# Supplementary material for: Associations between gut microbiota and gynecological cancers: A bi-directional two-sample Mendelian randomization study
Source: Medicine (Baltimore). 2024 Mar 29;103(13):e37628. doi: 10.1097/MD.0000000000037628 (PMC10977594; doi:10.1097/MD.0000000000037628)
Supplement: Supplementary file 1 [file medi-103-e37628-s001.xlsx]

## Sheet: Sheet1
Supplementary Table S1. Detailed information of instrumental variables used in MR analyses
SNP	Chr	Pos	Exposure	samplesize.exposure	Outcome	samplesize.outcome	Effect allele	Other allele	Beta	EAF	SE	P-value	Proxy SNP	R2	F-statistic
rs10202904	2	125440268	class Methanobacteria	14306	Ovarian cancer	66450	G	T	0.121754	0.5802	0.0235357	3.01432e-07	-	0.00186716	26.7579
rs10424197	19	46439321	class Methanobacteria	14306	Ovarian cancer	66450	A	G	0.111274	0.6618	0.0247517	9.27897e-06	-	0.00141074	20.2077
rs4257531	3	2086167	class Methanobacteria	14306	Ovarian cancer	66450	G	A	0.164498	0.1274	0.0364959	7.44338e-06	-	0.00141807	20.3129
rs56131665	5	178160975	class Methanobacteria	14306	Ovarian cancer	66450	G	A	0.178661	0.09647	0.039298	6.17988e-06	-	0.00144269	20.6661
rs6508769	19	28827760	class Methanobacteria	14306	Ovarian cancer	66450	C	T	-0.153519	0.8408	0.0344519	8.22527e-06	-	0.00138604	19.8535
rs6776814	3	15053083	class Methanobacteria	14306	Ovarian cancer	66450	T	C	-0.199566	0.08979	0.0411825	1.63061e-06	-	0.00163877	23.4794
rs73068003	7	10773932	class Methanobacteria	14306	Ovarian cancer	66450	G	T	-0.15814	0.1234	0.0351803	8.44578e-06	-	0.00141044	20.2034
rs73457410	13	41956181	class Methanobacteria	14306	Ovarian cancer	66450	A	G	0.21534	0.07457	0.0436695	1.40854e-06	-	0.00169683	24.3126
rs894996	4	104418307	class Methanobacteria	14306	Ovarian cancer	66450	C	A	0.216999	0.07535	0.0449076	1.87556e-06	-	0.00162948	23.3461
rs10202904	2	125440268	family Methanobacteriaceae	14306	Ovarian cancer	66450	G	T	0.121754	0.5802	0.0235357	3.01432e-07	-	0.00186716	26.7579
rs10424197	19	46439321	family Methanobacteriaceae	14306	Ovarian cancer	66450	A	G	0.111274	0.6618	0.0247517	9.27897e-06	-	0.00141074	20.2077
rs4257531	3	2086167	family Methanobacteriaceae	14306	Ovarian cancer	66450	G	A	0.164498	0.1274	0.0364959	7.44338e-06	-	0.00141807	20.3129
rs56131665	5	178160975	family Methanobacteriaceae	14306	Ovarian cancer	66450	G	A	0.178661	0.09647	0.039298	6.17988e-06	-	0.00144269	20.6661
rs6508769	19	28827760	family Methanobacteriaceae	14306	Ovarian cancer	66450	C	T	-0.153519	0.8408	0.0344519	8.22527e-06	-	0.00138604	19.8535
rs6776814	3	15053083	family Methanobacteriaceae	14306	Ovarian cancer	66450	T	C	-0.199566	0.08979	0.0411825	1.63061e-06	-	0.00163877	23.4794
rs73068003	7	10773932	family Methanobacteriaceae	14306	Ovarian cancer	66450	G	T	-0.15814	0.1234	0.0351803	8.44578e-06	-	0.00141044	20.2034
rs73457410	13	41956181	family Methanobacteriaceae	14306	Ovarian cancer	66450	A	G	0.21534	0.07457	0.0436695	1.40854e-06	-	0.00169683	24.3126
rs894996	4	104418307	family Methanobacteriaceae	14306	Ovarian cancer	66450	C	A	0.216999	0.07535	0.0449076	1.87556e-06	-	0.00162948	23.3461
rs11671100	19	711637	family Victivallaceae	14306	Ovarian cancer	66450	A	C	-0.160034	0.1545	0.0349472	4.08037e-06	-	0.00146368	20.9671
rs11764871	7	146808977	family Victivallaceae	14306	Ovarian cancer	66450	G	T	0.127099	0.2898	0.025656	7.4929e-07	-	0.00171255	24.5384
rs2944282	7	57589803	family Victivallaceae	14306	Ovarian cancer	66450	T	C	-0.124197	0.3047	0.0257026	1.56603e-06	-	0.00162945	23.3457
rs4396289	11	9316730	family Victivallaceae	14306	Ovarian cancer	66450	C	T	-0.152918	0.1707	0.0288525	1.53784e-07	-	0.00195966	28.086
rs61702987	2	31211657	family Victivallaceae	14306	Ovarian cancer	66450	T	C	0.145501	0.1691	0.0300007	3.07921e-06	-	0.00164149	23.5184
rs62570196	9	111086170	family Victivallaceae	14306	Ovarian cancer	66450	C	T	-0.246101	0.0651	0.0483077	2.69855e-07	-	0.00181088	25.9498
rs6545794	2	60484909	family Victivallaceae	14306	Ovarian cancer	66450	A	G	-0.197786	0.07221	0.0410495	5.97008e-07	-	0.00162014	23.2121
rs67832247	2	2649472	family Victivallaceae	14306	Ovarian cancer	66450	C	T	-0.123489	0.2884	0.0266695	3.23802e-06	-	0.00149644	21.4371
rs7077363	10	95286954	family Victivallaceae	14306	Ovarian cancer	66450	G	A	0.148942	0.1452	0.0318366	2.83374e-06	-	0.00152756	21.8837
rs7627405	3	9968555	family Victivallaceae	14306	Ovarian cancer	66450	C	T	-0.134158	0.1676	0.0301427	8.19426e-06	-	0.00138277	19.8065
rs10461257	4	156131004	genus Christensenellaceae R 7group	14306	Ovarian cancer	66450	A	G	-0.0551969	0.2974	0.0122069	6.50744e-06	-	0.00142718	20.4436
rs17081797	18	67555560	genus Christensenellaceae R 7group	14306	Ovarian cancer	66450	A	G	-0.0904325	0.08354	0.0204253	3.34033e-06	-	0.00136836	19.5998
rs60954665	19	35883736	genus Christensenellaceae R 7group	14306	Ovarian cancer	66450	T	G	0.049815	0.4772	0.0110787	7.13181e-06	-	0.00141127	20.2154
rs62132810	19	49279227	genus Christensenellaceae R 7group	14306	Ovarian cancer	66450	A	G	-0.0828853	0.1114	0.0179623	5.66709e-06	-	0.00148616	21.2897
rs62190261	2	230943099	genus Christensenellaceae R 7group	14306	Ovarian cancer	66450	A	C	0.0958394	0.07187	0.0214723	8.74017e-06	-	0.00139062	19.9191
rs62467127	7	118096925	genus Christensenellaceae R 7group	14306	Ovarian cancer	66450	C	T	0.114108	0.06055	0.0251983	3.25364e-06	-	0.00143136	20.5035
rs73952017	18	1779609	genus Christensenellaceae R 7group	14306	Ovarian cancer	66450	C	T	-0.0862164	0.09691	0.0194354	8.45766e-06	-	0.00137365	19.6758
rs78521377	10	126448374	genus Christensenellaceae R 7group	14306	Ovarian cancer	66450	C	T	0.124992	0.05114	0.0274797	5.60673e-06	-	0.00144409	20.6862
rs79150079	5	29352420	genus Christensenellaceae R 7group	14306	Ovarian cancer	66450	C	A	0.121547	0.07052	0.0270977	9.41803e-06	-	0.00140441	20.117
rs892686	9	83043376	genus Christensenellaceae R 7group	14306	Ovarian cancer	66450	A	G	0.0514099	0.4616	0.011136	3.96862e-06	-	0.00148755	21.3096
rs11126423	2	74195551	genus Family XIII AD3011 group	14306	Ovarian cancer	66450	T	C	-0.0904399	0.8683	0.0196301	5.91248e-06	-	0.00148154	21.2234
rs11736617	4	38917830	genus Family XIII AD3011 group	14306	Ovarian cancer	66450	G	A	-0.0759493	0.1235	0.0172101	9.02049e-06	-	0.00135948	19.4724
rs149302	5	14159925	genus Family XIII AD3011 group	14306	Ovarian cancer	66450	T	C	-0.0645635	0.2142	0.0143225	7.48187e-06	-	0.00141841	20.3178
rs16840310	1	240694163	genus Family XIII AD3011 group	14306	Ovarian cancer	66450	G	A	0.0608052	0.6098	0.0122149	6.75118e-07	-	0.00172915	24.7766
rs16940167	15	58683697	genus Family XIII AD3011 group	14306	Ovarian cancer	66450	C	T	0.0732552	0.1548	0.0159898	3.90841e-06	-	0.00146499	20.986
rs17156849	7	28603985	genus Family XIII AD3011 group	14306	Ovarian cancer	66450	G	A	-0.112891	0.07614	0.0245292	4.1917e-06	-	0.0014784	21.1783
rs62029761	16	16006242	genus Family XIII AD3011 group	14306	Ovarian cancer	66450	A	G	0.128753	0.06468	0.0276002	3.89081e-06	-	0.00151884	21.7585
rs62200412	20	4618639	genus Family XIII AD3011 group	14306	Ovarian cancer	66450	C	T	-0.0800851	0.1874	0.0163834	5.80216e-07	-	0.00166745	23.891
rs72730932	1	192019835	genus Family XIII AD3011 group	14306	Ovarian cancer	66450	C	A	-0.0899559	0.1335	0.0177107	6.88763e-07	-	0.00180006	25.7945
rs739451	9	136678954	genus Family XIII AD3011 group	14306	Ovarian cancer	66450	C	T	0.0649589	0.2045	0.0147534	7.87807e-06	-	0.00135328	19.3835
rs9276029	6	32695336	genus Family XIII AD3011 group	14306	Ovarian cancer	66450	A	G	-0.0811384	0.1946	0.0185669	8.92771e-06	-	0.00133314	19.0947
rs9837139	3	29811865	genus Family XIII AD3011 group	14306	Ovarian cancer	66450	A	G	0.10752	0.0718	0.0240482	8.70803e-06	-	0.00139537	19.9872
rs10202904	2	125440268	genus Methanobrevibacter	14306	Ovarian cancer	66450	G	T	0.112811	0.5802	0.0239106	3.08546e-06	-	0.00155356	22.2567
rs1334944	10	112266046	genus Methanobrevibacter	14306	Ovarian cancer	66450	T	C	0.115197	0.3147	0.0255492	7.61377e-06	-	0.00141903	20.3267
rs4802933	19	52925820	genus Methanobrevibacter	14306	Ovarian cancer	66450	G	A	0.135628	0.8243	0.0308139	9.73823e-06	-	0.00135238	19.3707
rs6776814	3	15053083	genus Methanobrevibacter	14306	Ovarian cancer	66450	T	C	-0.188956	0.08979	0.0419905	8.04896e-06	-	0.00141347	20.2469
rs76029318	13	41963791	genus Methanobrevibacter	14306	Ovarian cancer	66450	T	C	0.222849	0.07242	0.0454319	1.07552e-06	-	0.001679	24.0569
rs894996	4	104418307	genus Methanobrevibacter	14306	Ovarian cancer	66450	C	A	0.214213	0.07535	0.0456045	3.81566e-06	-	0.00153989	22.0605
rs111509883	19	639161	genus Prevotella9	14306	Ovarian cancer	66450	T	C	0.171131	0.07958	0.0347624	1.24388e-06	-	0.00169116	24.2313
rs11685699	2	11232685	genus Prevotella9	14306	Ovarian cancer	66450	C	T	-0.141357	0.0737	0.0295665	2.02554e-06	-	0.00159523	22.8546
rs117271932	22	44236460	genus Prevotella9	14306	Ovarian cancer	66450	A	G	0.208089	0.05911	0.0440393	2.81722e-06	-	0.0015582	22.3232
rs12648235	4	161115744	genus Prevotella9	14306	Ovarian cancer	66450	T	C	0.0785902	0.1667	0.0177676	7.39078e-06	-	0.00136574	19.5622
rs1304512	5	63736025	genus Prevotella9	14306	Ovarian cancer	66450	G	A	0.0761593	0.2366	0.0165885	5.29078e-06	-	0.00147121	21.0752
rs2104588	10	12497581	genus Prevotella9	14306	Ovarian cancer	66450	C	T	-0.105558	0.8922	0.023773	8.1298e-06	-	0.00137625	19.713
rs2495052	1	14161251	genus Prevotella9	14306	Ovarian cancer	66450	A	G	0.0838978	0.1596	0.0188523	8.9714e-06	-	0.00138246	19.8021
rs2683313	8	19115604	genus Prevotella9	14306	Ovarian cancer	66450	G	A	0.0724576	0.6644	0.0151603	1.68896e-06	-	0.00159419	22.8398
rs4968431	17	59421778	genus Prevotella9	14306	Ovarian cancer	66450	G	T	0.0640113	0.3869	0.0144162	8.5844e-06	-	0.00137624	19.7129
rs7237249	18	71992502	genus Prevotella9	14306	Ovarian cancer	66450	C	T	-0.0823764	0.1594	0.0182126	8.93305e-06	-	0.00142798	20.4551
rs72815774	2	91954502	genus Prevotella9	14306	Ovarian cancer	66450	T	C	-0.176186	0.05998	0.0393068	8.78294e-06	-	0.00140243	20.0885
rs746764	20	21470713	genus Prevotella9	14306	Ovarian cancer	66450	T	C	-0.0915771	0.1806	0.0193245	2.04e-06	-	0.00156732	22.4541
rs9428102	1	118852817	genus Prevotella9	14306	Ovarian cancer	66450	A	G	-0.0778845	0.2132	0.0176068	4.61732e-06	-	0.00136593	19.565
rs9613013	22	26152738	genus Prevotella9	14306	Ovarian cancer	66450	G	A	0.0917591	0.1254	0.0202697	6.10408e-06	-	0.00143042	20.49
rs11899949	2	38049069	genus Victivallis	1531	Ovarian cancer	66450	G	A	0.130568	0.2669	0.0276239	2.76707e-06	-	0.0143826	22.3119
rs12512543	4	9608445	genus Victivallis	1531	Ovarian cancer	66450	A	C	-0.178036	0.1144	0.0374344	2.54132e-06	-	0.0145589	22.5895
rs173120	13	72876881	genus Victivallis	1531	Ovarian cancer	66450	C	T	-0.13381	0.7722	0.0290127	7.65244e-06	-	0.0137036	21.2438
rs1882775	21	40405606	genus Victivallis	1531	Ovarian cancer	66450	A	G	-0.13827	0.1923	0.031273	8.72831e-06	-	0.0126076	19.5231
rs2546432	5	180579462	genus Victivallis	1531	Ovarian cancer	66450	C	T	0.110803	0.5294	0.0249655	9.93276e-06	-	0.0127027	19.6723
rs342302	7	106378229	genus Victivallis	1531	Ovarian cancer	66450	A	G	-0.152754	0.162	0.0351572	8.15943e-06	-	0.0121803	18.8534
rs4895919	6	131630319	genus Victivallis	1531	Ovarian cancer	66450	C	T	0.116918	0.5111	0.0247515	2.75201e-06	-	0.0143648	22.2839
rs56349194	11	9312796	genus Victivallis	1531	Ovarian cancer	66450	A	G	-0.158501	0.1704	0.0315231	6.25749e-07	-	0.0162449	25.2487
rs911666	14	96071125	genus Victivallis	1531	Ovarian cancer	66450	T	C	-0.118576	0.3482	0.0263146	7.65244e-06	-	0.0130889	20.2783
rs10202904	2	125440268	genus Victivallis	14306	Ovarian cancer	66450	G	T	0.121754	0.5802	0.0235357	3.01432e-07	-	0.00186716	26.7579
rs10424197	19	46439321	genus Victivallis	14306	Ovarian cancer	66450	A	G	0.111274	0.6618	0.0247517	9.27897e-06	-	0.00141074	20.2077
rs4257531	3	2086167	genus Victivallis	14306	Ovarian cancer	66450	G	A	0.164498	0.1274	0.0364959	7.44338e-06	-	0.00141807	20.3129
rs56131665	5	178160975	genus Victivallis	14306	Ovarian cancer	66450	G	A	0.178661	0.09647	0.039298	6.17988e-06	-	0.00144269	20.6661
rs6508769	19	28827760	genus Victivallis	14306	Ovarian cancer	66450	C	T	-0.153519	0.8408	0.0344519	8.22527e-06	-	0.00138604	19.8535
rs6776814	3	15053083	genus Victivallis	14306	Ovarian cancer	66450	T	C	-0.199566	0.08979	0.0411825	1.63061e-06	-	0.00163877	23.4794
rs73068003	7	10773932	genus Victivallis	14306	Ovarian cancer	66450	G	T	-0.15814	0.1234	0.0351803	8.44578e-06	-	0.00141044	20.2034
rs73457410	13	41956181	genus Victivallis	14306	Ovarian cancer	66450	A	G	0.21534	0.07457	0.0436695	1.40854e-06	-	0.00169683	24.3126
rs894996	4	104418307	genus Victivallis	14306	Ovarian cancer	66450	C	A	0.216999	0.07535	0.0449076	1.87556e-06	-	0.00162948	23.3461
rs10202904	2	125440268	phylum Euryarchaeota	14306	Ovarian cancer	66450	G	T	0.115986	0.5802	0.0230271	6.18885e-07	-	0.00177029	25.3672
rs11022995	11	13893667	phylum Euryarchaeota	14306	Ovarian cancer	66450	A	G	0.10373	0.5398	0.0228889	7.73001e-06	-	0.00143357	20.5352
rs34928225	6	146840876	phylum Euryarchaeota	14306	Ovarian cancer	66450	T	C	0.19977	0.07415	0.0425421	4.33092e-06	-	0.00153899	22.0476
rs45498998	21	27368994	phylum Euryarchaeota	14306	Ovarian cancer	66450	G	A	-0.131882	0.1919	0.029229	5.32451e-06	-	0.00142104	20.3555
rs56131665	5	178160975	phylum Euryarchaeota	14306	Ovarian cancer	66450	G	A	0.176759	0.09647	0.0385787	5.30383e-06	-	0.00146525	20.9897
rs6064552	20	56042866	phylum Euryarchaeota	14306	Ovarian cancer	66450	T	C	-0.123612	0.2288	0.0275749	9.3377e-06	-	0.0014027	20.0924
rs6508769	19	28827760	phylum Euryarchaeota	14306	Ovarian cancer	66450	C	T	-0.150529	0.8408	0.0337091	8.12363e-06	-	0.00139195	19.9382
rs7015093	8	58018853	phylum Euryarchaeota	14306	Ovarian cancer	66450	G	A	-0.118111	0.2366	0.0264389	7.19863e-06	-	0.00139306	19.9541
rs76029318	13	41963791	phylum Euryarchaeota	14306	Ovarian cancer	66450	T	C	0.214866	0.07242	0.0438442	1.04621e-06	-	0.00167596	24.0132
rs7635189	3	15591607	phylum Euryarchaeota	14306	Ovarian cancer	66450	A	G	-0.119983	0.6775	0.0259356	4.635e-06	-	0.00149376	21.3986
rs77658038	6	16284785	phylum Euryarchaeota	14306	Ovarian cancer	66450	A	C	-0.160157	0.1232	0.0340856	4.75423e-06	-	0.00154086	22.0744
rs894996	4	104418307	phylum Euryarchaeota	14306	Ovarian cancer	66450	C	A	0.203577	0.07535	0.0440033	5.11929e-06	-	0.00149389	21.4006
rs10028567	4	53657577	family Streptococcaceae	14306	Endometrioid ovarian cancer	43751	C	T	-0.0934027	0.08641	0.0190343	3.72495e-06	-	0.00168034	24.076
rs2370083	14	97526750	family Streptococcaceae	14306	Endometrioid ovarian cancer	43751	G	T	-0.0842751	0.09685	0.0184509	4.25667e-06	-	0.00145617	20.8594
rs2952251	8	10143164	family Streptococcaceae	14306	Endometrioid ovarian cancer	43751	G	A	0.0639298	0.71	0.0126525	3.72237e-07	-	0.0017814	25.5266
rs35344081	16	991253	family Streptococcaceae	14306	Endometrioid ovarian cancer	43751	G	A	0.0609349	0.2413	0.0129703	2.63846e-06	-	0.00154044	22.0684
rs4968759	17	61298020	family Streptococcaceae	14306	Endometrioid ovarian cancer	43751	A	G	-0.0544035	0.4721	0.0111271	8.91887e-07	-	0.00166819	23.9017
rs57646748	4	37452858	family Streptococcaceae	14306	Endometrioid ovarian cancer	43751	G	A	-0.088021	0.06786	0.019876	7.88352e-06	-	0.00136899	19.6089
rs6806351	3	132058723	family Streptococcaceae	14306	Endometrioid ovarian cancer	43751	T	C	-0.0619209	0.218	0.0135744	6.93793e-06	-	0.00145239	20.8052
rs72739637	15	41663393	family Streptococcaceae	14306	Endometrioid ovarian cancer	43751	A	G	0.0927983	0.1046	0.0192021	1.82163e-06	-	0.00162988	23.3519
rs77968078	1	240441766	family Streptococcaceae	14306	Endometrioid ovarian cancer	43751	G	A	-0.0993013	0.07113	0.0224788	7.93341e-06	-	0.00136224	19.5121
rs7916711	10	28588269	family Streptococcaceae	14306	Endometrioid ovarian cancer	43751	A	G	0.0959639	0.06262	0.021545	6.32732e-06	-	0.00138485	19.8364
rs957755	7	46778653	family Streptococcaceae	14306	Endometrioid ovarian cancer	43751	T	G	-0.0642449	0.1989	0.0142702	7.41515e-06	-	0.00141476	20.2655
rs9903102	17	80576624	family Streptococcaceae	14306	Endometrioid ovarian cancer	43751	C	A	-0.0693015	0.1419	0.0154096	4.91802e-06	-	0.00141179	20.2228
rs11604400	11	98386085	genus Adlercreutzia	14306	Endometrioid ovarian cancer	43751	C	T	-0.102524	0.1269	0.0234834	9.74473e-06	-	0.00133055	19.0576
rs13231526	7	48844151	genus Adlercreutzia	14306	Endometrioid ovarian cancer	43751	C	A	0.143237	0.07373	0.0311654	4.8136e-06	-	0.00147437	21.1205
rs2717140	18	75009770	genus Adlercreutzia	14306	Endometrioid ovarian cancer	43751	C	T	-0.119225	0.1081	0.0251081	2.04593e-06	-	0.00157364	22.5448
rs55719207	3	105355971	genus Adlercreutzia	14306	Endometrioid ovarian cancer	43751	G	A	-0.0699243	0.408	0.0158036	9.60506e-06	-	0.00136657	19.5742
rs6664405	1	69444163	genus Adlercreutzia	14306	Endometrioid ovarian cancer	43751	T	C	-0.0953084	0.1653	0.0210752	5.2342e-06	-	0.00142751	20.4483
rs7680684	4	171281359	genus Adlercreutzia	14306	Endometrioid ovarian cancer	43751	T	C	0.083381	0.7025	0.0168901	9.769e-07	-	0.00170064	24.3674
rs9490822	6	123909083	genus Adlercreutzia	14306	Endometrioid ovarian cancer	43751	C	T	-0.0734512	0.4575	0.0155789	2.54419e-06	-	0.00155143	22.2261
rs9915817	17	48864179	genus Adlercreutzia	14306	Endometrioid ovarian cancer	43751	C	T	-0.0749219	0.6616	0.016833	8.21675e-06	-	0.00138285	19.8077
rs10829821	10	132651293	genus Ruminiclostridium6	14306	Endometrioid ovarian cancer	43751	T	C	-0.097606	0.09658	0.0216072	3.47144e-06	-	0.00142436	20.4031
rs116969552	10	128214403	genus Ruminiclostridium6	14306	Endometrioid ovarian cancer	43751	A	G	-0.166823	0.0547	0.0376681	9.15946e-06	-	0.00136915	19.6112
rs11992182	8	79766499	genus Ruminiclostridium6	14306	Endometrioid ovarian cancer	43751	A	C	0.0625299	0.2611	0.0137876	4.64836e-06	-	0.00143567	20.5654
rs1756364	14	20954661	genus Ruminiclostridium6	14306	Endometrioid ovarian cancer	43751	G	T	0.0999189	0.1273	0.0197169	2.53653e-07	-	0.00179193	25.6778
rs2548459	19	49209339	genus Ruminiclostridium6	14306	Endometrioid ovarian cancer	43751	C	T	0.0554866	0.4798	0.0122755	6.40206e-06	-	0.00142613	20.4285
rs35362464	4	36478011	genus Ruminiclostridium6	14306	Endometrioid ovarian cancer	43751	C	A	0.0720077	0.1613	0.0165387	8.99146e-06	-	0.00132331	18.9537
rs61060922	16	72136154	genus Ruminiclostridium6	14306	Endometrioid ovarian cancer	43751	T	G	0.15913	0.05761	0.0322283	1.08648e-06	-	0.00170126	24.3763
rs663262	11	86179076	genus Ruminiclostridium6	14306	Endometrioid ovarian cancer	43751	C	T	0.13498	0.9535	0.0310715	3.39414e-06	-	0.00131742	18.8692
rs67479537	19	10115515	genus Ruminiclostridium6	14306	Endometrioid ovarian cancer	43751	T	C	0.118994	0.06223	0.026487	9.30208e-06	-	0.00140882	20.1801
rs71414120	14	56938952	genus Ruminiclostridium6	14306	Endometrioid ovarian cancer	43751	T	G	0.200894	0.05253	0.0406434	1.07696e-06	-	0.00170488	24.4283
rs72991535	18	76018244	genus Ruminiclostridium6	14306	Endometrioid ovarian cancer	43751	T	G	0.135604	0.04809	0.0295174	4.9537e-06	-	0.00147309	21.1022
rs73176030	7	101271282	genus Ruminiclostridium6	14306	Endometrioid ovarian cancer	43751	T	C	0.058665	0.3071	0.013208	7.28887e-06	-	0.00137711	19.7253
rs77193512	11	40289063	genus Ruminiclostridium6	14306	Endometrioid ovarian cancer	43751	A	G	0.0736533	0.2054	0.0153163	1.29587e-06	-	0.00161383	23.1215
rs792058	2	5548605	genus Ruminiclostridium6	14306	Endometrioid ovarian cancer	43751	G	A	0.0554234	0.4413	0.0125423	8.57946e-06	-	0.00136308	19.5241
rs79968172	1	240503826	genus Ruminiclostridium6	14306	Endometrioid ovarian cancer	43751	G	A	0.11614	0.07389	0.0243083	1.66054e-06	-	0.0015931	22.8241
rs9555756	13	111703249	genus Ruminiclostridium6	14306	Endometrioid ovarian cancer	43751	A	C	-0.0804138	0.1466	0.0176692	7.10133e-06	-	0.00144571	20.7094
rs11627628	14	21479605	genus Oscillibacter	14306	Clear cell ovarian cancer	42307	T	C	0.143961	0.08371	0.0290223	1.00921e-06	-	0.00171697	24.6017
rs11990279	8	11116314	genus Oscillibacter	14306	Clear cell ovarian cancer	42307	T	C	-0.0824934	0.2419	0.0180457	4.94299e-06	-	0.00145861	20.8944
rs12649930	4	3656291	genus Oscillibacter	14306	Clear cell ovarian cancer	42307	T	G	0.121589	0.087	0.0259612	4.09383e-06	-	0.00153093	21.932
rs133832	22	44834707	genus Oscillibacter	14306	Clear cell ovarian cancer	42307	A	C	-0.0795527	0.323	0.0162411	1.1472e-06	-	0.0016743	23.9893
rs16866406	2	179457147	genus Oscillibacter	14306	Clear cell ovarian cancer	42307	A	G	0.0988765	0.145	0.0208795	3.07822e-06	-	0.00156512	22.4226
rs16934185	9	1798324	genus Oscillibacter	14306	Clear cell ovarian cancer	42307	A	G	-0.129568	0.07844	0.028157	4.38036e-06	-	0.00147796	21.172
rs234108	1	184942671	genus Oscillibacter	14306	Clear cell ovarian cancer	42307	A	G	0.0749553	0.478	0.0152632	9.16326e-07	-	0.00168292	24.1131
rs36095275	14	32270129	genus Oscillibacter	14306	Clear cell ovarian cancer	42307	C	T	-0.0752368	0.3789	0.0156861	1.39627e-06	-	0.00160552	23.0022
rs4506202	8	21598077	genus Oscillibacter	14306	Clear cell ovarian cancer	42307	G	A	0.0711323	0.476	0.0152261	3.20826e-06	-	0.00152327	21.8221
rs61883564	11	79013843	genus Oscillibacter	14306	Clear cell ovarian cancer	42307	A	G	-0.101351	0.1326	0.0221016	3.38712e-06	-	0.00146775	21.0256
rs62206502	20	18003390	genus Oscillibacter	14306	Clear cell ovarian cancer	42307	A	C	0.0681423	0.5526	0.0151349	6.59888e-06	-	0.00141495	20.2681
rs75453768	10	116469806	genus Oscillibacter	14306	Clear cell ovarian cancer	42307	G	T	0.12212	0.09242	0.0268629	5.34737e-06	-	0.00144252	20.6637
rs761240	20	49507892	genus Oscillibacter	14306	Clear cell ovarian cancer	42307	G	T	0.17664	0.9324	0.0388812	2.0384e-06	-	0.00144064	20.6366
rs9393920	6	28580593	genus Oscillibacter	14306	Clear cell ovarian cancer	42307	G	A	0.0744662	0.5484	0.0151081	9.92247e-07	-	0.00169529	24.2906
rs12406309	1	108074445	genus Ruminococcus2	14306	Clear cell ovarian cancer	42307	A	C	-0.063193	0.2044	0.0142275	9.78949e-06	-	0.0013771	19.7251
rs12986628	2	238103439	genus Ruminococcus2	14306	Clear cell ovarian cancer	42307	T	C	-0.0665937	0.7917	0.0140168	2.142e-06	-	0.00157531	22.5688
rs1819812	7	151435722	genus Ruminococcus2	14306	Clear cell ovarian cancer	42307	G	T	0.0842356	0.1304	0.0184893	5.28433e-06	-	0.00144878	20.7534
rs2368224	2	182656416	genus Ruminococcus2	14306	Clear cell ovarian cancer	42307	T	G	0.199648	0.04076	0.0438453	3.62928e-06	-	0.00144723	20.7311
rs2846589	18	862477	genus Ruminococcus2	14306	Clear cell ovarian cancer	42307	T	G	-0.0522093	0.5327	0.0116382	7.58892e-06	-	0.00140474	20.1216
rs2997412	13	62067781	genus Ruminococcus2	14306	Clear cell ovarian cancer	42307	G	A	0.0568439	0.668	0.0122325	4.22114e-06	-	0.00150718	21.5912
rs4400279	7	16804578	genus Ruminococcus2	14306	Clear cell ovarian cancer	42307	A	G	0.0546114	0.3554	0.0120077	5.79923e-06	-	0.00144378	20.6817
rs4799823	18	33456427	genus Ruminococcus2	14306	Clear cell ovarian cancer	42307	C	T	0.0837001	0.1083	0.0182263	5.40132e-06	-	0.00147196	21.086
rs55707116	9	79919385	genus Ruminococcus2	14306	Clear cell ovarian cancer	42307	C	A	0.0865522	0.09588	0.0189141	8.0059e-06	-	0.00146161	20.9375
rs58681734	9	137557890	genus Ruminococcus2	14306	Clear cell ovarian cancer	42307	A	G	0.0723875	0.1397	0.0160787	4.18177e-06	-	0.00141479	20.2658
rs61791565	4	24655463	genus Ruminococcus2	14306	Clear cell ovarian cancer	42307	T	C	-0.0523503	0.4168	0.0117119	6.78938e-06	-	0.00139463	19.9767
rs75140805	11	12148588	genus Ruminococcus2	14306	Clear cell ovarian cancer	42307	T	G	0.0836825	0.1286	0.0176445	3.95294e-06	-	0.00156982	22.49
rs7635831	3	173040924	genus Ruminococcus2	14306	Clear cell ovarian cancer	42307	G	A	0.0618344	0.2971	0.0129031	1.98052e-06	-	0.00160272	22.9621
rs7693984	4	4268322	genus Ruminococcus2	14306	Clear cell ovarian cancer	42307	G	A	-0.102822	0.06772	0.0235087	9.42128e-06	-	0.00133542	19.1273
rs78120384	3	106664363	genus Ruminococcus2	14306	Clear cell ovarian cancer	42307	A	G	-0.192815	0.05147	0.0392045	3.31184e-07	-	0.00168794	24.1852
rs11597105	10	6512581	genus Ruminococcus gnavus group	14306	Clear cell ovarian cancer	42307	A	G	0.114673	0.129	0.0250653	6.94864e-06	-	0.00146091	20.9274
rs11864644	16	433078	genus Ruminococcus gnavus group	14306	Clear cell ovarian cancer	42307	T	C	-0.139804	0.09102	0.0318253	5.00876e-06	-	0.00134707	19.2945
rs12136548	1	115168097	genus Ruminococcus gnavus group	14306	Clear cell ovarian cancer	42307	C	T	0.0901946	0.2927	0.0196476	3.09628e-06	-	0.0014709	21.0708
rs12989336	2	36259341	genus Ruminococcus gnavus group	14306	Clear cell ovarian cancer	42307	G	A	-0.0846861	0.33	0.0187936	7.11803e-06	-	0.00141733	20.3022
rs13163520	5	18662686	genus Ruminococcus gnavus group	14306	Clear cell ovarian cancer	42307	G	A	-0.127377	0.1684	0.0233883	5.61009e-08	-	0.00206903	29.6568
rs2909242	8	129224680	genus Ruminococcus gnavus group	14306	Clear cell ovarian cancer	42307	A	C	0.0909965	0.6384	0.018351	7.40952e-07	-	0.0017158	24.5849
rs3124783	9	135838591	genus Ruminococcus gnavus group	14306	Clear cell ovarian cancer	42307	G	A	0.11599	0.8476	0.0249099	2.6652e-06	-	0.00151329	21.6789
rs4388134	4	190110710	genus Ruminococcus gnavus group	14306	Clear cell ovarian cancer	42307	T	C	0.0904997	0.7804	0.0203544	9.11633e-06	-	0.00137994	19.7659
rs62167033	2	144700007	genus Ruminococcus gnavus group	14306	Clear cell ovarian cancer	42307	T	C	0.185289	0.06531	0.0396295	3.49526e-06	-	0.00152574	21.8575
rs78399089	3	146290310	genus Ruminococcus gnavus group	14306	Clear cell ovarian cancer	42307	T	C	0.144445	0.08289	0.0326618	6.62995e-06	-	0.00136525	19.5553
rs934940	2	122096018	genus Ruminococcus gnavus group	14306	Clear cell ovarian cancer	42307	A	C	-0.105045	0.1984	0.0229588	2.73703e-06	-	0.00146116	20.9311
rs9872758	3	66701616	genus Ruminococcus gnavus group	14306	Clear cell ovarian cancer	42307	T	C	0.0849233	0.4838	0.0176643	1.66027e-06	-	0.00161303	23.11
rs112135816	9	82485327	family Alcaligenaceae	14306	Serous ovarian cancer	54990	T	G	-0.0775052	0.108	0.0171554	5.27667e-06	-	0.0014247	20.4079
rs1153990	5	104233461	family Alcaligenaceae	14306	Serous ovarian cancer	54990	A	G	-0.058727	0.2546	0.0128306	5.96788e-06	-	0.00146227	20.947
rs147968	16	85945839	family Alcaligenaceae	14306	Serous ovarian cancer	54990	C	T	0.0489475	0.4271	0.0110321	9.12704e-06	-	0.00137413	19.6827
rs28480294	15	71522509	family Alcaligenaceae	14306	Serous ovarian cancer	54990	C	T	0.0516967	0.6422	0.0115503	6.60602e-06	-	0.00139834	20.0299
rs4033856	4	45642485	family Alcaligenaceae	14306	Serous ovarian cancer	54990	T	C	-0.081834	0.8691	0.0168931	1.02903e-06	-	0.00163764	23.4632
rs62191117	2	239900775	family Alcaligenaceae	14306	Serous ovarian cancer	54990	A	G	0.0684302	0.2117	0.0133636	2.75943e-07	-	0.00182951	26.2173
rs62395635	5	173497796	family Alcaligenaceae	14306	Serous ovarian cancer	54990	T	C	0.110583	0.06757	0.0238514	3.34696e-06	-	0.0015003	21.4926
rs6969323	7	104214487	family Alcaligenaceae	14306	Serous ovarian cancer	54990	A	C	-0.0593564	0.2485	0.0129137	3.8858e-06	-	0.0014746	21.1238
rs74776516	11	20763367	family Alcaligenaceae	14306	Serous ovarian cancer	54990	T	G	-0.0944052	0.06646	0.0213287	6.85046e-06	-	0.00136757	19.5886
rs7638039	3	70588939	family Alcaligenaceae	14306	Serous ovarian cancer	54990	T	C	0.0603335	0.2286	0.0127779	2.70477e-06	-	0.00155598	22.2914
rs9537886	13	58545246	family Alcaligenaceae	14306	Serous ovarian cancer	54990	A	C	-0.0570888	0.4521	0.0110683	2.35109e-07	-	0.00185616	26.5999
rs9964679	18	26569901	family Alcaligenaceae	14306	Serous ovarian cancer	54990	A	G	0.0537051	0.3311	0.0116008	4.47384e-06	-	0.00149585	21.4286
rs11671100	19	711637	family Victivallaceae	14306	Serous ovarian cancer	54990	A	C	-0.160034	0.1545	0.0349472	4.08037e-06	-	0.00146368	20.9671
rs11764871	7	146808977	family Victivallaceae	14306	Serous ovarian cancer	54990	G	T	0.127099	0.2898	0.025656	7.4929e-07	-	0.00171255	24.5384
rs2944282	7	57589803	family Victivallaceae	14306	Serous ovarian cancer	54990	T	C	-0.124197	0.3047	0.0257026	1.56603e-06	-	0.00162945	23.3457
rs4396289	11	9316730	family Victivallaceae	14306	Serous ovarian cancer	54990	C	T	-0.152918	0.1707	0.0288525	1.53784e-07	-	0.00195966	28.086
rs61702987	2	31211657	family Victivallaceae	14306	Serous ovarian cancer	54990	T	C	0.145501	0.1691	0.0300007	3.07921e-06	-	0.00164149	23.5184
rs62570196	9	111086170	family Victivallaceae	14306	Serous ovarian cancer	54990	C	T	-0.246101	0.0651	0.0483077	2.69855e-07	-	0.00181088	25.9498
rs6545794	2	60484909	family Victivallaceae	14306	Serous ovarian cancer	54990	A	G	-0.197786	0.07221	0.0410495	5.97008e-07	-	0.00162014	23.2121
rs67832247	2	2649472	family Victivallaceae	14306	Serous ovarian cancer	54990	C	T	-0.123489	0.2884	0.0266695	3.23802e-06	-	0.00149644	21.4371
rs7077363	10	95286954	family Victivallaceae	14306	Serous ovarian cancer	54990	G	A	0.148942	0.1452	0.0318366	2.83374e-06	-	0.00152756	21.8837
rs7627405	3	9968555	family Victivallaceae	14306	Serous ovarian cancer	54990	C	T	-0.134158	0.1676	0.0301427	8.19426e-06	-	0.00138277	19.8065
rs10461257	4	156131004	genus Christensenellaceae R 7group	14306	Serous ovarian cancer	54990	A	G	-0.0551969	0.2974	0.0122069	6.50744e-06	-	0.00142718	20.4436
rs17081797	18	67555560	genus Christensenellaceae R 7group	14306	Serous ovarian cancer	54990	A	G	-0.0904325	0.08354	0.0204253	3.34033e-06	-	0.00136836	19.5998
rs60954665	19	35883736	genus Christensenellaceae R 7group	14306	Serous ovarian cancer	54990	T	G	0.049815	0.4772	0.0110787	7.13181e-06	-	0.00141127	20.2154
rs62132810	19	49279227	genus Christensenellaceae R 7group	14306	Serous ovarian cancer	54990	A	G	-0.0828853	0.1114	0.0179623	5.66709e-06	-	0.00148616	21.2897
rs62190261	2	230943099	genus Christensenellaceae R 7group	14306	Serous ovarian cancer	54990	A	C	0.0958394	0.07187	0.0214723	8.74017e-06	-	0.00139062	19.9191
rs62467127	7	118096925	genus Christensenellaceae R 7group	14306	Serous ovarian cancer	54990	C	T	0.114108	0.06055	0.0251983	3.25364e-06	-	0.00143136	20.5035
rs73952017	18	1779609	genus Christensenellaceae R 7group	14306	Serous ovarian cancer	54990	C	T	-0.0862164	0.09691	0.0194354	8.45766e-06	-	0.00137365	19.6758
rs78521377	10	126448374	genus Christensenellaceae R 7group	14306	Serous ovarian cancer	54990	C	T	0.124992	0.05114	0.0274797	5.60673e-06	-	0.00144409	20.6862
rs79150079	5	29352420	genus Christensenellaceae R 7group	14306	Serous ovarian cancer	54990	C	A	0.121547	0.07052	0.0270977	9.41803e-06	-	0.00140441	20.117
rs892686	9	83043376	genus Christensenellaceae R 7group	14306	Serous ovarian cancer	54990	A	G	0.0514099	0.4616	0.011136	3.96862e-06	-	0.00148755	21.3096
rs11126423	2	74195551	genus Family XIII AD3011 group	14306	Serous ovarian cancer	54990	T	C	-0.0904399	0.8683	0.0196301	5.91248e-06	-	0.00148154	21.2234
rs11736617	4	38917830	genus Family XIII AD3011 group	14306	Serous ovarian cancer	54990	G	A	-0.0759493	0.1235	0.0172101	9.02049e-06	-	0.00135948	19.4724
rs149302	5	14159925	genus Family XIII AD3011 group	14306	Serous ovarian cancer	54990	T	C	-0.0645635	0.2142	0.0143225	7.48187e-06	-	0.00141841	20.3178
rs16840310	1	240694163	genus Family XIII AD3011 group	14306	Serous ovarian cancer	54990	G	A	0.0608052	0.6098	0.0122149	6.75118e-07	-	0.00172915	24.7766
rs16940167	15	58683697	genus Family XIII AD3011 group	14306	Serous ovarian cancer	54990	C	T	0.0732552	0.1548	0.0159898	3.90841e-06	-	0.00146499	20.986
rs17156849	7	28603985	genus Family XIII AD3011 group	14306	Serous ovarian cancer	54990	G	A	-0.112891	0.07614	0.0245292	4.1917e-06	-	0.0014784	21.1783
rs62029761	16	16006242	genus Family XIII AD3011 group	14306	Serous ovarian cancer	54990	A	G	0.128753	0.06468	0.0276002	3.89081e-06	-	0.00151884	21.7585
rs62200412	20	4618639	genus Family XIII AD3011 group	14306	Serous ovarian cancer	54990	C	T	-0.0800851	0.1874	0.0163834	5.80216e-07	-	0.00166745	23.891
rs72730932	1	192019835	genus Family XIII AD3011 group	14306	Serous ovarian cancer	54990	C	A	-0.0899559	0.1335	0.0177107	6.88763e-07	-	0.00180006	25.7945
rs739451	9	136678954	genus Family XIII AD3011 group	14306	Serous ovarian cancer	54990	C	T	0.0649589	0.2045	0.0147534	7.87807e-06	-	0.00135328	19.3835
rs9276029	6	32695336	genus Family XIII AD3011 group	14306	Serous ovarian cancer	54990	A	G	-0.0811384	0.1946	0.0185669	8.92771e-06	-	0.00133314	19.0947
rs9837139	3	29811865	genus Family XIII AD3011 group	14306	Serous ovarian cancer	54990	A	G	0.10752	0.0718	0.0240482	8.70803e-06	-	0.00139537	19.9872
rs10279978	7	5319387	genus Romboutsia	14306	Serous ovarian cancer	54990	A	G	-0.0622202	0.3099	0.0127675	1.17009e-06	-	0.00165734	23.746
rs11221428	11	99665050	genus Romboutsia	14306	Serous ovarian cancer	54990	T	C	-0.0726779	0.1668	0.0158263	6.48649e-06	-	0.00147193	21.0856
rs16843578	1	171903885	genus Romboutsia	14306	Serous ovarian cancer	54990	C	T	-0.0875276	0.08314	0.0196779	5.08124e-06	-	0.00138106	19.7821
rs28603357	7	106406824	genus Romboutsia	14306	Serous ovarian cancer	54990	T	C	-0.214911	0.05171	0.0474739	8.52236e-06	-	0.00143043	20.4902
rs34302036	7	78136725	genus Romboutsia	14306	Serous ovarian cancer	54990	G	A	-0.0550261	0.5834	0.0120835	5.87665e-06	-	0.00144745	20.7344
rs61841503	10	17019559	genus Romboutsia	14306	Serous ovarian cancer	54990	G	A	0.092888	0.1503	0.0171454	3.99595e-08	-	0.00204746	29.347
rs62504452	7	145760298	genus Romboutsia	14306	Serous ovarian cancer	54990	A	G	-0.0710048	0.1779	0.0156654	4.65833e-06	-	0.00143401	20.5415
rs7109293	11	133834657	genus Romboutsia	14306	Serous ovarian cancer	54990	A	G	0.0919112	0.09844	0.0205738	6.98361e-06	-	0.00139311	19.9548
rs75200530	8	5088054	genus Romboutsia	14306	Serous ovarian cancer	54990	T	G	-0.190644	0.05313	0.0421065	5.06559e-06	-	0.0014309	20.4969
rs75987356	2	16066705	genus Romboutsia	14306	Serous ovarian cancer	54990	G	A	-0.129578	0.07507	0.0280454	6.70795e-06	-	0.00148996	21.3441
rs77702691	13	88725540	genus Romboutsia	14306	Serous ovarian cancer	54990	A	G	-0.094406	0.102	0.0208544	7.3697e-06	-	0.00143042	20.4901
rs9389266	6	135411737	genus Romboutsia	14306	Serous ovarian cancer	54990	T	G	0.0722815	0.1474	0.0162353	9.38469e-06	-	0.00138361	19.8186
rs9567264	13	32720756	genus Romboutsia	14306	Serous ovarian cancer	54990	C	T	0.0580018	0.3054	0.0127495	5.75692e-06	-	0.00144461	20.6936
rs10200320	2	197967710	unknown genus id.2071	14306	Serous ovarian cancer	54990	T	C	-0.0641139	0.7289	0.0142769	5.6607e-06	-	0.00140769	20.164
rs11195523	10	113086067	unknown genus id.2071	14306	Serous ovarian cancer	54990	C	A	-0.0689278	0.7707	0.0145351	2.40121e-06	-	0.00156947	22.485
rs11684166	2	111817641	unknown genus id.2071	14306	Serous ovarian cancer	54990	A	G	-0.0769635	0.1626	0.0168349	3.49116e-06	-	0.0014588	20.8972
rs11809762	1	175159585	unknown genus id.2071	14306	Serous ovarian cancer	54990	G	A	-0.0934634	0.1241	0.0190198	1.68287e-06	-	0.00168508	24.1441
rs11904514	2	26541158	unknown genus id.2071	14306	Serous ovarian cancer	54990	A	G	0.109498	0.9332	0.0249839	7.89951e-06	-	0.00134088	19.2057
rs12147596	14	104006716	unknown genus id.2071	14306	Serous ovarian cancer	54990	C	T	-0.0719818	0.2735	0.0141609	2.86207e-07	-	0.00180286	25.8347
rs1455639	8	2259412	unknown genus id.2071	14306	Serous ovarian cancer	54990	A	G	-0.0760307	0.8304	0.0169831	7.83899e-06	-	0.001399	20.0393
rs16823675	2	145173029	unknown genus id.2071	14306	Serous ovarian cancer	54990	C	T	-0.0767515	0.2158	0.0149973	2.33346e-07	-	0.00182741	26.1871
rs17086536	6	124369748	unknown genus id.2071	14306	Serous ovarian cancer	54990	C	A	-0.100851	0.08231	0.022432	3.3638e-06	-	0.00141089	20.2099
rs2939766	11	41417982	unknown genus id.2071	14306	Serous ovarian cancer	54990	A	G	-0.0591611	0.3821	0.013042	7.01148e-06	-	0.00143629	20.5742
rs34985298	7	93746275	unknown genus id.2071	14306	Serous ovarian cancer	54990	G	A	-0.0623526	0.3324	0.013772	8.33758e-06	-	0.00143079	20.4953
rs35740166	4	105068883	unknown genus id.2071	14306	Serous ovarian cancer	54990	C	T	-0.112246	0.09462	0.0226824	8.39982e-07	-	0.00170885	24.4852
rs4644504	1	221985829	unknown genus id.2071	14306	Serous ovarian cancer	54990	T	C	-0.0969321	0.08434	0.0216146	5.81969e-06	-	0.00140382	20.1085
rs6007642	22	47653347	unknown genus id.2071	14306	Serous ovarian cancer	54990	C	T	-0.0791412	0.1699	0.0177958	9.95543e-06	-	0.00138055	19.7747
rs72700702	15	35278445	unknown genus id.2071	14306	Serous ovarian cancer	54990	T	C	-0.091726	0.124	0.0189005	1.59272e-06	-	0.00164364	23.5493
rs10202904	2	125440268	phylum Euryarchaeota	14306	Serous ovarian cancer	54990	G	T	0.115986	0.5802	0.0230271	6.18885e-07	-	0.00177029	25.3672
rs11022995	11	13893667	phylum Euryarchaeota	14306	Serous ovarian cancer	54990	A	G	0.10373	0.5398	0.0228889	7.73001e-06	-	0.00143357	20.5352
rs34928225	6	146840876	phylum Euryarchaeota	14306	Serous ovarian cancer	54990	T	C	0.19977	0.07415	0.0425421	4.33092e-06	-	0.00153899	22.0476
rs45498998	21	27368994	phylum Euryarchaeota	14306	Serous ovarian cancer	54990	G	A	-0.131882	0.1919	0.029229	5.32451e-06	-	0.00142104	20.3555
rs56131665	5	178160975	phylum Euryarchaeota	14306	Serous ovarian cancer	54990	G	A	0.176759	0.09647	0.0385787	5.30383e-06	-	0.00146525	20.9897
rs6064552	20	56042866	phylum Euryarchaeota	14306	Serous ovarian cancer	54990	T	C	-0.123612	0.2288	0.0275749	9.3377e-06	-	0.0014027	20.0924
rs6508769	19	28827760	phylum Euryarchaeota	14306	Serous ovarian cancer	54990	C	T	-0.150529	0.8408	0.0337091	8.12363e-06	-	0.00139195	19.9382
rs7015093	8	58018853	phylum Euryarchaeota	14306	Serous ovarian cancer	54990	G	A	-0.118111	0.2366	0.0264389	7.19863e-06	-	0.00139306	19.9541
rs76029318	13	41963791	phylum Euryarchaeota	14306	Serous ovarian cancer	54990	T	C	0.214866	0.07242	0.0438442	1.04621e-06	-	0.00167596	24.0132
rs7635189	3	15591607	phylum Euryarchaeota	14306	Serous ovarian cancer	54990	A	G	-0.119983	0.6775	0.0259356	4.635e-06	-	0.00149376	21.3986
rs77658038	6	16284785	phylum Euryarchaeota	14306	Serous ovarian cancer	54990	A	C	-0.160157	0.1232	0.0340856	4.75423e-06	-	0.00154086	22.0744
rs894996	4	104418307	phylum Euryarchaeota	14306	Serous ovarian cancer	54990	C	A	0.203577	0.07535	0.0440033	5.11929e-06	-	0.00149389	21.4006
rs10217435	9	86052655	family Rikenellaceae	14306	Low grade serous ovarian cancer	41953	C	T	-0.0883756	0.08398	0.0197506	6.50759e-06	-	0.00139759	20.019
rs10832801	11	17589129	family Rikenellaceae	14306	Low grade serous ovarian cancer	41953	A	C	-0.0534763	0.2813	0.0122666	7.50412e-06	-	0.00132672	19.0026
rs1939881	11	95304834	family Rikenellaceae	14306	Low grade serous ovarian cancer	41953	G	A	-0.105589	0.06165	0.0206213	5.64378e-07	-	0.00182933	26.2147
rs2447496	8	99188924	family Rikenellaceae	14306	Low grade serous ovarian cancer	41953	A	G	0.0549203	0.7496	0.0121904	6.08611e-06	-	0.00141676	20.2941
rs2833282	21	32496710	family Rikenellaceae	14306	Low grade serous ovarian cancer	41953	G	A	0.0711137	0.1215	0.0156966	4.31102e-06	-	0.0014327	20.5227
rs35909684	8	144441740	family Rikenellaceae	14306	Low grade serous ovarian cancer	41953	A	C	-0.0850181	0.09881	0.0191539	7.09823e-06	-	0.00137528	19.6992
rs36021379	21	28515912	family Rikenellaceae	14306	Low grade serous ovarian cancer	41953	A	G	-0.0656005	0.1853	0.0144903	7.19515e-06	-	0.0014306	20.4927
rs4264350	15	71658642	family Rikenellaceae	14306	Low grade serous ovarian cancer	41953	T	C	-0.0526393	0.4005	0.0108555	1.34831e-06	-	0.00164093	23.5104
rs59663348	18	4069710	family Rikenellaceae	14306	Low grade serous ovarian cancer	41953	G	A	0.0570915	0.2199	0.0125048	6.12238e-06	-	0.00145492	20.8415
rs62532512	9	14158854	family Rikenellaceae	14306	Low grade serous ovarian cancer	41953	A	C	0.0504257	0.5435	0.0107399	2.76427e-06	-	0.00153857	22.0416
rs6744030	2	174257127	family Rikenellaceae	14306	Low grade serous ovarian cancer	41953	C	T	0.0696747	0.137	0.0157103	9.31515e-06	-	0.00137299	19.6662
rs67705352	1	19790706	family Rikenellaceae	14306	Low grade serous ovarian cancer	41953	T	G	-0.0549688	0.3742	0.0110534	6.57552e-07	-	0.00172573	24.7275
rs6837275	4	187842232	family Rikenellaceae	14306	Low grade serous ovarian cancer	41953	A	G	0.0570355	0.27	0.011887	1.447e-06	-	0.00160668	23.0189
rs7242694	18	10338470	family Rikenellaceae	14306	Low grade serous ovarian cancer	41953	C	T	-0.0618674	0.2142	0.0134882	5.80711e-06	-	0.00146845	21.0356
rs74474130	14	90270821	family Rikenellaceae	14306	Low grade serous ovarian cancer	41953	T	G	0.137747	0.05858	0.0295688	3.61377e-06	-	0.00151468	21.6988
rs77885767	14	21548634	family Rikenellaceae	14306	Low grade serous ovarian cancer	41953	C	T	-0.156209	0.05044	0.0336482	2.84695e-06	-	0.00150424	21.549
rs9389714	6	100244667	family Rikenellaceae	14306	Low grade serous ovarian cancer	41953	C	T	-0.0636841	0.1593	0.0143416	8.79063e-06	-	0.00137642	19.7154
rs9578457	13	22867356	family Rikenellaceae	14306	Low grade serous ovarian cancer	41953	G	A	-0.141478	0.04542	0.0315848	3.99448e-06	-	0.00140054	20.0614
rs9603208	13	38044689	family Rikenellaceae	14306	Low grade serous ovarian cancer	41953	G	T	0.0821173	0.1055	0.0159596	1.91801e-07	-	0.00184716	26.4706
rs12675596	8	69994816	genus Alloprevotella	14306	Low grade serous ovarian cancer	41953	G	T	0.145669	0.2269	0.0290678	9.63718e-07	-	0.00175239	25.1101
rs2154444	21	36053643	genus Alloprevotella	14306	Low grade serous ovarian cancer	41953	G	T	-0.138234	0.7899	0.0308961	8.36758e-06	-	0.00139732	20.0153
rs34619204	21	40993008	genus Alloprevotella	14306	Low grade serous ovarian cancer	41953	G	A	-0.156037	0.1907	0.0344392	8.84199e-06	-	0.00143287	20.5252
rs4364940	1	234126516	genus Alloprevotella	14306	Low grade serous ovarian cancer	41953	A	G	0.126418	0.2799	0.0282207	8.58361e-06	-	0.00140073	20.0642
rs4680035	3	152805600	genus Alloprevotella	14306	Low grade serous ovarian cancer	41953	G	A	0.119599	0.4696	0.0259446	4.99057e-06	-	0.0014832	21.2471
rs58212166	4	189076705	genus Alloprevotella	14306	Low grade serous ovarian cancer	41953	A	G	-0.161506	0.1399	0.0359102	7.93615e-06	-	0.00141192	20.2246
rs10890671	11	107123199	genus Collinsella	14306	Low grade serous ovarian cancer	41953	C	T	0.0537401	0.4919	0.0118848	6.52139e-06	-	0.00142717	20.4434
rs11597285	10	8589813	genus Collinsella	14306	Low grade serous ovarian cancer	41953	G	T	-0.0537947	0.431	0.0120548	9.37605e-06	-	0.00139007	19.9112
rs1496626	19	31760841	genus Collinsella	14306	Low grade serous ovarian cancer	41953	T	C	-0.0722307	0.1487	0.01616	6.78172e-06	-	0.00139456	19.9756
rs149807560	19	56526640	genus Collinsella	14306	Low grade serous ovarian cancer	41953	C	A	-0.104264	0.07111	0.0235841	7.09872e-06	-	0.00136433	19.542
rs2103510	21	29355467	genus Collinsella	14306	Low grade serous ovarian cancer	41953	G	A	0.0786551	0.1469	0.0168217	2.42477e-06	-	0.00152592	21.8602
rs62448871	7	24465024	genus Collinsella	14306	Low grade serous ovarian cancer	41953	C	A	-0.0540309	0.4157	0.0120324	6.7825e-06	-	0.00140751	20.1613
rs73052258	2	195739311	genus Collinsella	14306	Low grade serous ovarian cancer	41953	G	A	0.0930178	0.0881	0.0202658	1.71581e-06	-	0.00147044	21.0641
rs75672793	4	149818294	genus Collinsella	14306	Low grade serous ovarian cancer	41953	A	G	-0.108908	0.07954	0.0240522	6.1355e-06	-	0.0014311	20.4998
rs9541268	13	68610061	genus Collinsella	14306	Low grade serous ovarian cancer	41953	C	A	0.09597	0.1208	0.0197312	8.79427e-07	-	0.00165093	23.6539
rs10031059	4	35358594	genus Peptococcus	14306	Low grade serous ovarian cancer	41953	C	T	0.121167	0.7722	0.0225844	1.23637e-07	-	0.00200798	28.78
rs11001941	10	78716030	genus Peptococcus	14306	Low grade serous ovarian cancer	41953	G	A	-0.195611	0.05986	0.0392217	1.32859e-06	-	0.00173565	24.8698
rs12069354	1	216223782	genus Peptococcus	14306	Low grade serous ovarian cancer	41953	C	T	0.16763	0.06403	0.0379501	9.28346e-06	-	0.00136197	19.5082
rs2054133	2	33691809	genus Peptococcus	14306	Low grade serous ovarian cancer	41953	A	G	-0.0895433	0.4969	0.0188332	2.14166e-06	-	0.00157766	22.6025
rs36121075	20	43118017	genus Peptococcus	14306	Low grade serous ovarian cancer	41953	A	G	-0.14067	0.1161	0.030628	6.98715e-06	-	0.00147234	21.0914
rs413827	14	57986297	genus Peptococcus	14306	Low grade serous ovarian cancer	41953	G	A	0.110229	0.2081	0.0237523	3.30088e-06	rs113946406	0.00150317	21.5338
rs5770862	22	50973113	genus Peptococcus	14306	Low grade serous ovarian cancer	41953	T	C	0.162018	0.07116	0.0356813	3.21959e-06	-	0.00143913	20.6151
rs6918730	6	99020289	genus Peptococcus	14306	Low grade serous ovarian cancer	41953	A	G	-0.135311	0.8796	0.0289742	1.14731e-06	-	0.00152217	21.8063
rs7033353	9	104595848	genus Peptococcus	14306	Low grade serous ovarian cancer	41953	G	T	-0.090152	0.5904	0.018995	2.21958e-06	-	0.00157207	22.5222
rs72850165	11	968356	genus Peptococcus	14306	Low grade serous ovarian cancer	41953	T	C	-0.134304	0.1149	0.0300423	5.74156e-06	-	0.00139504	19.9825
rs74592222	1	75971700	genus Peptococcus	14306	Low grade serous ovarian cancer	41953	G	A	0.137957	0.1044	0.0302965	8.55342e-06	-	0.00144729	20.732
rs77681628	13	91182556	genus Peptococcus	14306	Low grade serous ovarian cancer	41953	C	T	0.200307	0.06473	0.0387328	2.68838e-07	-	0.00186597	26.7408
rs10827477	10	35262588	genus Ruminiclostridium5	14306	Low grade serous ovarian cancer	41953	A	G	-0.0547387	0.3243	0.0115163	2.1918e-06	-	0.00157674	22.5893
rs113753996	5	32477664	genus Ruminiclostridium5	14306	Low grade serous ovarian cancer	41953	T	C	0.0820689	0.09991	0.0174463	3.98896e-06	-	0.0015444	22.1253
rs1223978	13	108775162	genus Ruminiclostridium5	14306	Low grade serous ovarian cancer	41953	C	T	-0.0484169	0.5461	0.0108254	8.16188e-06	-	0.00139631	20.0007
rs1492620	6	50405920	genus Ruminiclostridium5	14306	Low grade serous ovarian cancer	41953	T	C	-0.0830505	0.08246	0.0180073	3.52574e-06	-	0.00148465	21.268
rs2482038	10	12835085	genus Ruminiclostridium5	14306	Low grade serous ovarian cancer	41953	C	A	0.0518991	0.4329	0.0108777	1.70314e-06	-	0.00158868	22.7607
rs2791343	8	131316030	genus Ruminiclostridium5	14306	Low grade serous ovarian cancer	41953	T	C	0.051717	0.3456	0.0113369	5.53962e-06	-	0.00145254	20.8074
rs2833828	21	33811886	genus Ruminiclostridium5	14306	Low grade serous ovarian cancer	41953	G	A	0.0489617	0.4162	0.0108702	6.81648e-06	-	0.00141613	20.2851
rs4955951	3	55243531	genus Ruminiclostridium5	14306	Low grade serous ovarian cancer	41953	A	G	-0.0713749	0.1077	0.0165826	9.9552e-06	-	0.00129332	18.5236
rs6121460	20	60293505	genus Ruminiclostridium5	14306	Low grade serous ovarian cancer	41953	G	A	0.0932955	0.08276	0.0199206	2.64107e-06	-	0.00153085	21.9309
rs79968837	20	41177956	genus Ruminiclostridium5	14306	Low grade serous ovarian cancer	41953	A	G	-0.0950311	0.06466	0.0193507	1.14623e-06	-	0.00168302	24.1145
rs8053158	16	86769909	genus Ruminiclostridium5	14306	Low grade serous ovarian cancer	41953	G	A	0.0740543	0.8674	0.0159151	5.89807e-06	-	0.00151115	21.6482
rs113379006	3	42008186	genus Sellimonas	14306	Low grade serous ovarian cancer	41953	T	C	-0.162759	0.155	0.0357025	7.20775e-06	-	0.00145059	20.7794
rs13417181	2	174308394	genus Sellimonas	14306	Low grade serous ovarian cancer	41953	T	C	0.166509	0.1971	0.0337521	7.61746e-07	-	0.00169831	24.334
rs2016057	15	52105282	genus Sellimonas	14306	Low grade serous ovarian cancer	41953	C	A	0.125878	0.6269	0.0256153	1.02698e-06	-	0.00168519	24.1457
rs2187447	11	79332972	genus Sellimonas	14306	Low grade serous ovarian cancer	41953	A	C	0.243457	0.06327	0.0527695	3.97805e-06	-	0.00148564	21.2823
rs2371572	2	213214174	genus Sellimonas	14306	Low grade serous ovarian cancer	41953	A	C	0.127349	0.5406	0.0250862	4.46355e-07	-	0.00179813	25.7668
rs41816	7	106250164	genus Sellimonas	14306	Low grade serous ovarian cancer	41953	A	G	0.132201	0.2277	0.0291087	8.39363e-06	-	0.00143973	20.6235
rs4600608	2	180278564	genus Sellimonas	14306	Low grade serous ovarian cancer	41953	G	A	0.137152	0.7604	0.0301702	4.94846e-06	-	0.00144246	20.6627
rs553697	6	93730393	genus Sellimonas	14306	Low grade serous ovarian cancer	41953	C	T	0.153767	0.8406	0.0339099	6.12774e-06	-	0.00143526	20.5595
rs56203279	7	111501524	genus Sellimonas	14306	Low grade serous ovarian cancer	41953	T	C	-0.124045	0.3229	0.0269115	3.71997e-06	-	0.00148293	21.2433
rs10200320	2	197967710	unknown genus id.2071	14306	Low grade serous ovarian cancer	41953	T	C	-0.0641139	0.7289	0.0142769	5.6607e-06	-	0.00140769	20.164
rs11195523	10	113086067	unknown genus id.2071	14306	Low grade serous ovarian cancer	41953	C	A	-0.0689278	0.7707	0.0145351	2.40121e-06	-	0.00156947	22.485
rs11684166	2	111817641	unknown genus id.2071	14306	Low grade serous ovarian cancer	41953	A	G	-0.0769635	0.1626	0.0168349	3.49116e-06	-	0.0014588	20.8972
rs11809762	1	175159585	unknown genus id.2071	14306	Low grade serous ovarian cancer	41953	G	A	-0.0934634	0.1241	0.0190198	1.68287e-06	-	0.00168508	24.1441
rs11904514	2	26541158	unknown genus id.2071	14306	Low grade serous ovarian cancer	41953	A	G	0.109498	0.9332	0.0249839	7.89951e-06	-	0.00134088	19.2057
rs12147596	14	104006716	unknown genus id.2071	14306	Low grade serous ovarian cancer	41953	C	T	-0.0719818	0.2735	0.0141609	2.86207e-07	-	0.00180286	25.8347
rs1455639	8	2259412	unknown genus id.2071	14306	Low grade serous ovarian cancer	41953	A	G	-0.0760307	0.8304	0.0169831	7.83899e-06	-	0.001399	20.0393
rs16823675	2	145173029	unknown genus id.2071	14306	Low grade serous ovarian cancer	41953	C	T	-0.0767515	0.2158	0.0149973	2.33346e-07	-	0.00182741	26.1871
rs17086536	6	124369748	unknown genus id.2071	14306	Low grade serous ovarian cancer	41953	C	A	-0.100851	0.08231	0.022432	3.3638e-06	-	0.00141089	20.2099
rs2939766	11	41417982	unknown genus id.2071	14306	Low grade serous ovarian cancer	41953	A	G	-0.0591611	0.3821	0.013042	7.01148e-06	-	0.00143629	20.5742
rs34985298	7	93746275	unknown genus id.2071	14306	Low grade serous ovarian cancer	41953	G	A	-0.0623526	0.3324	0.013772	8.33758e-06	-	0.00143079	20.4953
rs35740166	4	105068883	unknown genus id.2071	14306	Low grade serous ovarian cancer	41953	C	T	-0.112246	0.09462	0.0226824	8.39982e-07	-	0.00170885	24.4852
rs4644504	1	221985829	unknown genus id.2071	14306	Low grade serous ovarian cancer	41953	T	C	-0.0969321	0.08434	0.0216146	5.81969e-06	-	0.00140382	20.1085
rs6007642	22	47653347	unknown genus id.2071	14306	Low grade serous ovarian cancer	41953	C	T	-0.0791412	0.1699	0.0177958	9.95543e-06	-	0.00138055	19.7747
rs72700702	15	35278445	unknown genus id.2071	14306	Low grade serous ovarian cancer	41953	T	C	-0.091726	0.124	0.0189005	1.59272e-06	-	0.00164364	23.5493
rs12555298	9	110489551	phylum Cyanobacteria	14306	Low grade serous ovarian cancer	41953	G	A	0.0974327	0.1774	0.0219351	8.0863e-06	-	0.00137725	19.7274
rs2585223	15	100880888	phylum Cyanobacteria	14306	Low grade serous ovarian cancer	41953	T	C	0.111364	0.1461	0.0247743	8.85727e-06	-	0.00141044	20.2035
rs584122	6	48288456	phylum Cyanobacteria	14306	Low grade serous ovarian cancer	41953	T	C	0.151774	0.9297	0.0326827	4.22776e-06	-	0.00150517	21.5625
rs61972390	13	100566758	phylum Cyanobacteria	14306	Low grade serous ovarian cancer	41953	T	C	0.107346	0.1571	0.0242469	9.11381e-06	-	0.00136819	19.5974
rs7148504	14	100168298	phylum Cyanobacteria	14306	Low grade serous ovarian cancer	41953	T	G	-0.0800404	0.6692	0.0176621	6.62384e-06	-	0.00143348	20.534
rs76531781	7	21647735	phylum Cyanobacteria	14306	Low grade serous ovarian cancer	41953	T	C	-0.231868	0.04471	0.0493393	2.87336e-06	-	0.00154137	22.0818
rs789068	18	1008239	phylum Cyanobacteria	14306	Low grade serous ovarian cancer	41953	G	A	-0.111385	0.1833	0.0212922	1.5717e-07	-	0.00190926	27.3622
rs9864379	3	14306949	phylum Cyanobacteria	14306	Low grade serous ovarian cancer	41953	T	C	-0.138933	0.1243	0.0268045	2.03334e-07	-	0.0018744	26.8618
rs10202904	2	125440268	phylum Euryarchaeota	14306	Low grade serous ovarian cancer	41953	G	T	0.115986	0.5802	0.0230271	6.18885e-07	-	0.00177029	25.3672
rs11022995	11	13893667	phylum Euryarchaeota	14306	Low grade serous ovarian cancer	41953	A	G	0.10373	0.5398	0.0228889	7.73001e-06	-	0.00143357	20.5352
rs34928225	6	146840876	phylum Euryarchaeota	14306	Low grade serous ovarian cancer	41953	T	C	0.19977	0.07415	0.0425421	4.33092e-06	-	0.00153899	22.0476
rs45498998	21	27368994	phylum Euryarchaeota	14306	Low grade serous ovarian cancer	41953	G	A	-0.131882	0.1919	0.029229	5.32451e-06	-	0.00142104	20.3555
rs56131665	5	178160975	phylum Euryarchaeota	14306	Low grade serous ovarian cancer	41953	G	A	0.176759	0.09647	0.0385787	5.30383e-06	-	0.00146525	20.9897
rs6064552	20	56042866	phylum Euryarchaeota	14306	Low grade serous ovarian cancer	41953	T	C	-0.123612	0.2288	0.0275749	9.3377e-06	-	0.0014027	20.0924
rs6508769	19	28827760	phylum Euryarchaeota	14306	Low grade serous ovarian cancer	41953	C	T	-0.150529	0.8408	0.0337091	8.12363e-06	-	0.00139195	19.9382
rs7015093	8	58018853	phylum Euryarchaeota	14306	Low grade serous ovarian cancer	41953	G	A	-0.118111	0.2366	0.0264389	7.19863e-06	-	0.00139306	19.9541
rs76029318	13	41963791	phylum Euryarchaeota	14306	Low grade serous ovarian cancer	41953	T	C	0.214866	0.07242	0.0438442	1.04621e-06	-	0.00167596	24.0132
rs7635189	3	15591607	phylum Euryarchaeota	14306	Low grade serous ovarian cancer	41953	A	G	-0.119983	0.6775	0.0259356	4.635e-06	-	0.00149376	21.3986
rs77658038	6	16284785	phylum Euryarchaeota	14306	Low grade serous ovarian cancer	41953	A	C	-0.160157	0.1232	0.0340856	4.75423e-06	-	0.00154086	22.0744
rs894996	4	104418307	phylum Euryarchaeota	14306	Low grade serous ovarian cancer	41953	C	A	0.203577	0.07535	0.0440033	5.11929e-06	-	0.00149389	21.4006
rs112135816	9	82485327	family Alcaligenaceae	14306	High grade serous ovarian cancer	53978	T	G	-0.0775052	0.108	0.0171554	5.27667e-06	-	0.0014247	20.4079
rs1153990	5	104233461	family Alcaligenaceae	14306	High grade serous ovarian cancer	53978	A	G	-0.058727	0.2546	0.0128306	5.96788e-06	-	0.00146227	20.947
rs147968	16	85945839	family Alcaligenaceae	14306	High grade serous ovarian cancer	53978	C	T	0.0489475	0.4271	0.0110321	9.12704e-06	-	0.00137413	19.6827
rs28480294	15	71522509	family Alcaligenaceae	14306	High grade serous ovarian cancer	53978	C	T	0.0516967	0.6422	0.0115503	6.60602e-06	-	0.00139834	20.0299
rs4033856	4	45642485	family Alcaligenaceae	14306	High grade serous ovarian cancer	53978	T	C	-0.081834	0.8691	0.0168931	1.02903e-06	-	0.00163764	23.4632
rs62191117	2	239900775	family Alcaligenaceae	14306	High grade serous ovarian cancer	53978	A	G	0.0684302	0.2117	0.0133636	2.75943e-07	-	0.00182951	26.2173
rs62395635	5	173497796	family Alcaligenaceae	14306	High grade serous ovarian cancer	53978	T	C	0.110583	0.06757	0.0238514	3.34696e-06	-	0.0015003	21.4926
rs6969323	7	104214487	family Alcaligenaceae	14306	High grade serous ovarian cancer	53978	A	C	-0.0593564	0.2485	0.0129137	3.8858e-06	-	0.0014746	21.1238
rs74776516	11	20763367	family Alcaligenaceae	14306	High grade serous ovarian cancer	53978	T	G	-0.0944052	0.06646	0.0213287	6.85046e-06	-	0.00136757	19.5886
rs7638039	3	70588939	family Alcaligenaceae	14306	High grade serous ovarian cancer	53978	T	C	0.0603335	0.2286	0.0127779	2.70477e-06	-	0.00155598	22.2914
rs9537886	13	58545246	family Alcaligenaceae	14306	High grade serous ovarian cancer	53978	A	C	-0.0570888	0.4521	0.0110683	2.35109e-07	-	0.00185616	26.5999
rs9964679	18	26569901	family Alcaligenaceae	14306	High grade serous ovarian cancer	53978	A	G	0.0537051	0.3311	0.0116008	4.47384e-06	-	0.00149585	21.4286
rs11671100	19	711637	family Victivallaceae	14306	High grade serous ovarian cancer	53978	A	C	-0.160034	0.1545	0.0349472	4.08037e-06	-	0.00146368	20.9671
rs11764871	7	146808977	family Victivallaceae	14306	High grade serous ovarian cancer	53978	G	T	0.127099	0.2898	0.025656	7.4929e-07	-	0.00171255	24.5384
rs2944282	7	57589803	family Victivallaceae	14306	High grade serous ovarian cancer	53978	T	C	-0.124197	0.3047	0.0257026	1.56603e-06	-	0.00162945	23.3457
rs4396289	11	9316730	family Victivallaceae	14306	High grade serous ovarian cancer	53978	C	T	-0.152918	0.1707	0.0288525	1.53784e-07	-	0.00195966	28.086
rs61702987	2	31211657	family Victivallaceae	14306	High grade serous ovarian cancer	53978	T	C	0.145501	0.1691	0.0300007	3.07921e-06	-	0.00164149	23.5184
rs62570196	9	111086170	family Victivallaceae	14306	High grade serous ovarian cancer	53978	C	T	-0.246101	0.0651	0.0483077	2.69855e-07	-	0.00181088	25.9498
rs6545794	2	60484909	family Victivallaceae	14306	High grade serous ovarian cancer	53978	A	G	-0.197786	0.07221	0.0410495	5.97008e-07	-	0.00162014	23.2121
rs67832247	2	2649472	family Victivallaceae	14306	High grade serous ovarian cancer	53978	C	T	-0.123489	0.2884	0.0266695	3.23802e-06	-	0.00149644	21.4371
rs7077363	10	95286954	family Victivallaceae	14306	High grade serous ovarian cancer	53978	G	A	0.148942	0.1452	0.0318366	2.83374e-06	-	0.00152756	21.8837
rs7627405	3	9968555	family Victivallaceae	14306	High grade serous ovarian cancer	53978	C	T	-0.134158	0.1676	0.0301427	8.19426e-06	-	0.00138277	19.8065
rs10461257	4	156131004	genus Christensenellaceae R 7group	14306	High grade serous ovarian cancer	53978	A	G	-0.0551969	0.2974	0.0122069	6.50744e-06	-	0.00142718	20.4436
rs17081797	18	67555560	genus Christensenellaceae R 7group	14306	High grade serous ovarian cancer	53978	A	G	-0.0904325	0.08354	0.0204253	3.34033e-06	-	0.00136836	19.5998
rs60954665	19	35883736	genus Christensenellaceae R 7group	14306	High grade serous ovarian cancer	53978	T	G	0.049815	0.4772	0.0110787	7.13181e-06	-	0.00141127	20.2154
rs62132810	19	49279227	genus Christensenellaceae R 7group	14306	High grade serous ovarian cancer	53978	A	G	-0.0828853	0.1114	0.0179623	5.66709e-06	-	0.00148616	21.2897
rs62190261	2	230943099	genus Christensenellaceae R 7group	14306	High grade serous ovarian cancer	53978	A	C	0.0958394	0.07187	0.0214723	8.74017e-06	-	0.00139062	19.9191
rs62467127	7	118096925	genus Christensenellaceae R 7group	14306	High grade serous ovarian cancer	53978	C	T	0.114108	0.06055	0.0251983	3.25364e-06	-	0.00143136	20.5035
rs73952017	18	1779609	genus Christensenellaceae R 7group	14306	High grade serous ovarian cancer	53978	C	T	-0.0862164	0.09691	0.0194354	8.45766e-06	-	0.00137365	19.6758
rs78521377	10	126448374	genus Christensenellaceae R 7group	14306	High grade serous ovarian cancer	53978	C	T	0.124992	0.05114	0.0274797	5.60673e-06	-	0.00144409	20.6862
rs79150079	5	29352420	genus Christensenellaceae R 7group	14306	High grade serous ovarian cancer	53978	C	A	0.121547	0.07052	0.0270977	9.41803e-06	-	0.00140441	20.117
rs892686	9	83043376	genus Christensenellaceae R 7group	14306	High grade serous ovarian cancer	53978	A	G	0.0514099	0.4616	0.011136	3.96862e-06	-	0.00148755	21.3096
rs10138457	14	102458052	genus Dialister	14306	High grade serous ovarian cancer	53978	T	C	-0.113054	0.06514	0.0261933	7.88116e-06	-	0.00130049	18.6265
rs10938938	4	23294359	genus Dialister	14306	High grade serous ovarian cancer	53978	A	G	0.0773514	0.8127	0.0170915	7.37055e-06	-	0.00142967	20.4793
rs11071887	15	32955095	genus Dialister	14306	High grade serous ovarian cancer	53978	T	C	0.0662403	0.2714	0.0146315	5.91412e-06	-	0.00143063	20.493
rs11166701	8	138295725	genus Dialister	14306	High grade serous ovarian cancer	53978	G	A	-0.0655301	0.5186	0.013186	5.50744e-07	-	0.00172341	24.6942
rs2314294	16	9336862	genus Dialister	14306	High grade serous ovarian cancer	53978	T	C	0.0865932	0.1257	0.0193719	8.07904e-06	-	0.00139476	19.9785
rs2435610	7	150890034	genus Dialister	14306	High grade serous ovarian cancer	53978	A	C	0.0647132	0.2698	0.0143314	5.93267e-06	-	0.00142322	20.3867
rs4747450	10	23199653	genus Dialister	14306	High grade serous ovarian cancer	53978	C	A	0.0668509	0.2609	0.0147685	5.83727e-06	-	0.00143022	20.4871
rs4753063	11	92267129	genus Dialister	14306	High grade serous ovarian cancer	53978	A	G	0.0596297	0.5543	0.0130052	4.8568e-06	-	0.00146736	21.0199
rs75416973	1	172809633	genus Dialister	14306	High grade serous ovarian cancer	53978	A	G	0.0727223	0.188	0.016451	9.46085e-06	-	0.00136408	19.5384
rs764177	3	45809449	genus Dialister	14306	High grade serous ovarian cancer	53978	C	A	-0.0601454	0.3183	0.0135366	9.60771e-06	-	0.00137806	19.739
rs76680460	9	25447080	genus Dialister	14306	High grade serous ovarian cancer	53978	G	A	-0.161296	0.05609	0.0364332	8.19219e-06	-	0.00136817	19.5971
rs10279978	7	5319387	genus Romboutsia	14306	High grade serous ovarian cancer	53978	A	G	-0.0622202	0.3099	0.0127675	1.17009e-06	-	0.00165734	23.746
rs11221428	11	99665050	genus Romboutsia	14306	High grade serous ovarian cancer	53978	T	C	-0.0726779	0.1668	0.0158263	6.48649e-06	-	0.00147193	21.0856
rs16843578	1	171903885	genus Romboutsia	14306	High grade serous ovarian cancer	53978	C	T	-0.0875276	0.08314	0.0196779	5.08124e-06	-	0.00138106	19.7821
rs28603357	7	106406824	genus Romboutsia	14306	High grade serous ovarian cancer	53978	T	C	-0.214911	0.05171	0.0474739	8.52236e-06	-	0.00143043	20.4902
rs34302036	7	78136725	genus Romboutsia	14306	High grade serous ovarian cancer	53978	G	A	-0.0550261	0.5834	0.0120835	5.87665e-06	-	0.00144745	20.7344
rs61841503	10	17019559	genus Romboutsia	14306	High grade serous ovarian cancer	53978	G	A	0.092888	0.1503	0.0171454	3.99595e-08	-	0.00204746	29.347
rs62504452	7	145760298	genus Romboutsia	14306	High grade serous ovarian cancer	53978	A	G	-0.0710048	0.1779	0.0156654	4.65833e-06	-	0.00143401	20.5415
rs7109293	11	133834657	genus Romboutsia	14306	High grade serous ovarian cancer	53978	A	G	0.0919112	0.09844	0.0205738	6.98361e-06	-	0.00139311	19.9548
rs75200530	8	5088054	genus Romboutsia	14306	High grade serous ovarian cancer	53978	T	G	-0.190644	0.05313	0.0421065	5.06559e-06	-	0.0014309	20.4969
rs75987356	2	16066705	genus Romboutsia	14306	High grade serous ovarian cancer	53978	G	A	-0.129578	0.07507	0.0280454	6.70795e-06	-	0.00148996	21.3441
rs77702691	13	88725540	genus Romboutsia	14306	High grade serous ovarian cancer	53978	A	G	-0.094406	0.102	0.0208544	7.3697e-06	-	0.00143042	20.4901
rs9389266	6	135411737	genus Romboutsia	14306	High grade serous ovarian cancer	53978	T	G	0.0722815	0.1474	0.0162353	9.38469e-06	-	0.00138361	19.8186
rs9567264	13	32720756	genus Romboutsia	14306	High grade serous ovarian cancer	53978	C	T	0.0580018	0.3054	0.0127495	5.75692e-06	-	0.00144461	20.6936
rs10200320	2	197967710	unknown genus id.2071	14306	High grade serous ovarian cancer	53978	T	C	-0.0641139	0.7289	0.0142769	5.6607e-06	-	0.00140769	20.164
rs11195523	10	113086067	unknown genus id.2071	14306	High grade serous ovarian cancer	53978	C	A	-0.0689278	0.7707	0.0145351	2.40121e-06	-	0.00156947	22.485
rs11684166	2	111817641	unknown genus id.2071	14306	High grade serous ovarian cancer	53978	A	G	-0.0769635	0.1626	0.0168349	3.49116e-06	-	0.0014588	20.8972
rs11809762	1	175159585	unknown genus id.2071	14306	High grade serous ovarian cancer	53978	G	A	-0.0934634	0.1241	0.0190198	1.68287e-06	-	0.00168508	24.1441
rs11904514	2	26541158	unknown genus id.2071	14306	High grade serous ovarian cancer	53978	A	G	0.109498	0.9332	0.0249839	7.89951e-06	-	0.00134088	19.2057
rs12147596	14	104006716	unknown genus id.2071	14306	High grade serous ovarian cancer	53978	C	T	-0.0719818	0.2735	0.0141609	2.86207e-07	-	0.00180286	25.8347
rs1455639	8	2259412	unknown genus id.2071	14306	High grade serous ovarian cancer	53978	A	G	-0.0760307	0.8304	0.0169831	7.83899e-06	-	0.001399	20.0393
rs16823675	2	145173029	unknown genus id.2071	14306	High grade serous ovarian cancer	53978	C	T	-0.0767515	0.2158	0.0149973	2.33346e-07	-	0.00182741	26.1871
rs17086536	6	124369748	unknown genus id.2071	14306	High grade serous ovarian cancer	53978	C	A	-0.100851	0.08231	0.022432	3.3638e-06	-	0.00141089	20.2099
rs2939766	11	41417982	unknown genus id.2071	14306	High grade serous ovarian cancer	53978	A	G	-0.0591611	0.3821	0.013042	7.01148e-06	-	0.00143629	20.5742
rs34985298	7	93746275	unknown genus id.2071	14306	High grade serous ovarian cancer	53978	G	A	-0.0623526	0.3324	0.013772	8.33758e-06	-	0.00143079	20.4953
rs35740166	4	105068883	unknown genus id.2071	14306	High grade serous ovarian cancer	53978	C	T	-0.112246	0.09462	0.0226824	8.39982e-07	-	0.00170885	24.4852
rs4644504	1	221985829	unknown genus id.2071	14306	High grade serous ovarian cancer	53978	T	C	-0.0969321	0.08434	0.0216146	5.81969e-06	-	0.00140382	20.1085
rs6007642	22	47653347	unknown genus id.2071	14306	High grade serous ovarian cancer	53978	C	T	-0.0791412	0.1699	0.0177958	9.95543e-06	-	0.00138055	19.7747
rs72700702	15	35278445	unknown genus id.2071	14306	High grade serous ovarian cancer	53978	T	C	-0.091726	0.124	0.0189005	1.59272e-06	-	0.00164364	23.5493
rs10202904	2	125440268	phylum Euryarchaeota	14306	High grade serous ovarian cancer	53978	G	T	0.115986	0.5802	0.0230271	6.18885e-07	-	0.00177029	25.3672
rs11022995	11	13893667	phylum Euryarchaeota	14306	High grade serous ovarian cancer	53978	A	G	0.10373	0.5398	0.0228889	7.73001e-06	-	0.00143357	20.5352
rs34928225	6	146840876	phylum Euryarchaeota	14306	High grade serous ovarian cancer	53978	T	C	0.19977	0.07415	0.0425421	4.33092e-06	-	0.00153899	22.0476
rs45498998	21	27368994	phylum Euryarchaeota	14306	High grade serous ovarian cancer	53978	G	A	-0.131882	0.1919	0.029229	5.32451e-06	-	0.00142104	20.3555
rs56131665	5	178160975	phylum Euryarchaeota	14306	High grade serous ovarian cancer	53978	G	A	0.176759	0.09647	0.0385787	5.30383e-06	-	0.00146525	20.9897
rs6064552	20	56042866	phylum Euryarchaeota	14306	High grade serous ovarian cancer	53978	T	C	-0.123612	0.2288	0.0275749	9.3377e-06	-	0.0014027	20.0924
rs6508769	19	28827760	phylum Euryarchaeota	14306	High grade serous ovarian cancer	53978	C	T	-0.150529	0.8408	0.0337091	8.12363e-06	-	0.00139195	19.9382
rs7015093	8	58018853	phylum Euryarchaeota	14306	High grade serous ovarian cancer	53978	G	A	-0.118111	0.2366	0.0264389	7.19863e-06	-	0.00139306	19.9541
rs76029318	13	41963791	phylum Euryarchaeota	14306	High grade serous ovarian cancer	53978	T	C	0.214866	0.07242	0.0438442	1.04621e-06	-	0.00167596	24.0132
rs7635189	3	15591607	phylum Euryarchaeota	14306	High grade serous ovarian cancer	53978	A	G	-0.119983	0.6775	0.0259356	4.635e-06	-	0.00149376	21.3986
rs77658038	6	16284785	phylum Euryarchaeota	14306	High grade serous ovarian cancer	53978	A	C	-0.160157	0.1232	0.0340856	4.75423e-06	-	0.00154086	22.0744
rs894996	4	104418307	phylum Euryarchaeota	14306	High grade serous ovarian cancer	53978	C	A	0.203577	0.07535	0.0440033	5.11929e-06	-	0.00149389	21.4006
rs10759623	9	115821485	family Family XI	14306	Mucinous ovarian cancer	43507	C	T	-0.162115	0.1785	0.032151	5.78309e-07	-	0.00177406	25.4212
rs11547158	7	148921732	family Family XI	14306	Mucinous ovarian cancer	43507	A	G	-0.177599	0.137	0.0372795	2.70222e-06	-	0.00158392	22.6924
rs17379710	11	35334668	family Family XI	14306	Mucinous ovarian cancer	43507	T	C	-0.116383	0.4422	0.0252125	3.97109e-06	-	0.00148725	21.3052
rs2155352	11	95357209	family Family XI	14306	Mucinous ovarian cancer	43507	A	G	-0.150538	0.2365	0.0302319	6.63437e-07	-	0.00173018	24.7914
rs2156611	18	43345864	family Family XI	14306	Mucinous ovarian cancer	43507	T	C	-0.112486	0.4738	0.0251099	9.42671e-06	-	0.00140081	20.0653
rs3733511	4	119955787	family Family XI	14306	Mucinous ovarian cancer	43507	A	G	0.128253	0.2995	0.0274718	3.38556e-06	-	0.00152118	21.7922
rs488164	1	239995451	family Family XI	14306	Mucinous ovarian cancer	43507	G	T	-0.117998	0.6111	0.025516	4.79789e-06	-	0.00149265	21.3827
rs697771	16	54115200	family Family XI	14306	Mucinous ovarian cancer	43507	A	G	-0.117677	0.454	0.0251491	3.19374e-06	-	0.00152811	21.8916
rs10090365	8	138638199	genus Candidatus Soleaferrea	14306	Mucinous ovarian cancer	43507	G	A	0.0834413	0.4647	0.0180989	4.17311e-06	-	0.00148352	21.2519
rs10108780	8	123882833	genus Candidatus Soleaferrea	14306	Mucinous ovarian cancer	43507	A	G	-0.092834	0.2859	0.0199807	3.64083e-06	-	0.00150668	21.584
rs10809135	9	10611282	genus Candidatus Soleaferrea	14306	Mucinous ovarian cancer	43507	C	T	-0.0834858	0.5058	0.0182426	5.4718e-06	-	0.00146183	20.9407
rs36155147	7	352368	genus Candidatus Soleaferrea	14306	Mucinous ovarian cancer	43507	T	C	-0.104966	0.6382	0.0240995	5.4114e-06	-	0.0013243	18.968
rs4294381	1	224688107	genus Candidatus Soleaferrea	14306	Mucinous ovarian cancer	43507	C	T	-0.112197	0.7997	0.023186	1.36848e-06	-	0.00163411	23.4126
rs4678258	3	137945192	genus Candidatus Soleaferrea	14306	Mucinous ovarian cancer	43507	T	C	0.0986136	0.2361	0.0215646	5.53184e-06	-	0.00145961	20.9088
rs6494306	15	62394540	genus Candidatus Soleaferrea	14306	Mucinous ovarian cancer	43507	A	G	-0.0969304	0.2252	0.0214221	5.80056e-06	-	0.00142908	20.4708
rs7400877	14	76403542	genus Candidatus Soleaferrea	14306	Mucinous ovarian cancer	43507	C	T	0.0951085	0.785	0.0212799	9.29458e-06	-	0.00139436	19.9728
rs830151	19	47985753	genus Candidatus Soleaferrea	14306	Mucinous ovarian cancer	43507	A	G	-0.194561	0.9364	0.0347932	4.25608e-08	-	0.002181	31.2653
rs9973954	2	19885907	genus Candidatus Soleaferrea	14306	Mucinous ovarian cancer	43507	G	A	-0.0892075	0.6965	0.0195401	5.94799e-06	-	0.00145478	20.8396
rs117467633	17	21157406	genus Lachnospiraceae NC2004 group	14306	Mucinous ovarian cancer	43507	T	C	-0.169687	0.05818	0.0383169	9.13314e-06	-	0.001369	19.609
rs12127733	1	234157721	genus Lachnospiraceae NC2004 group	14306	Mucinous ovarian cancer	43507	G	A	0.115182	0.1954	0.0246006	3.10592e-06	-	0.00153001	21.9188
rs12208226	6	22725908	genus Lachnospiraceae NC2004 group	14306	Mucinous ovarian cancer	43507	C	A	-0.154739	0.07582	0.0340372	9.74833e-06	-	0.0014426	20.6648
rs12863463	13	47512191	genus Lachnospiraceae NC2004 group	14306	Mucinous ovarian cancer	43507	G	A	-0.156365	0.07857	0.0345372	6.03976e-06	-	0.00143075	20.4948
rs17067076	18	58229086	genus Lachnospiraceae NC2004 group	14306	Mucinous ovarian cancer	43507	G	A	-0.154631	0.06048	0.0352194	5.61203e-06	-	0.00134563	19.2739
rs1928659	9	29334137	genus Lachnospiraceae NC2004 group	14306	Mucinous ovarian cancer	43507	T	C	0.102522	0.2623	0.0226445	6.17234e-06	-	0.00143077	20.495
rs1929743	13	76829562	genus Lachnospiraceae NC2004 group	14306	Mucinous ovarian cancer	43507	T	C	0.0837206	0.3513	0.0190318	9.05503e-06	-	0.00135083	19.3484
rs3756315	5	149544722	genus Lachnospiraceae NC2004 group	14306	Mucinous ovarian cancer	43507	A	G	-0.0883469	0.3383	0.0188397	3.32583e-06	-	0.00153479	21.9874
rs6116753	20	5330700	genus Lachnospiraceae NC2004 group	14306	Mucinous ovarian cancer	43507	G	A	0.0994748	0.253	0.0209139	2.92247e-06	-	0.00157889	22.6201
rs1035588	2	150077190	genus Olsenella	14306	Mucinous ovarian cancer	43507	A	G	-0.108148	0.3734	0.0236848	4.85501e-06	-	0.00145528	20.8467
rs17148768	10	10777085	genus Olsenella	14306	Mucinous ovarian cancer	43507	G	A	0.140434	0.1924	0.0295602	2.19842e-06	-	0.00157517	22.5668
rs2759329	1	231960352	genus Olsenella	14306	Mucinous ovarian cancer	43507	A	G	0.111131	0.6112	0.0237218	3.43202e-06	-	0.00153176	21.9439
rs35225860	1	247642270	genus Olsenella	14306	Mucinous ovarian cancer	43507	A	G	-0.223604	0.04705	0.0482391	3.87044e-06	-	0.00149965	21.4833
rs6046522	20	19969568	genus Olsenella	14306	Mucinous ovarian cancer	43507	C	T	0.122938	0.2514	0.0269928	4.48456e-06	-	0.00144787	20.7403
rs61090148	4	174810498	genus Olsenella	14306	Mucinous ovarian cancer	43507	A	G	-0.104783	0.4544	0.0231343	6.43724e-06	-	0.00143195	20.512
rs62112538	19	4925018	genus Olsenella	14306	Mucinous ovarian cancer	43507	C	T	-0.19943	0.07413	0.0407033	1.1882e-06	-	0.00167523	24.0028
rs72691585	9	21884425	genus Olsenella	14306	Mucinous ovarian cancer	43507	C	A	-0.249079	0.05316	0.0520814	2.95291e-06	-	0.00159624	22.8691
rs7540303	1	179629191	genus Olsenella	14306	Mucinous ovarian cancer	43507	C	T	0.108044	0.4012	0.023638	5.32023e-06	-	0.00145824	20.8891
rs8066522	17	59632873	genus Olsenella	14306	Mucinous ovarian cancer	43507	A	G	0.106529	0.6335	0.0240379	9.70085e-06	-	0.00137097	19.6373
rs9460691	6	10422207	genus Olsenella	14306	Mucinous ovarian cancer	43507	C	A	0.119966	0.2339	0.0268645	7.2835e-06	-	0.00139199	19.9388
rs10827477	10	35262588	genus Ruminiclostridium5	14306	Mucinous ovarian cancer	43507	A	G	-0.0547387	0.3243	0.0115163	2.1918e-06	-	0.00157674	22.5893
rs113753996	5	32477664	genus Ruminiclostridium5	14306	Mucinous ovarian cancer	43507	T	C	0.0820689	0.09991	0.0174463	3.98896e-06	-	0.0015444	22.1253
rs1223978	13	108775162	genus Ruminiclostridium5	14306	Mucinous ovarian cancer	43507	C	T	-0.0484169	0.5461	0.0108254	8.16188e-06	-	0.00139631	20.0007
rs1492620	6	50405920	genus Ruminiclostridium5	14306	Mucinous ovarian cancer	43507	T	C	-0.0830505	0.08246	0.0180073	3.52574e-06	-	0.00148465	21.268
rs2482038	10	12835085	genus Ruminiclostridium5	14306	Mucinous ovarian cancer	43507	C	A	0.0518991	0.4329	0.0108777	1.70314e-06	-	0.00158868	22.7607
rs2791343	8	131316030	genus Ruminiclostridium5	14306	Mucinous ovarian cancer	43507	T	C	0.051717	0.3456	0.0113369	5.53962e-06	-	0.00145254	20.8074
rs2833828	21	33811886	genus Ruminiclostridium5	14306	Mucinous ovarian cancer	43507	G	A	0.0489617	0.4162	0.0108702	6.81648e-06	-	0.00141613	20.2851
rs4955951	3	55243531	genus Ruminiclostridium5	14306	Mucinous ovarian cancer	43507	A	G	-0.0713749	0.1077	0.0165826	9.9552e-06	-	0.00129332	18.5236
rs6121460	20	60293505	genus Ruminiclostridium5	14306	Mucinous ovarian cancer	43507	G	A	0.0932955	0.08276	0.0199206	2.64107e-06	-	0.00153085	21.9309
rs79968837	20	41177956	genus Ruminiclostridium5	14306	Mucinous ovarian cancer	43507	A	G	-0.0950311	0.06466	0.0193507	1.14623e-06	-	0.00168302	24.1145
rs8053158	16	86769909	genus Ruminiclostridium5	14306	Mucinous ovarian cancer	43507	G	A	0.0740543	0.8674	0.0159151	5.89807e-06	-	0.00151115	21.6482
rs11241747	5	123846318	genus Ruminococcaceae NK4A214 group	14306	Mucinous ovarian cancer	43507	T	C	-0.0533858	0.6135	0.0120035	6.58977e-06	-	0.00138076	19.7777
rs11586410	1	157338888	genus Ruminococcaceae NK4A214 group	14306	Mucinous ovarian cancer	43507	G	A	-0.0863422	0.14	0.0169937	3.66277e-07	-	0.00180123	25.8113
rs12642039	4	159932022	genus Ruminococcaceae NK4A214 group	14306	Mucinous ovarian cancer	43507	C	T	0.0553003	0.6532	0.0119397	3.43005e-06	-	0.00149727	21.449
rs12731	2	239087912	genus Ruminococcaceae NK4A214 group	14306	Mucinous ovarian cancer	43507	A	G	-0.0527684	0.4497	0.0115053	4.87237e-06	-	0.00146824	21.0325
rs13087692	3	84725039	genus Ruminococcaceae NK4A214 group	14306	Mucinous ovarian cancer	43507	G	T	-0.0574623	0.6988	0.012594	8.69221e-06	-	0.00145308	20.8151
rs136761	22	49796014	genus Ruminococcaceae NK4A214 group	14306	Mucinous ovarian cancer	43507	A	G	0.0587521	0.6277	0.0119155	8.15192e-07	-	0.00169655	24.3087
rs147475196	3	26509287	genus Ruminococcaceae NK4A214 group	14306	Mucinous ovarian cancer	43507	A	G	-0.133769	0.0624	0.0295196	4.72498e-06	-	0.00143334	20.5319
rs35559912	5	35288938	genus Ruminococcaceae NK4A214 group	14306	Mucinous ovarian cancer	43507	T	C	-0.0925071	0.07859	0.0203674	4.89024e-06	-	0.00143991	20.6262
rs4814689	20	18030357	genus Ruminococcaceae NK4A214 group	14306	Mucinous ovarian cancer	43507	C	T	-0.1083	0.07433	0.0230708	4.55187e-06	-	0.00153796	22.0329
rs5994253	22	17793012	genus Ruminococcaceae NK4A214 group	14306	Mucinous ovarian cancer	43507	A	G	-0.0811302	0.1457	0.0157621	2.35185e-07	-	0.00184848	26.4896
rs62027366	16	24073806	genus Ruminococcaceae NK4A214 group	14306	Mucinous ovarian cancer	43507	T	C	0.0615389	0.2369	0.0137612	6.58461e-06	-	0.00139592	19.9952
rs6681678	1	100248591	genus Ruminococcaceae NK4A214 group	14306	Mucinous ovarian cancer	43507	T	C	0.100174	0.9479	0.024	9.0494e-06	-	0.0012163	17.4191
rs7573569	2	141897042	genus Ruminococcaceae NK4A214 group	14306	Mucinous ovarian cancer	43507	T	C	0.107739	0.05956	0.0233638	3.23139e-06	-	0.00148421	21.2617
rs10750258	11	123997498	phylum Proteobacteria	14306	Mucinous ovarian cancer	43507	C	A	0.0491248	0.6191	0.010824	8.71907e-06	-	0.00143775	20.5952
rs11126162	2	68086034	phylum Proteobacteria	14306	Mucinous ovarian cancer	43507	T	C	-0.0770689	0.0701	0.0187079	9.25977e-06	-	0.00118488	16.9687
rs11715072	3	53720793	phylum Proteobacteria	14306	Mucinous ovarian cancer	43507	G	A	-0.0519289	0.2876	0.0115246	6.90415e-06	-	0.0014172	20.3005
rs12150865	19	43505320	phylum Proteobacteria	14306	Mucinous ovarian cancer	43507	C	T	0.0511615	0.4782	0.0106407	1.54085e-06	-	0.00161334	23.1145
rs12467198	2	124872681	phylum Proteobacteria	14306	Mucinous ovarian cancer	43507	C	T	0.0498267	0.3408	0.011138	6.30667e-06	-	0.00139696	20.0101
rs2347697	7	134388240	phylum Proteobacteria	14306	Mucinous ovarian cancer	43507	G	T	0.0502281	0.3632	0.0108968	4.26914e-06	-	0.00148297	21.2439
rs2532663	10	119247234	phylum Proteobacteria	14306	Mucinous ovarian cancer	43507	A	G	0.125578	0.9363	0.0258034	7.4681e-07	-	0.00165286	23.6817
rs3890996	22	20303854	phylum Proteobacteria	14306	Mucinous ovarian cancer	43507	G	T	0.0474614	0.463	0.0105645	6.94656e-06	rs5993964	0.00140881	20.1801
rs6707783	2	52053891	phylum Proteobacteria	14306	Mucinous ovarian cancer	43507	C	T	0.0849594	0.09561	0.0187782	8.08593e-06	-	0.00142881	20.467
rs72771021	10	13841631	phylum Proteobacteria	14306	Mucinous ovarian cancer	43507	C	T	0.141726	0.04473	0.0309242	7.18092e-06	-	0.00146604	21.0011
rs922773	3	66318042	phylum Proteobacteria	14306	Mucinous ovarian cancer	43507	C	T	-0.0803778	0.1361	0.0157851	3.67959e-07	-	0.00180914	25.9249
rs111845179	14	59317502	phylum Bacteroidetes	14306	Low malignant potential mucinous ovarian cancer	42090	T	C	0.104177	0.06081	0.0213837	6.47187e-07	-	0.0016563	23.7311
rs17343978	22	27433885	phylum Bacteroidetes	14306	Low malignant potential mucinous ovarian cancer	42090	A	C	-0.0556041	0.2619	0.0120272	7.2247e-06	-	0.00149183	21.371
rs2032750	2	53831026	phylum Bacteroidetes	14306	Low malignant potential mucinous ovarian cancer	42090	C	T	0.0510857	0.5403	0.0106804	1.70836e-06	-	0.00159666	22.8751
rs62531359	8	70916181	phylum Bacteroidetes	14306	Low malignant potential mucinous ovarian cancer	42090	T	G	0.0657788	0.1345	0.0149886	8.42326e-06	-	0.00134446	19.257
rs62575403	9	136493820	phylum Bacteroidetes	14306	Low malignant potential mucinous ovarian cancer	42090	C	T	0.145424	0.04696	0.0311079	2.95951e-06	-	0.00152528	21.8509
rs6586324	21	43942135	phylum Bacteroidetes	14306	Low malignant potential mucinous ovarian cancer	42090	T	C	0.0477792	0.4714	0.0105437	7.36885e-06	-	0.00143334	20.532
rs72706335	1	157495438	phylum Bacteroidetes	14306	Low malignant potential mucinous ovarian cancer	42090	T	C	-0.223193	0.04654	0.0493382	7.13116e-06	-	0.00142842	20.4613
rs73512608	13	70522683	phylum Bacteroidetes	14306	Low malignant potential mucinous ovarian cancer	42090	G	A	-0.123117	0.04798	0.0236743	2.53893e-07	-	0.00188688	27.0409
rs73846128	3	89340254	phylum Bacteroidetes	14306	Low malignant potential mucinous ovarian cancer	42090	A	G	-0.0664262	0.186	0.0133481	4.783e-07	-	0.00172811	24.7616
rs73975615	17	6461200	phylum Bacteroidetes	14306	Low malignant potential mucinous ovarian cancer	42090	G	A	-0.207163	0.01364	0.0442629	1.20412e-06	-	0.00152884	21.902
rs7999780	13	24963729	phylum Bacteroidetes	14306	Low malignant potential mucinous ovarian cancer	42090	G	A	0.0543635	0.2217	0.0124067	9.46651e-06	-	0.0013403	19.1974
rs929878	16	74290641	phylum Bacteroidetes	14306	Low malignant potential mucinous ovarian cancer	42090	T	C	0.0540001	0.75	0.0121526	6.51118e-06	-	0.00137827	19.7419
rs112334273	21	40703251	phylum Firmicutes	14306	Low malignant potential mucinous ovarian cancer	42090	G	A	0.0627459	0.2247	0.0127415	9.26446e-07	-	0.00169229	24.2476
rs2009919	17	11780026	phylum Firmicutes	14306	Low malignant potential mucinous ovarian cancer	42090	C	T	-0.0536457	0.5429	0.0106294	4.94721e-07	-	0.0017773	25.4678
rs2273429	14	52494072	phylum Firmicutes	14306	Low malignant potential mucinous ovarian cancer	42090	A	G	-0.0702112	0.1181	0.0153063	9.26232e-06	-	0.00146864	21.0383
rs2332027	4	171672038	phylum Firmicutes	14306	Low malignant potential mucinous ovarian cancer	42090	A	G	0.0482656	0.5123	0.0104823	4.04548e-06	-	0.00147979	21.1983
rs2547978	5	98020298	phylum Firmicutes	14306	Low malignant potential mucinous ovarian cancer	42090	G	A	-0.0465802	0.4931	0.0105075	8.56841e-06	-	0.0013718	19.6491
rs36111799	10	39136170	phylum Firmicutes	14306	Low malignant potential mucinous ovarian cancer	42090	C	T	-0.0480708	0.4414	0.0105429	5.1744e-06	-	0.00145109	20.7865
rs3792064	2	231678413	phylum Firmicutes	14306	Low malignant potential mucinous ovarian cancer	42090	G	A	0.0897349	0.08898	0.0182532	6.75492e-07	-	0.00168653	24.1648
rs3852931	20	54087963	phylum Firmicutes	14306	Low malignant potential mucinous ovarian cancer	42090	T	C	0.0482086	0.5217	0.0105	4.52595e-06	-	0.00147134	21.077
rs4750583	10	15054765	phylum Firmicutes	14306	Low malignant potential mucinous ovarian cancer	42090	G	A	-0.0616007	0.8168	0.0137936	5.78562e-06	-	0.00139217	19.9414
rs56199908	9	2801371	phylum Firmicutes	14306	Low malignant potential mucinous ovarian cancer	42090	T	C	-0.186194	0.0494	0.041051	8.66662e-06	-	0.00143596	20.5695
rs6814436	4	161507301	phylum Firmicutes	14306	Low malignant potential mucinous ovarian cancer	42090	C	T	-0.0680205	0.8667	0.0150844	6.80456e-06	-	0.00141935	20.3312
rs6815608	4	152131744	phylum Firmicutes	14306	Low malignant potential mucinous ovarian cancer	42090	C	T	-0.0935765	0.9462	0.0210869	7.23852e-06	-	0.00137465	19.6901
rs7247191	19	22899585	phylum Firmicutes	14306	Low malignant potential mucinous ovarian cancer	42090	T	C	-0.0713033	0.1234	0.0157424	4.73097e-06	-	0.00143198	20.5124
rs72738886	5	35770550	phylum Firmicutes	14306	Low malignant potential mucinous ovarian cancer	42090	T	C	0.0864609	0.08457	0.0190398	7.67892e-06	-	0.00143937	20.6184
rs72771021	10	13841631	phylum Firmicutes	14306	Low malignant potential mucinous ovarian cancer	42090	C	T	-0.141357	0.04473	0.0308303	5.12436e-06	-	0.00146731	21.0193
rs8085381	18	29328305	phylum Firmicutes	14306	Low malignant potential mucinous ovarian cancer	42090	A	G	-0.0647291	0.844	0.0146219	8.67261e-06	-	0.00136798	19.5943
rs992074	21	18567802	phylum Firmicutes	14306	Low malignant potential mucinous ovarian cancer	42090	T	C	-0.233491	0.9536	0.050901	8.51609e-06	-	0.00146869	21.0391
rs1002941	15	101242690	phylum Lentisphaerae	14306	Low malignant potential mucinous ovarian cancer	42090	A	G	-0.107661	0.7417	0.0233382	4.30884e-06	-	0.00148531	21.2775
rs11770843	7	146795379	phylum Lentisphaerae	14306	Low malignant potential mucinous ovarian cancer	42090	C	T	0.111896	0.2911	0.0234776	1.13813e-06	-	0.00158531	22.7123
rs17114848	15	25162535	phylum Lentisphaerae	14306	Low malignant potential mucinous ovarian cancer	42090	G	A	0.148972	0.1343	0.0324162	6.76986e-06	-	0.0014741	21.1166
rs2031282	13	20687179	phylum Lentisphaerae	14306	Low malignant potential mucinous ovarian cancer	42090	A	G	0.120412	0.1918	0.0270263	5.86462e-06	-	0.00138563	19.8475
rs2825714	21	21023966	phylum Lentisphaerae	14306	Low malignant potential mucinous ovarian cancer	42090	A	G	-0.138226	0.146	0.0289096	1.49772e-06	-	0.00159545	22.8578
rs60995569	10	53930085	phylum Lentisphaerae	14306	Low malignant potential mucinous ovarian cancer	42090	T	G	-0.16062	0.09803	0.0336806	9.1939e-06	-	0.0015872	22.7394
rs62570196	9	111086170	phylum Lentisphaerae	14306	Low malignant potential mucinous ovarian cancer	42090	C	T	-0.217203	0.0651	0.0439621	9.64473e-07	-	0.0017034	24.407
rs72640280	1	11943792	phylum Lentisphaerae	14306	Low malignant potential mucinous ovarian cancer	42090	A	G	0.220185	0.05381	0.0485947	5.19194e-06	-	0.00143303	20.5275
rs77599476	20	61394262	phylum Lentisphaerae	14306	Low malignant potential mucinous ovarian cancer	42090	A	G	0.229981	0.05872	0.0479918	1.90265e-06	-	0.00160264	22.9609
rs10090365	8	138638199	genus Candidatus Soleaferrea	14306	Invasive mucinous ovarian cancer	42358	G	A	0.0834413	0.4647	0.0180989	4.17311e-06	-	0.00148352	21.2519
rs10108780	8	123882833	genus Candidatus Soleaferrea	14306	Invasive mucinous ovarian cancer	42358	A	G	-0.092834	0.2859	0.0199807	3.64083e-06	-	0.00150668	21.584
rs10809135	9	10611282	genus Candidatus Soleaferrea	14306	Invasive mucinous ovarian cancer	42358	C	T	-0.0834858	0.5058	0.0182426	5.4718e-06	-	0.00146183	20.9407
rs36155147	7	352368	genus Candidatus Soleaferrea	14306	Invasive mucinous ovarian cancer	42358	T	C	-0.104966	0.6382	0.0240995	5.4114e-06	-	0.0013243	18.968
rs4294381	1	224688107	genus Candidatus Soleaferrea	14306	Invasive mucinous ovarian cancer	42358	C	T	-0.112197	0.7997	0.023186	1.36848e-06	-	0.00163411	23.4126
rs4678258	3	137945192	genus Candidatus Soleaferrea	14306	Invasive mucinous ovarian cancer	42358	T	C	0.0986136	0.2361	0.0215646	5.53184e-06	-	0.00145961	20.9088
rs6494306	15	62394540	genus Candidatus Soleaferrea	14306	Invasive mucinous ovarian cancer	42358	A	G	-0.0969304	0.2252	0.0214221	5.80056e-06	-	0.00142908	20.4708
rs7400877	14	76403542	genus Candidatus Soleaferrea	14306	Invasive mucinous ovarian cancer	42358	C	T	0.0951085	0.785	0.0212799	9.29458e-06	-	0.00139436	19.9728
rs830151	19	47985753	genus Candidatus Soleaferrea	14306	Invasive mucinous ovarian cancer	42358	A	G	-0.194561	0.9364	0.0347932	4.25608e-08	-	0.002181	31.2653
rs9973954	2	19885907	genus Candidatus Soleaferrea	14306	Invasive mucinous ovarian cancer	42358	G	A	-0.0892075	0.6965	0.0195401	5.94799e-06	-	0.00145478	20.8396
rs10827477	10	35262588	genus Ruminiclostridium5	14306	Invasive mucinous ovarian cancer	42358	A	G	-0.0547387	0.3243	0.0115163	2.1918e-06	-	0.00157674	22.5893
rs113753996	5	32477664	genus Ruminiclostridium5	14306	Invasive mucinous ovarian cancer	42358	T	C	0.0820689	0.09991	0.0174463	3.98896e-06	-	0.0015444	22.1253
rs1223978	13	108775162	genus Ruminiclostridium5	14306	Invasive mucinous ovarian cancer	42358	C	T	-0.0484169	0.5461	0.0108254	8.16188e-06	-	0.00139631	20.0007
rs1492620	6	50405920	genus Ruminiclostridium5	14306	Invasive mucinous ovarian cancer	42358	T	C	-0.0830505	0.08246	0.0180073	3.52574e-06	-	0.00148465	21.268
rs2482038	10	12835085	genus Ruminiclostridium5	14306	Invasive mucinous ovarian cancer	42358	C	A	0.0518991	0.4329	0.0108777	1.70314e-06	-	0.00158868	22.7607
rs2791343	8	131316030	genus Ruminiclostridium5	14306	Invasive mucinous ovarian cancer	42358	T	C	0.051717	0.3456	0.0113369	5.53962e-06	-	0.00145254	20.8074
rs2833828	21	33811886	genus Ruminiclostridium5	14306	Invasive mucinous ovarian cancer	42358	G	A	0.0489617	0.4162	0.0108702	6.81648e-06	-	0.00141613	20.2851
rs4955951	3	55243531	genus Ruminiclostridium5	14306	Invasive mucinous ovarian cancer	42358	A	G	-0.0713749	0.1077	0.0165826	9.9552e-06	-	0.00129332	18.5236
rs6121460	20	60293505	genus Ruminiclostridium5	14306	Invasive mucinous ovarian cancer	42358	G	A	0.0932955	0.08276	0.0199206	2.64107e-06	-	0.00153085	21.9309
rs79968837	20	41177956	genus Ruminiclostridium5	14306	Invasive mucinous ovarian cancer	42358	A	G	-0.0950311	0.06466	0.0193507	1.14623e-06	-	0.00168302	24.1145
rs8053158	16	86769909	genus Ruminiclostridium5	14306	Invasive mucinous ovarian cancer	42358	G	A	0.0740543	0.8674	0.0159151	5.89807e-06	-	0.00151115	21.6482
rs11241747	5	123846318	genus Ruminococcaceae NK4A214 group	14306	Invasive mucinous ovarian cancer	42358	T	C	-0.0533858	0.6135	0.0120035	6.58977e-06	-	0.00138076	19.7777
rs11586410	1	157338888	genus Ruminococcaceae NK4A214 group	14306	Invasive mucinous ovarian cancer	42358	G	A	-0.0863422	0.14	0.0169937	3.66277e-07	-	0.00180123	25.8113
rs12642039	4	159932022	genus Ruminococcaceae NK4A214 group	14306	Invasive mucinous ovarian cancer	42358	C	T	0.0553003	0.6532	0.0119397	3.43005e-06	-	0.00149727	21.449
rs12731	2	239087912	genus Ruminococcaceae NK4A214 group	14306	Invasive mucinous ovarian cancer	42358	A	G	-0.0527684	0.4497	0.0115053	4.87237e-06	-	0.00146824	21.0325
rs13087692	3	84725039	genus Ruminococcaceae NK4A214 group	14306	Invasive mucinous ovarian cancer	42358	G	T	-0.0574623	0.6988	0.012594	8.69221e-06	-	0.00145308	20.8151
rs136761	22	49796014	genus Ruminococcaceae NK4A214 group	14306	Invasive mucinous ovarian cancer	42358	A	G	0.0587521	0.6277	0.0119155	8.15192e-07	-	0.00169655	24.3087
rs147475196	3	26509287	genus Ruminococcaceae NK4A214 group	14306	Invasive mucinous ovarian cancer	42358	A	G	-0.133769	0.0624	0.0295196	4.72498e-06	-	0.00143334	20.5319
rs35559912	5	35288938	genus Ruminococcaceae NK4A214 group	14306	Invasive mucinous ovarian cancer	42358	T	C	-0.0925071	0.07859	0.0203674	4.89024e-06	-	0.00143991	20.6262
rs4814689	20	18030357	genus Ruminococcaceae NK4A214 group	14306	Invasive mucinous ovarian cancer	42358	C	T	-0.1083	0.07433	0.0230708	4.55187e-06	-	0.00153796	22.0329
rs5994253	22	17793012	genus Ruminococcaceae NK4A214 group	14306	Invasive mucinous ovarian cancer	42358	A	G	-0.0811302	0.1457	0.0157621	2.35185e-07	-	0.00184848	26.4896
rs62027366	16	24073806	genus Ruminococcaceae NK4A214 group	14306	Invasive mucinous ovarian cancer	42358	T	C	0.0615389	0.2369	0.0137612	6.58461e-06	-	0.00139592	19.9952
rs6681678	1	100248591	genus Ruminococcaceae NK4A214 group	14306	Invasive mucinous ovarian cancer	42358	T	C	0.100174	0.9479	0.024	9.0494e-06	-	0.0012163	17.4191
rs7573569	2	141897042	genus Ruminococcaceae NK4A214 group	14306	Invasive mucinous ovarian cancer	42358	T	C	0.107739	0.05956	0.0233638	3.23139e-06	-	0.00148421	21.2617
rs1032598	1	217548508	unknown genus id.2041	14306	Invasive mucinous ovarian cancer	42358	G	A	-0.0886426	0.2331	0.0189039	4.07587e-06	-	0.00153461	21.9847
rs11941716	4	7649861	unknown genus id.2041	14306	Invasive mucinous ovarian cancer	42358	A	G	0.101243	0.1543	0.0224414	9.0663e-06	-	0.00142067	20.3502
rs16843660	2	196859205	unknown genus id.2041	14306	Invasive mucinous ovarian cancer	42358	A	G	0.234697	0.04709	0.04907	1.75344e-06	-	0.00159651	22.873
rs1962916	8	137542651	unknown genus id.2041	14306	Invasive mucinous ovarian cancer	42358	G	A	-0.0737876	0.5971	0.0162232	6.13847e-06	-	0.00144394	20.6839
rs249459	5	4994609	unknown genus id.2041	14306	Invasive mucinous ovarian cancer	42358	A	G	0.0737341	0.3748	0.0165018	8.12307e-06	-	0.00139364	19.9624
rs35703006	8	28614217	unknown genus id.2041	14306	Invasive mucinous ovarian cancer	42358	G	T	0.0926669	0.2161	0.0190779	9.00762e-07	-	0.00164647	23.59
rs553072	6	153504165	unknown genus id.2041	14306	Invasive mucinous ovarian cancer	42358	G	A	0.109193	0.1495	0.0230198	3.69097e-06	-	0.00157031	22.4971
rs6514318	20	1322594	unknown genus id.2041	14306	Invasive mucinous ovarian cancer	42358	T	C	0.128198	0.0812	0.0281765	5.37675e-06	-	0.00144491	20.698
rs7187855	16	87893751	unknown genus id.2041	14306	Invasive mucinous ovarian cancer	42358	A	C	0.199941	0.05374	0.0418308	2.20602e-06	-	0.00159441	22.8429
rs921383	11	77710841	unknown genus id.2041	14306	Invasive mucinous ovarian cancer	42358	G	A	0.0723153	0.5332	0.0159706	7.72894e-06	-	0.00143113	20.5002
rs10750258	11	123997498	phylum Proteobacteria	14306	Invasive mucinous ovarian cancer	42358	C	A	0.0491248	0.6191	0.010824	8.71907e-06	-	0.00143775	20.5952
rs11126162	2	68086034	phylum Proteobacteria	14306	Invasive mucinous ovarian cancer	42358	T	C	-0.0770689	0.0701	0.0187079	9.25977e-06	-	0.00118488	16.9687
rs11715072	3	53720793	phylum Proteobacteria	14306	Invasive mucinous ovarian cancer	42358	G	A	-0.0519289	0.2876	0.0115246	6.90415e-06	-	0.0014172	20.3005
rs12150865	19	43505320	phylum Proteobacteria	14306	Invasive mucinous ovarian cancer	42358	C	T	0.0511615	0.4782	0.0106407	1.54085e-06	-	0.00161334	23.1145
rs12467198	2	124872681	phylum Proteobacteria	14306	Invasive mucinous ovarian cancer	42358	C	T	0.0498267	0.3408	0.011138	6.30667e-06	-	0.00139696	20.0101
rs2347697	7	134388240	phylum Proteobacteria	14306	Invasive mucinous ovarian cancer	42358	G	T	0.0502281	0.3632	0.0108968	4.26914e-06	-	0.00148297	21.2439
rs2532663	10	119247234	phylum Proteobacteria	14306	Invasive mucinous ovarian cancer	42358	A	G	0.125578	0.9363	0.0258034	7.4681e-07	-	0.00165286	23.6817
rs3890996	22	20303854	phylum Proteobacteria	14306	Invasive mucinous ovarian cancer	42358	G	T	0.0474614	0.463	0.0105645	6.94656e-06	rs5993964	0.00140881	20.1801
rs6707783	2	52053891	phylum Proteobacteria	14306	Invasive mucinous ovarian cancer	42358	C	T	0.0849594	0.09561	0.0187782	8.08593e-06	-	0.00142881	20.467
rs72771021	10	13841631	phylum Proteobacteria	14306	Invasive mucinous ovarian cancer	42358	C	T	0.141726	0.04473	0.0309242	7.18092e-06	-	0.00146604	21.0011
rs922773	3	66318042	phylum Proteobacteria	14306	Invasive mucinous ovarian cancer	42358	C	T	-0.0803778	0.1361	0.0157851	3.67959e-07	-	0.00180914	25.9249
rs1074800	5	3002546	class Erysipelotrichia	14306	Endometrial cancer	121885	G	A	-0.0492438	0.595503	0.010887	6.14582e-06	-	0.00142806	20.4562
rs10781552	10	133897233	class Erysipelotrichia	14306	Endometrial cancer	121885	C	T	-0.0552212	0.297764	0.0116074	2.33115e-06	-	0.00157956	22.6298
rs17530232	13	40385457	class Erysipelotrichia	14306	Endometrial cancer	121885	A	G	0.10305	0.0600277	0.0224648	2.79126e-06	-	0.0014687	21.0392
rs1884466	1	64139196	class Erysipelotrichia	14306	Endometrial cancer	121885	C	T	-0.0475363	0.389244	0.0106939	9.52708e-06	-	0.00137931	19.7569
rs2300774	3	195793712	class Erysipelotrichia	14306	Endometrial cancer	121885	A	G	-0.0524152	0.607889	0.0106784	8.95468e-07	-	0.00168133	24.0903
rs290833	1	97457427	class Erysipelotrichia	14306	Endometrial cancer	121885	T	G	-0.0497374	0.358556	0.0111376	8.02897e-06	-	0.00139207	19.9399
rs35161940	17	70327224	class Erysipelotrichia	14306	Endometrial cancer	121885	T	C	-0.0806041	0.110957	0.0167641	1.8451e-06	-	0.00161337	23.115
rs4078432	14	48997206	class Erysipelotrichia	14306	Endometrial cancer	121885	T	C	0.0608929	0.816624	0.0133764	4.23107e-06	-	0.00144647	20.7202
rs56970041	14	80357610	class Erysipelotrichia	14306	Endometrial cancer	121885	T	G	0.0724145	0.108674	0.0164471	5.40344e-06	-	0.00135321	19.3826
rs62504403	8	38803551	class Erysipelotrichia	14306	Endometrial cancer	121885	C	T	0.0681159	0.234701	0.0127883	1.12264e-07	-	0.00197921	28.3668
rs7234058	18	5830507	class Erysipelotrichia	14306	Endometrial cancer	121885	T	C	-0.0945759	0.0936304	0.0194091	9.12347e-07	-	0.00165696	23.7405
rs7826267	8	2954952	class Erysipelotrichia	14306	Endometrial cancer	121885	G	T	0.0839071	0.914685	0.0199131	9.28453e-06	-	0.00123955	17.7525
rs8003149	14	56156504	class Erysipelotrichia	14306	Endometrial cancer	121885	C	T	0.0538798	0.278044	0.0116888	4.08479e-06	-	0.00148303	21.2447
rs262812	6	158647999	family Acidaminococcaceae	14306	Endometrial cancer	121885	T	C	-0.065675	0.269661	0.0142257	3.24908e-06	-	0.00148761	21.3104
rs2933324	9	107117653	family Acidaminococcaceae	14306	Endometrial cancer	121885	G	A	0.0662557	0.727913	0.0140257	2.23676e-06	-	0.00155741	22.3119
rs45497800	20	61991833	family Acidaminococcaceae	14306	Endometrial cancer	121885	T	C	-0.117863	0.0841081	0.0257351	5.86422e-06	-	0.00146403	20.9721
rs6589457	11	114701288	family Acidaminococcaceae	14306	Endometrial cancer	121885	G	A	-0.165911	0.949571	0.0349516	2.3151e-06	-	0.00157259	22.5297
rs6923842	6	5723181	family Acidaminococcaceae	14306	Endometrial cancer	121885	T	C	-0.0796106	0.182676	0.0169192	2.21304e-06	-	0.00154523	22.1371
rs74540770	3	186553389	family Acidaminococcaceae	14306	Endometrial cancer	121885	G	A	-0.108969	0.0799881	0.0243533	7.0881e-06	-	0.00139754	20.0184
rs78702810	3	18462531	family Acidaminococcaceae	14306	Endometrial cancer	121885	T	C	-0.143755	0.0524479	0.0323244	9.16474e-06	-	0.0013806	19.7754
rs1074800	5	3002546	family Erysipelotrichaceae	14306	Endometrial cancer	121885	G	A	-0.0492438	0.595503	0.010887	6.14582e-06	-	0.00142806	20.4562
rs10781552	10	133897233	family Erysipelotrichaceae	14306	Endometrial cancer	121885	C	T	-0.0552212	0.297764	0.0116074	2.33115e-06	-	0.00157956	22.6298
rs17530232	13	40385457	family Erysipelotrichaceae	14306	Endometrial cancer	121885	A	G	0.10305	0.0600277	0.0224648	2.79126e-06	-	0.0014687	21.0392
rs1884466	1	64139196	family Erysipelotrichaceae	14306	Endometrial cancer	121885	C	T	-0.0475363	0.389244	0.0106939	9.52708e-06	-	0.00137931	19.7569
rs2300774	3	195793712	family Erysipelotrichaceae	14306	Endometrial cancer	121885	A	G	-0.0524152	0.607889	0.0106784	8.95468e-07	-	0.00168133	24.0903
rs290833	1	97457427	family Erysipelotrichaceae	14306	Endometrial cancer	121885	T	G	-0.0497374	0.358556	0.0111376	8.02897e-06	-	0.00139207	19.9399
rs35161940	17	70327224	family Erysipelotrichaceae	14306	Endometrial cancer	121885	T	C	-0.0806041	0.110957	0.0167641	1.8451e-06	-	0.00161337	23.115
rs4078432	14	48997206	family Erysipelotrichaceae	14306	Endometrial cancer	121885	T	C	0.0608929	0.816624	0.0133764	4.23107e-06	-	0.00144647	20.7202
rs56970041	14	80357610	family Erysipelotrichaceae	14306	Endometrial cancer	121885	T	G	0.0724145	0.108674	0.0164471	5.40344e-06	-	0.00135321	19.3826
rs62504403	8	38803551	family Erysipelotrichaceae	14306	Endometrial cancer	121885	C	T	0.0681159	0.234701	0.0127883	1.12264e-07	-	0.00197921	28.3668
rs7234058	18	5830507	family Erysipelotrichaceae	14306	Endometrial cancer	121885	T	C	-0.0945759	0.0936304	0.0194091	9.12347e-07	-	0.00165696	23.7405
rs7826267	8	2954952	family Erysipelotrichaceae	14306	Endometrial cancer	121885	G	T	0.0839071	0.914685	0.0199131	9.28453e-06	-	0.00123955	17.7525
rs8003149	14	56156504	family Erysipelotrichaceae	14306	Endometrial cancer	121885	C	T	0.0538798	0.278044	0.0116888	4.08479e-06	-	0.00148303	21.2447
rs11620597	13	86079090	genus Marvinbryantia	14306	Endometrial cancer	121885	T	C	0.119479	0.0601889	0.0271688	7.80171e-06	-	0.00135001	19.3367
rs1187983	1	58441860	genus Marvinbryantia	14306	Endometrial cancer	121885	C	T	-0.0935456	0.132807	0.0193174	2.02428e-06	-	0.00163651	23.4471
rs146541147	19	4542097	genus Marvinbryantia	14306	Endometrial cancer	121885	G	A	0.118845	0.0685136	0.0268423	6.86294e-06	-	0.00136839	19.6003
rs2724813	10	12516924	genus Marvinbryantia	14306	Endometrial cancer	121885	G	A	0.0840769	0.813837	0.0167551	6.28449e-07	-	0.00175702	25.1767
rs2842896	6	132881664	genus Marvinbryantia	14306	Endometrial cancer	121885	C	T	-0.0649396	0.51914	0.0131146	7.25371e-07	-	0.00171099	24.5159
rs2863363	3	166039765	genus Marvinbryantia	14306	Endometrial cancer	121885	G	A	-0.0634861	0.656688	0.0136323	3.11279e-06	-	0.00151371	21.6849
rs3125832	1	211400180	genus Marvinbryantia	14306	Endometrial cancer	121885	A	C	0.0679323	0.244569	0.015012	5.02736e-06	-	0.00142934	20.4746
rs61884471	11	45826561	genus Marvinbryantia	14306	Endometrial cancer	121885	G	A	0.124426	0.0806455	0.0248431	1.01163e-06	-	0.00175038	25.0813
rs72948274	11	79518683	genus Marvinbryantia	14306	Endometrial cancer	121885	A	C	-0.126354	0.0570431	0.0272212	3.25912e-06	-	0.00150381	21.5428
rs8006832	14	21577837	genus Marvinbryantia	14306	Endometrial cancer	121885	G	T	-0.0952415	0.111734	0.0216699	6.58082e-06	-	0.00134845	19.3143
rs11054680	12	12242455	genus Turicibacter	14306	Endometrial cancer	121885	T	C	-0.104751	0.12636	0.0226997	2.30978e-06	-	0.00148632	21.2919
rs11666533	19	11864932	genus Turicibacter	14306	Endometrial cancer	121885	C	T	-0.111689	0.105179	0.0248436	7.37106e-06	-	0.00141078	20.2084
rs12603364	17	43117476	genus Turicibacter	14306	Endometrial cancer	121885	T	C	0.110861	0.121314	0.0225598	8.66603e-07	-	0.00168514	24.145
rs149744580	2	63366962	genus Turicibacter	14306	Endometrial cancer	121885	A	G	0.169883	0.0556009	0.0315478	7.00971e-08	-	0.00202285	28.9935
rs2834977	21	36929643	genus Turicibacter	14306	Endometrial cancer	121885	T	C	-0.0959995	0.151012	0.0208261	3.95585e-06	-	0.00148306	21.2452
rs2952020	8	26027842	genus Turicibacter	14306	Endometrial cancer	121885	A	G	0.0759019	0.724383	0.0165764	5.63313e-06	-	0.00146343	20.9635
rs3734633	6	126111881	genus Turicibacter	14306	Endometrial cancer	121885	G	A	-0.120957	0.0822891	0.02683	5.31912e-06	-	0.00141868	20.3217
rs4869133	5	95717619	genus Turicibacter	14306	Endometrial cancer	121885	G	A	0.131186	0.0922271	0.027197	2.5537e-06	-	0.00162371	23.2634
rs55756211	7	130972179	genus Turicibacter	14306	Endometrial cancer	121885	T	C	-0.115115	0.104886	0.0240708	2.8053e-06	-	0.00159614	22.8677
rs7199484	16	49826299	genus Turicibacter	14306	Endometrial cancer	121885	G	A	-0.0731428	0.314915	0.0160172	5.7666e-06	-	0.00145552	20.8502
rs1074800	5	3002546	order Erysipelotrichales	14306	Endometrial cancer	121885	G	A	-0.0492438	0.595503	0.010887	6.14582e-06	-	0.00142806	20.4562
rs10781552	10	133897233	order Erysipelotrichales	14306	Endometrial cancer	121885	C	T	-0.0552212	0.297764	0.0116074	2.33115e-06	-	0.00157956	22.6298
rs17530232	13	40385457	order Erysipelotrichales	14306	Endometrial cancer	121885	A	G	0.10305	0.0600277	0.0224648	2.79126e-06	-	0.0014687	21.0392
rs1884466	1	64139196	order Erysipelotrichales	14306	Endometrial cancer	121885	C	T	-0.0475363	0.389244	0.0106939	9.52708e-06	-	0.00137931	19.7569
rs2300774	3	195793712	order Erysipelotrichales	14306	Endometrial cancer	121885	A	G	-0.0524152	0.607889	0.0106784	8.95468e-07	-	0.00168133	24.0903
rs290833	1	97457427	order Erysipelotrichales	14306	Endometrial cancer	121885	T	G	-0.0497374	0.358556	0.0111376	8.02897e-06	-	0.00139207	19.9399
rs35161940	17	70327224	order Erysipelotrichales	14306	Endometrial cancer	121885	T	C	-0.0806041	0.110957	0.0167641	1.8451e-06	-	0.00161337	23.115
rs4078432	14	48997206	order Erysipelotrichales	14306	Endometrial cancer	121885	T	C	0.0608929	0.816624	0.0133764	4.23107e-06	-	0.00144647	20.7202
rs56970041	14	80357610	order Erysipelotrichales	14306	Endometrial cancer	121885	T	G	0.0724145	0.108674	0.0164471	5.40344e-06	-	0.00135321	19.3826
rs62504403	8	38803551	order Erysipelotrichales	14306	Endometrial cancer	121885	C	T	0.0681159	0.234701	0.0127883	1.12264e-07	-	0.00197921	28.3668
rs7234058	18	5830507	order Erysipelotrichales	14306	Endometrial cancer	121885	T	C	-0.0945759	0.0936304	0.0194091	9.12347e-07	-	0.00165696	23.7405
rs7826267	8	2954952	order Erysipelotrichales	14306	Endometrial cancer	121885	G	T	0.0839071	0.914685	0.0199131	9.28453e-06	-	0.00123955	17.7525
rs8003149	14	56156504	order Erysipelotrichales	14306	Endometrial cancer	121885	C	T	0.0538798	0.278044	0.0116888	4.08479e-06	-	0.00148303	21.2447
rs1074800	5	3002546	class Erysipelotrichia	14306	Endometrial cancer (endometrioid histology)	54884	G	A	-0.0492438	0.595503	0.010887	6.14582e-06	-	0.00142806	20.4562
rs10781552	10	133897233	class Erysipelotrichia	14306	Endometrial cancer (endometrioid histology)	54884	C	T	-0.0552212	0.297764	0.0116074	2.33115e-06	-	0.00157956	22.6298
rs17530232	13	40385457	class Erysipelotrichia	14306	Endometrial cancer (endometrioid histology)	54884	A	G	0.10305	0.0600277	0.0224648	2.79126e-06	-	0.0014687	21.0392
rs1884466	1	64139196	class Erysipelotrichia	14306	Endometrial cancer (endometrioid histology)	54884	C	T	-0.0475363	0.389244	0.0106939	9.52708e-06	-	0.00137931	19.7569
rs2300774	3	195793712	class Erysipelotrichia	14306	Endometrial cancer (endometrioid histology)	54884	A	G	-0.0524152	0.607889	0.0106784	8.95468e-07	-	0.00168133	24.0903
rs290833	1	97457427	class Erysipelotrichia	14306	Endometrial cancer (endometrioid histology)	54884	T	G	-0.0497374	0.358556	0.0111376	8.02897e-06	-	0.00139207	19.9399
rs35161940	17	70327224	class Erysipelotrichia	14306	Endometrial cancer (endometrioid histology)	54884	T	C	-0.0806041	0.110957	0.0167641	1.8451e-06	-	0.00161337	23.115
rs4078432	14	48997206	class Erysipelotrichia	14306	Endometrial cancer (endometrioid histology)	54884	T	C	0.0608929	0.816624	0.0133764	4.23107e-06	-	0.00144647	20.7202
rs56970041	14	80357610	class Erysipelotrichia	14306	Endometrial cancer (endometrioid histology)	54884	T	G	0.0724145	0.108674	0.0164471	5.40344e-06	-	0.00135321	19.3826
rs62504403	8	38803551	class Erysipelotrichia	14306	Endometrial cancer (endometrioid histology)	54884	C	T	0.0681159	0.234701	0.0127883	1.12264e-07	-	0.00197921	28.3668
rs7234058	18	5830507	class Erysipelotrichia	14306	Endometrial cancer (endometrioid histology)	54884	T	C	-0.0945759	0.0936304	0.0194091	9.12347e-07	-	0.00165696	23.7405
rs7826267	8	2954952	class Erysipelotrichia	14306	Endometrial cancer (endometrioid histology)	54884	G	T	0.0839071	0.914685	0.0199131	9.28453e-06	-	0.00123955	17.7525
rs8003149	14	56156504	class Erysipelotrichia	14306	Endometrial cancer (endometrioid histology)	54884	C	T	0.0538798	0.278044	0.0116888	4.08479e-06	-	0.00148303	21.2447
rs262812	6	158647999	class Erysipelotrichia	14306	Endometrial cancer (endometrioid histology)	54884	T	C	-0.065675	0.269661	0.0142257	3.24908e-06	-	0.00148761	21.3104
rs2933324	9	107117653	class Erysipelotrichia	14306	Endometrial cancer (endometrioid histology)	54884	G	A	0.0662557	0.727913	0.0140257	2.23676e-06	-	0.00155741	22.3119
rs45497800	20	61991833	class Erysipelotrichia	14306	Endometrial cancer (endometrioid histology)	54884	T	C	-0.117863	0.0841081	0.0257351	5.86422e-06	-	0.00146403	20.9721
rs6589457	11	114701288	class Erysipelotrichia	14306	Endometrial cancer (endometrioid histology)	54884	G	A	-0.165911	0.949571	0.0349516	2.3151e-06	-	0.00157259	22.5297
rs6923842	6	5723181	class Erysipelotrichia	14306	Endometrial cancer (endometrioid histology)	54884	T	C	-0.0796106	0.182676	0.0169192	2.21304e-06	-	0.00154523	22.1371
rs74540770	3	186553389	class Erysipelotrichia	14306	Endometrial cancer (endometrioid histology)	54884	G	A	-0.108969	0.0799881	0.0243533	7.0881e-06	-	0.00139754	20.0184
rs78702810	3	18462531	class Erysipelotrichia	14306	Endometrial cancer (endometrioid histology)	54884	T	C	-0.143755	0.0524479	0.0323244	9.16474e-06	-	0.0013806	19.7754
rs1074800	5	3002546	family Erysipelotrichaceae	14306	Endometrial cancer (endometrioid histology)	54884	G	A	-0.0492438	0.595503	0.010887	6.14582e-06	-	0.00142806	20.4562
rs10781552	10	133897233	family Erysipelotrichaceae	14306	Endometrial cancer (endometrioid histology)	54884	C	T	-0.0552212	0.297764	0.0116074	2.33115e-06	-	0.00157956	22.6298
rs17530232	13	40385457	family Erysipelotrichaceae	14306	Endometrial cancer (endometrioid histology)	54884	A	G	0.10305	0.0600277	0.0224648	2.79126e-06	-	0.0014687	21.0392
rs1884466	1	64139196	family Erysipelotrichaceae	14306	Endometrial cancer (endometrioid histology)	54884	C	T	-0.0475363	0.389244	0.0106939	9.52708e-06	-	0.00137931	19.7569
rs2300774	3	195793712	family Erysipelotrichaceae	14306	Endometrial cancer (endometrioid histology)	54884	A	G	-0.0524152	0.607889	0.0106784	8.95468e-07	-	0.00168133	24.0903
rs290833	1	97457427	family Erysipelotrichaceae	14306	Endometrial cancer (endometrioid histology)	54884	T	G	-0.0497374	0.358556	0.0111376	8.02897e-06	-	0.00139207	19.9399
rs35161940	17	70327224	family Erysipelotrichaceae	14306	Endometrial cancer (endometrioid histology)	54884	T	C	-0.0806041	0.110957	0.0167641	1.8451e-06	-	0.00161337	23.115
rs4078432	14	48997206	family Erysipelotrichaceae	14306	Endometrial cancer (endometrioid histology)	54884	T	C	0.0608929	0.816624	0.0133764	4.23107e-06	-	0.00144647	20.7202
rs56970041	14	80357610	family Erysipelotrichaceae	14306	Endometrial cancer (endometrioid histology)	54884	T	G	0.0724145	0.108674	0.0164471	5.40344e-06	-	0.00135321	19.3826
rs62504403	8	38803551	family Erysipelotrichaceae	14306	Endometrial cancer (endometrioid histology)	54884	C	T	0.0681159	0.234701	0.0127883	1.12264e-07	-	0.00197921	28.3668
rs7234058	18	5830507	family Erysipelotrichaceae	14306	Endometrial cancer (endometrioid histology)	54884	T	C	-0.0945759	0.0936304	0.0194091	9.12347e-07	-	0.00165696	23.7405
rs7826267	8	2954952	family Erysipelotrichaceae	14306	Endometrial cancer (endometrioid histology)	54884	G	T	0.0839071	0.914685	0.0199131	9.28453e-06	-	0.00123955	17.7525
rs8003149	14	56156504	family Erysipelotrichaceae	14306	Endometrial cancer (endometrioid histology)	54884	C	T	0.0538798	0.278044	0.0116888	4.08479e-06	-	0.00148303	21.2447
rs11674854	2	28903275	family Lactobacillaceae	14306	Endometrial cancer (endometrioid histology)	54884	C	T	-0.0830224	0.406268	0.0175267	2.59543e-06	-	0.001566	22.4352
rs1530559	2	135755629	family Lactobacillaceae	14306	Endometrial cancer (endometrioid histology)	54884	G	A	0.0772453	0.395853	0.0176921	9.6525e-06	-	0.00133073	19.0601
rs16861661	1	18501459	family Lactobacillaceae	14306	Endometrial cancer (endometrioid histology)	54884	G	A	-0.193287	0.0717497	0.0379293	2.70128e-07	-	0.00181196	25.9654
rs62314653	4	109896462	family Lactobacillaceae	14306	Endometrial cancer (endometrioid histology)	54884	C	A	0.177082	0.0589123	0.0392269	6.59189e-06	-	0.00142247	20.3761
rs74599091	1	179720669	family Lactobacillaceae	14306	Endometrial cancer (endometrioid histology)	54884	A	G	0.191613	0.0548659	0.0425039	7.6952e-06	-	0.00141859	20.3204
rs768253	8	69010103	family Lactobacillaceae	14306	Endometrial cancer (endometrioid histology)	54884	T	G	-0.0792344	0.398554	0.0170604	3.60761e-06	-	0.00150549	21.5669
rs77478751	3	173151665	family Lactobacillaceae	14306	Endometrial cancer (endometrioid histology)	54884	A	G	-0.219178	0.0548251	0.0473566	5.9595e-06	-	0.00149508	21.4177
rs921925	19	6928017	family Lactobacillaceae	14306	Endometrial cancer (endometrioid histology)	54884	A	C	0.0999419	0.21129	0.0201687	5.77192e-07	-	0.00171347	24.5515
rs9345899	6	67559323	family Lactobacillaceae	14306	Endometrial cancer (endometrioid histology)	54884	A	G	-0.124042	0.112538	0.0278946	9.44583e-06	-	0.00138032	19.7714
rs12675596	8	69994816	genus Alloprevotella	14306	Endometrial cancer (endometrioid histology)	54884	G	T	0.145669	0.236083	0.0290678	9.63718e-07	-	0.00175239	25.1101
rs2154444	21	36053643	genus Alloprevotella	14306	Endometrial cancer (endometrioid histology)	54884	G	T	-0.138234	0.785827	0.0308961	8.36758e-06	-	0.00139732	20.0153
rs34619204	21	40993008	genus Alloprevotella	14306	Endometrial cancer (endometrioid histology)	54884	G	A	-0.156037	0.1847	0.0344392	8.84199e-06	-	0.00143287	20.5252
rs4364940	1	234126516	genus Alloprevotella	14306	Endometrial cancer (endometrioid histology)	54884	A	G	0.126418	0.269901	0.0282207	8.58361e-06	-	0.00140073	20.0642
rs4680035	3	152805600	genus Alloprevotella	14306	Endometrial cancer (endometrioid histology)	54884	G	A	0.119599	0.459517	0.0259446	4.99057e-06	-	0.0014832	21.2471
rs58212166	4	189076705	genus Alloprevotella	14306	Endometrial cancer (endometrioid histology)	54884	A	G	-0.161506	0.148757	0.0359102	7.93615e-06	-	0.00141192	20.2246
rs10810043	9	13799809	genus Coprococcus3	14306	Endometrial cancer (endometrioid histology)	54884	G	A	-0.0515518	0.621086	0.0115923	9.27428e-06	-	0.00138048	19.7737
rs11077359	17	76343961	genus Coprococcus3	14306	Endometrial cancer (endometrioid histology)	54884	C	T	0.0645443	0.802929	0.0148833	9.63607e-06	-	0.00131289	18.8043
rs11080344	17	26104511	genus Coprococcus3	14306	Endometrial cancer (endometrioid histology)	54884	C	T	0.0516921	0.453044	0.0113054	4.78696e-06	-	0.00145923	20.9033
rs13247359	7	76357726	genus Coprococcus3	14306	Endometrial cancer (endometrioid histology)	54884	G	A	0.051211	0.480897	0.0113031	7.32605e-06	-	0.00143282	20.5244
rs13394391	2	240727657	genus Coprococcus3	14306	Endometrial cancer (endometrioid histology)	54884	C	T	-0.0709302	0.162295	0.0150918	2.20318e-06	-	0.00154167	22.0861
rs178271	22	21331556	genus Coprococcus3	14306	Endometrial cancer (endometrioid histology)	54884	C	T	-0.145257	0.94389	0.0294239	7.81088e-07	-	0.00170066	24.3676
rs4575475	14	99141751	genus Coprococcus3	14306	Endometrial cancer (endometrioid histology)	54884	A	G	-0.0619514	0.775414	0.0137787	7.04288e-06	-	0.00141109	20.2127
rs7521171	1	149998497	genus Coprococcus3	14306	Endometrial cancer (endometrioid histology)	54884	A	G	0.0596434	0.713224	0.0129279	4.32245e-06	-	0.00148561	21.2818
rs8100692	19	40032132	genus Coprococcus3	14306	Endometrial cancer (endometrioid histology)	54884	T	C	0.0577411	0.424522	0.0113476	4.16457e-07	-	0.00180659	25.8882
rs11150408	16	81803497	genus Dorea	14306	Endometrial cancer (endometrioid histology)	54884	G	T	-0.0488254	0.556317	0.0109063	7.05781e-06	-	0.00139898	20.039
rs12537781	7	154978183	genus Dorea	14306	Endometrial cancer (endometrioid histology)	54884	T	C	-0.055544	0.261058	0.0125223	9.15145e-06	-	0.00137338	19.6719
rs13279148	8	127905865	genus Dorea	14306	Endometrial cancer (endometrioid histology)	54884	G	A	0.0715309	0.147666	0.0150878	2.25284e-06	-	0.00156868	22.4737
rs1899291	4	60992340	genus Dorea	14306	Endometrial cancer (endometrioid histology)	54884	T	C	-0.0697217	0.87149	0.0150285	4.56688e-06	-	0.00150222	21.5201
rs3005511	6	74605806	genus Dorea	14306	Endometrial cancer (endometrioid histology)	54884	G	A	-0.0516127	0.676071	0.0112852	5.28701e-06	-	0.00145996	20.9138
rs345219	3	6826520	genus Dorea	14306	Endometrial cancer (endometrioid histology)	54884	G	T	0.0497368	0.633951	0.0112621	8.80055e-06	-	0.00136147	19.501
rs3752849	11	8729057	genus Dorea	14306	Endometrial cancer (endometrioid histology)	54884	G	A	0.163846	0.0434406	0.036608	7.68051e-06	-	0.00139828	20.029
rs4793307	17	70733523	genus Dorea	14306	Endometrial cancer (endometrioid histology)	54884	C	T	0.0574165	0.270431	0.0122472	4.00691e-06	-	0.00153396	21.9755
rs62503162	8	15768657	genus Dorea	14306	Endometrial cancer (endometrioid histology)	54884	A	G	-0.0974091	0.086131	0.0194379	7.46603e-07	-	0.00175235	25.1096
rs73729431	6	25078050	genus Dorea	14306	Endometrial cancer (endometrioid histology)	54884	C	T	-0.13745	0.0503319	0.0299983	3.16738e-06	-	0.00146535	20.9911
rs114873521	5	168218403	genus Flavonifractor	14306	Endometrial cancer (endometrioid histology)	54884	C	T	-0.130067	0.0662507	0.0294087	7.12525e-06	-	0.00136543	19.5579
rs11811696	1	237351354	genus Flavonifractor	14306	Endometrial cancer (endometrioid histology)	54884	T	C	-0.116063	0.0883494	0.0241012	2.07348e-06	-	0.00161841	23.1873
rs12030302	1	77887835	genus Flavonifractor	14306	Endometrial cancer (endometrioid histology)	54884	G	A	0.0692276	0.548527	0.0137467	5.60841e-07	-	0.0017696	25.3572
rs34066017	11	44849689	genus Flavonifractor	14306	Endometrial cancer (endometrioid histology)	54884	A	G	0.0764294	0.265181	0.0159789	1.52086e-06	-	0.00159667	22.8753
rs806808	10	32381186	genus Flavonifractor	14306	Endometrial cancer (endometrioid histology)	54884	C	T	-0.0667272	0.520505	0.0136557	1.17972e-06	-	0.00166623	23.8736
rs11674854	2	28903275	genus Lactobacillus	14306	Endometrial cancer (endometrioid histology)	54884	C	T	-0.0852686	0.406268	0.0176504	1.59199e-06	-	0.00162871	23.335
rs12693845	2	199312684	genus Lactobacillus	14306	Endometrial cancer (endometrioid histology)	54884	C	T	-0.0805447	0.376294	0.0177429	8.96314e-06	-	0.00143841	20.6046
rs1530559	2	135755629	genus Lactobacillus	14306	Endometrial cancer (endometrioid histology)	54884	G	A	0.0804001	0.395853	0.0178207	4.93106e-06	-	0.00142078	20.3518
rs16861661	1	18501459	genus Lactobacillus	14306	Endometrial cancer (endometrioid histology)	54884	G	A	-0.183147	0.0717497	0.038148	1.27809e-06	-	0.00160857	23.046
rs62314653	4	109896462	genus Lactobacillus	14306	Endometrial cancer (endometrioid histology)	54884	C	A	0.187692	0.0589123	0.0394585	2.24383e-06	-	0.00157909	22.623
rs7399658	13	23834968	genus Lactobacillus	14306	Endometrial cancer (endometrioid histology)	54884	G	A	-0.107134	0.206653	0.0221883	3.12097e-06	-	0.00162698	23.3102
rs75127669	6	151027636	genus Lactobacillus	14306	Endometrial cancer (endometrioid histology)	54884	C	A	0.139784	0.0902445	0.0310414	6.83439e-06	-	0.00141546	20.2755
rs768253	8	69010103	genus Lactobacillus	14306	Endometrial cancer (endometrioid histology)	54884	T	G	-0.079195	0.398554	0.0171791	4.24766e-06	-	0.00148331	21.2488
rs77478751	3	173151665	genus Lactobacillus	14306	Endometrial cancer (endometrioid histology)	54884	A	G	-0.219886	0.0548251	0.0475759	7.32706e-06	-	0.00149092	21.358
rs921925	19	6928017	genus Lactobacillus	14306	Endometrial cancer (endometrioid histology)	54884	A	C	0.0985077	0.21129	0.0203229	9.71673e-07	-	0.0016396	23.4914
rs11620597	13	86079090	genus Marvinbryantia	14306	Endometrial cancer (endometrioid histology)	54884	T	C	0.119479	0.0601889	0.0271688	7.80171e-06	-	0.00135001	19.3367
rs1187983	1	58441860	genus Marvinbryantia	14306	Endometrial cancer (endometrioid histology)	54884	C	T	-0.0935456	0.132807	0.0193174	2.02428e-06	-	0.00163651	23.4471
rs146541147	19	4542097	genus Marvinbryantia	14306	Endometrial cancer (endometrioid histology)	54884	G	A	0.118845	0.0685136	0.0268423	6.86294e-06	-	0.00136839	19.6003
rs2724813	10	12516924	genus Marvinbryantia	14306	Endometrial cancer (endometrioid histology)	54884	G	A	0.0840769	0.813837	0.0167551	6.28449e-07	-	0.00175702	25.1767
rs2842896	6	132881664	genus Marvinbryantia	14306	Endometrial cancer (endometrioid histology)	54884	C	T	-0.0649396	0.51914	0.0131146	7.25371e-07	-	0.00171099	24.5159
rs2863363	3	166039765	genus Marvinbryantia	14306	Endometrial cancer (endometrioid histology)	54884	G	A	-0.0634861	0.656688	0.0136323	3.11279e-06	-	0.00151371	21.6849
rs3125832	1	211400180	genus Marvinbryantia	14306	Endometrial cancer (endometrioid histology)	54884	A	C	0.0679323	0.244569	0.015012	5.02736e-06	-	0.00142934	20.4746
rs61884471	11	45826561	genus Marvinbryantia	14306	Endometrial cancer (endometrioid histology)	54884	G	A	0.124426	0.0806455	0.0248431	1.01163e-06	-	0.00175038	25.0813
rs72948274	11	79518683	genus Marvinbryantia	14306	Endometrial cancer (endometrioid histology)	54884	A	C	-0.126354	0.0570431	0.0272212	3.25912e-06	-	0.00150381	21.5428
rs8006832	14	21577837	genus Marvinbryantia	14306	Endometrial cancer (endometrioid histology)	54884	G	T	-0.0952415	0.111734	0.0216699	6.58082e-06	-	0.00134845	19.3143
rs10842464	12	25249743	genus Paraprevotella	14306	Endometrial cancer (endometrioid histology)	54884	C	T	0.0758215	0.591283	0.0172568	6.59721e-06	-	0.0013476	19.3021
rs140997932	3	149298792	genus Paraprevotella	14306	Endometrial cancer (endometrioid histology)	54884	T	C	-0.162376	0.0712419	0.0354178	2.1112e-06	-	0.00146705	21.0155
rs145020347	11	114526679	genus Paraprevotella	14306	Endometrial cancer (endometrioid histology)	54884	A	G	-0.12465	0.120303	0.0262323	4.03005e-06	-	0.00157583	22.5762
rs17109926	12	71978728	genus Paraprevotella	14306	Endometrial cancer (endometrioid histology)	54884	A	G	-0.0988335	0.191451	0.0216172	6.75274e-06	-	0.00145901	20.9001
rs17785622	6	83459314	genus Paraprevotella	14306	Endometrial cancer (endometrioid histology)	54884	A	G	0.248065	0.0533318	0.0524304	1.92659e-06	-	0.00156231	22.3823
rs2081023	5	174606261	genus Paraprevotella	14306	Endometrial cancer (endometrioid histology)	54884	A	G	-0.122561	0.126015	0.0236507	2.63797e-07	-	0.00187363	26.8507
rs3008582	1	195971173	genus Paraprevotella	14306	Endometrial cancer (endometrioid histology)	54884	T	C	0.10572	0.151088	0.0227246	4.35993e-06	-	0.00151059	21.6402
rs3801748	7	81759508	genus Paraprevotella	14306	Endometrial cancer (endometrioid histology)	54884	G	A	0.0779721	0.379817	0.0171691	5.20176e-06	-	0.00143959	20.6216
rs4756632	11	41079703	genus Paraprevotella	14306	Endometrial cancer (endometrioid histology)	54884	G	T	-0.138905	0.0781095	0.0289897	3.81751e-06	-	0.00160226	22.9555
rs4767113	12	114131978	genus Paraprevotella	14306	Endometrial cancer (endometrioid histology)	54884	C	T	0.0882466	0.309041	0.018382	2.14358e-06	-	0.0016084	23.0436
rs7240324	18	69623804	genus Paraprevotella	14306	Endometrial cancer (endometrioid histology)	54884	T	G	-0.10229	0.186878	0.0226948	5.95895e-06	-	0.00141801	20.312
rs9602779	13	86162420	genus Paraprevotella	14306	Endometrial cancer (endometrioid histology)	54884	A	C	-0.106692	0.188012	0.0220264	6.9274e-07	-	0.00163737	23.4593
rs9900242	17	69135631	genus Paraprevotella	14306	Endometrial cancer (endometrioid histology)	54884	A	G	-0.0852967	0.393712	0.0175212	1.14067e-06	-	0.00165386	23.6961
rs115044523	7	47013498	genus Paraprevotella	14306	Endometrial cancer (endometrioid histology)	54884	G	A	-0.0980026	0.0817805	0.0202616	2.37203e-06	-	0.00163268	23.392
rs12040548	1	247710285	genus Paraprevotella	14306	Endometrial cancer (endometrioid histology)	54884	G	T	0.0570422	0.26931	0.0122359	3.14869e-06	-	0.00151685	21.73
rs6082461	20	2210530	genus Paraprevotella	14306	Endometrial cancer (endometrioid histology)	54884	C	A	-0.0586425	0.797956	0.0131004	4.86598e-06	-	0.00139872	20.0353
rs7137760	12	10702414	genus Paraprevotella	14306	Endometrial cancer (endometrioid histology)	54884	C	T	0.050797	0.402708	0.0112182	7.06903e-06	-	0.00143116	20.5007
rs74303178	8	14697544	genus Paraprevotella	14306	Endometrial cancer (endometrioid histology)	54884	T	C	0.0532742	0.290652	0.0119274	7.91571e-06	-	0.00139258	19.9472
rs78191726	6	67655320	genus Paraprevotella	14306	Endometrial cancer (endometrioid histology)	54884	T	C	0.0944998	0.0831271	0.0210206	7.58281e-06	-	0.00141072	20.2074
rs918449	19	34371198	genus Paraprevotella	14306	Endometrial cancer (endometrioid histology)	54884	G	A	0.0950908	0.929072	0.0197177	2.55994e-06	-	0.00162308	23.2543
rs9522712	13	90441578	genus Paraprevotella	14306	Endometrial cancer (endometrioid histology)	54884	T	C	0.0699728	0.150032	0.0154939	4.65961e-06	-	0.00142364	20.3928
rs9809789	3	29179983	genus Paraprevotella	14306	Endometrial cancer (endometrioid histology)	54884	C	T	-0.0717454	0.148999	0.0159673	8.71967e-06	-	0.00140927	20.1867
rs11054680	12	12242455	genus Turicibacter	14306	Endometrial cancer (endometrioid histology)	54884	T	C	-0.104751	0.12636	0.0226997	2.30978e-06	-	0.00148632	21.2919
rs11666533	19	11864932	genus Turicibacter	14306	Endometrial cancer (endometrioid histology)	54884	C	T	-0.111689	0.105179	0.0248436	7.37106e-06	-	0.00141078	20.2084
rs12603364	17	43117476	genus Turicibacter	14306	Endometrial cancer (endometrioid histology)	54884	T	C	0.110861	0.121314	0.0225598	8.66603e-07	-	0.00168514	24.145
rs149744580	2	63366962	genus Turicibacter	14306	Endometrial cancer (endometrioid histology)	54884	A	G	0.169883	0.0556009	0.0315478	7.00971e-08	-	0.00202285	28.9935
rs2834977	21	36929643	genus Turicibacter	14306	Endometrial cancer (endometrioid histology)	54884	T	C	-0.0959995	0.151012	0.0208261	3.95585e-06	-	0.00148306	21.2452
rs2952020	8	26027842	genus Turicibacter	14306	Endometrial cancer (endometrioid histology)	54884	A	G	0.0759019	0.724383	0.0165764	5.63313e-06	-	0.00146343	20.9635
rs3734633	6	126111881	genus Turicibacter	14306	Endometrial cancer (endometrioid histology)	54884	G	A	-0.120957	0.0822891	0.02683	5.31912e-06	-	0.00141868	20.3217
rs4869133	5	95717619	genus Turicibacter	14306	Endometrial cancer (endometrioid histology)	54884	G	A	0.131186	0.0922271	0.027197	2.5537e-06	-	0.00162371	23.2634
rs55756211	7	130972179	genus Turicibacter	14306	Endometrial cancer (endometrioid histology)	54884	T	C	-0.115115	0.104886	0.0240708	2.8053e-06	-	0.00159614	22.8677
rs7199484	16	49826299	genus Turicibacter	14306	Endometrial cancer (endometrioid histology)	54884	G	A	-0.0731428	0.314915	0.0160172	5.7666e-06	-	0.00145552	20.8502
rs1074800	5	3002546	order Erysipelotrichales	14306	Endometrial cancer (endometrioid histology)	54884	G	A	-0.0492438	0.595503	0.010887	6.14582e-06	-	0.00142806	20.4562
rs10781552	10	133897233	order Erysipelotrichales	14306	Endometrial cancer (endometrioid histology)	54884	C	T	-0.0552212	0.297764	0.0116074	2.33115e-06	-	0.00157956	22.6298
rs17530232	13	40385457	order Erysipelotrichales	14306	Endometrial cancer (endometrioid histology)	54884	A	G	0.10305	0.0600277	0.0224648	2.79126e-06	-	0.0014687	21.0392
rs1884466	1	64139196	order Erysipelotrichales	14306	Endometrial cancer (endometrioid histology)	54884	C	T	-0.0475363	0.389244	0.0106939	9.52708e-06	-	0.00137931	19.7569
rs2300774	3	195793712	order Erysipelotrichales	14306	Endometrial cancer (endometrioid histology)	54884	A	G	-0.0524152	0.607889	0.0106784	8.95468e-07	-	0.00168133	24.0903
rs290833	1	97457427	order Erysipelotrichales	14306	Endometrial cancer (endometrioid histology)	54884	T	G	-0.0497374	0.358556	0.0111376	8.02897e-06	-	0.00139207	19.9399
rs35161940	17	70327224	order Erysipelotrichales	14306	Endometrial cancer (endometrioid histology)	54884	T	C	-0.0806041	0.110957	0.0167641	1.8451e-06	-	0.00161337	23.115
rs4078432	14	48997206	order Erysipelotrichales	14306	Endometrial cancer (endometrioid histology)	54884	T	C	0.0608929	0.816624	0.0133764	4.23107e-06	-	0.00144647	20.7202
rs56970041	14	80357610	order Erysipelotrichales	14306	Endometrial cancer (endometrioid histology)	54884	T	G	0.0724145	0.108674	0.0164471	5.40344e-06	-	0.00135321	19.3826
rs62504403	8	38803551	order Erysipelotrichales	14306	Endometrial cancer (endometrioid histology)	54884	C	T	0.0681159	0.234701	0.0127883	1.12264e-07	-	0.00197921	28.3668
rs7234058	18	5830507	order Erysipelotrichales	14306	Endometrial cancer (endometrioid histology)	54884	T	C	-0.0945759	0.0936304	0.0194091	9.12347e-07	-	0.00165696	23.7405
rs7826267	8	2954952	order Erysipelotrichales	14306	Endometrial cancer (endometrioid histology)	54884	G	T	0.0839071	0.914685	0.0199131	9.28453e-06	-	0.00123955	17.7525
rs8003149	14	56156504	order Erysipelotrichales	14306	Endometrial cancer (endometrioid histology)	54884	C	T	0.0538798	0.278044	0.0116888	4.08479e-06	-	0.00148303	21.2447
rs10031059	4	35358594	genus Peptococcus	14306	Endometrial cancer (Non-endometrioid histology)	36677	C	T	0.121167	0.778348	0.0225844	1.23637e-07	-	0.00200798	28.78
rs11001941	10	78724969	genus Peptococcus	14306	Endometrial cancer (Non-endometrioid histology)	36677	G	A	-0.195611	0.0665177	0.0392217	1.32859e-06	rs11001948	0.00173565	24.8698
rs12069354	1	216223782	genus Peptococcus	14306	Endometrial cancer (Non-endometrioid histology)	36677	C	T	0.16763	0.0710798	0.0379501	9.28346e-06	-	0.00136197	19.5082
rs2054133	2	33691809	genus Peptococcus	14306	Endometrial cancer (Non-endometrioid histology)	36677	A	G	-0.0895433	0.481385	0.0188332	2.14166e-06	-	0.00157766	22.6025
rs36121075	20	43118017	genus Peptococcus	14306	Endometrial cancer (Non-endometrioid histology)	36677	A	G	-0.14067	0.112977	0.030628	6.98715e-06	-	0.00147234	21.0914
rs413827	14	57985112	genus Peptococcus	14306	Endometrial cancer (Non-endometrioid histology)	36677	G	A	0.110229	0.206259	0.0237523	3.30088e-06	-	0.00150317	21.5338
rs5770862	22	50973113	genus Peptococcus	14306	Endometrial cancer (Non-endometrioid histology)	36677	T	C	0.162018	0.0792978	0.0356813	3.21959e-06	-	0.00143913	20.6151
rs6918730	6	99020289	genus Peptococcus	14306	Endometrial cancer (Non-endometrioid histology)	36677	A	G	-0.135311	0.880936	0.0289742	1.14731e-06	-	0.00152217	21.8063
rs7033353	9	104595848	genus Peptococcus	14306	Endometrial cancer (Non-endometrioid histology)	36677	G	T	-0.090152	0.585984	0.018995	2.21958e-06	-	0.00157207	22.5222
rs72850165	11	968356	genus Peptococcus	14306	Endometrial cancer (Non-endometrioid histology)	36677	T	C	-0.134304	0.105686	0.0300423	5.74156e-06	-	0.00139504	19.9825
rs74592222	1	75971700	genus Peptococcus	14306	Endometrial cancer (Non-endometrioid histology)	36677	G	A	0.137957	0.100979	0.0302965	8.55342e-06	-	0.00144729	20.732
rs77681628	13	91182556	genus Peptococcus	14306	Endometrial cancer (Non-endometrioid histology)	36677	C	T	0.200307	0.0622784	0.0387328	2.68838e-07	-	0.00186597	26.7408
rs1002941	15	101242690	class Lentisphaeria	14306	Cervical cancer	462933	A	G	-0.105025	0.726215	0.0233484	8.14836e-06	-	0.00141234	20.2307
rs11770843	7	146795379	class Lentisphaeria	14306	Cervical cancer	462933	C	T	0.109431	0.291319	0.0234879	1.9073e-06	-	0.00151501	21.7036
rs262812	6	158647999	family Acidaminococcaceae	14306	Cervical cancer	462933	T	C	-0.065675	0.260281	0.0142257	3.24908e-06	-	0.00148761	21.3104
rs2933324	9	107117653	family Acidaminococcaceae	14306	Cervical cancer	462933	G	A	0.0662557	0.720699	0.0140257	2.23676e-06	-	0.00155741	22.3119
rs6923842	6	5723181	family Acidaminococcaceae	14306	Cervical cancer	462933	T	C	-0.0796106	0.189238	0.0169192	2.21304e-06	-	0.00154523	22.1371
rs1153990	5	104233461	family Alcaligenaceae	14306	Cervical cancer	462933	A	G	-0.058727	0.234247	0.0128306	5.96788e-06	-	0.00146227	20.947
rs147968	16	85945839	family Alcaligenaceae	14306	Cervical cancer	462933	C	T	0.0489475	0.429809	0.0110321	9.12704e-06	-	0.00137413	19.6827
rs28480294	15	71522509	family Alcaligenaceae	14306	Cervical cancer	462933	C	T	0.0516967	0.642301	0.0115503	6.60602e-06	-	0.00139834	20.0299
rs62191117	2	239900775	family Alcaligenaceae	14306	Cervical cancer	462933	A	G	0.0684302	0.212461	0.0133636	2.75943e-07	-	0.00182951	26.2173
rs6969323	7	104214487	family Alcaligenaceae	14306	Cervical cancer	462933	A	C	-0.0593564	0.236628	0.0129137	3.8858e-06	-	0.0014746	21.1238
rs7638039	3	70588939	family Alcaligenaceae	14306	Cervical cancer	462933	T	C	0.0603335	0.246621	0.0127779	2.70477e-06	-	0.00155598	22.2914
rs9537886	13	58545246	family Alcaligenaceae	14306	Cervical cancer	462933	A	C	-0.0570888	0.455677	0.0110683	2.35109e-07	-	0.00185616	26.5999
rs9964679	18	26569901	family Alcaligenaceae	14306	Cervical cancer	462933	A	G	0.0537051	0.300042	0.0116008	4.47384e-06	-	0.00149585	21.4286
rs10404377	19	16174657	family Family XIII	14306	Cervical cancer	462933	A	C	0.0503183	0.566958	0.011165	6.99021e-06	-	0.00141775	20.3083
rs1887048	1	65170838	family Family XIII	14306	Cervical cancer	462933	G	A	0.0579979	0.239637	0.0129602	9.65384e-06	-	0.0013979	20.0235
rs3098182	15	50802980	family Family XIII	14306	Cervical cancer	462933	T	G	-0.0508511	0.551173	0.011014	4.04027e-06	-	0.0014878	21.3133
rs482905	1	166557202	family Family XIII	14306	Cervical cancer	462933	G	T	0.0596528	0.249449	0.012717	3.72349e-06	-	0.0015357	22.0005
rs6501525	17	70218627	family Family XIII	14306	Cervical cancer	462933	A	G	0.0561559	0.371088	0.0115587	1.23726e-06	-	0.00164717	23.6
rs66753613	1	39212021	family Family XIII	14306	Cervical cancer	462933	G	A	0.0651136	0.197856	0.0144251	8.08295e-06	-	0.00142223	20.3725
rs2032031	10	130170270	genus Desulfovibrio	14306	Cervical cancer	462933	G	A	0.0654931	0.511277	0.0148681	9.14282e-06	-	0.00135448	19.4008
rs2456226	5	52633741	genus Desulfovibrio	14306	Cervical cancer	462933	A	C	0.0854927	0.261477	0.0172749	8.5487e-07	-	0.00170909	24.4887
rs2853179	8	105462047	genus Desulfovibrio	14306	Cervical cancer	462933	T	C	-0.0811971	0.761592	0.0174234	2.42438e-06	-	0.00151579	21.7147
rs6580353	5	139410687	genus Desulfovibrio	14306	Cervical cancer	462933	T	C	0.0770979	0.237582	0.0169735	4.93856e-06	-	0.00144012	20.6292
rs10938938	4	23294359	genus Dialister	14306	Cervical cancer	462933	A	G	0.0773514	0.809166	0.0170915	7.37055e-06	-	0.00142967	20.4793
rs11071887	15	32955095	genus Dialister	14306	Cervical cancer	462933	T	C	0.0662403	0.27098	0.0146315	5.91412e-06	-	0.00143063	20.493
rs11166701	8	138295725	genus Dialister	14306	Cervical cancer	462933	G	A	-0.0655301	0.509085	0.013186	5.50744e-07	-	0.00172341	24.6942
rs2435610	7	150890034	genus Dialister	14306	Cervical cancer	462933	A	C	0.0647132	0.283579	0.0143314	5.93267e-06	-	0.00142322	20.3867
rs4747450	10	23199653	genus Dialister	14306	Cervical cancer	462933	C	A	0.0668509	0.266194	0.0147685	5.83727e-06	-	0.00143022	20.4871
rs4753063	11	92267129	genus Dialister	14306	Cervical cancer	462933	A	G	0.0596297	0.550692	0.0130052	4.8568e-06	-	0.00146736	21.0199
rs75416973	1	172809633	genus Dialister	14306	Cervical cancer	462933	A	G	0.0727223	0.190481	0.016451	9.46085e-06	-	0.00136408	19.5384
rs764177	3	45809449	genus Dialister	14306	Cervical cancer	462933	C	A	-0.0601454	0.318497	0.0135366	9.60771e-06	-	0.00137806	19.739
rs112767262	16	3750623	genus Escherichia Shigella	14306	Cervical cancer	462933	T	C	0.0732963	0.18785	0.0163589	8.20635e-06	-	0.00140129	20.0722
rs1154904	11	134774845	genus Escherichia Shigella	14306	Cervical cancer	462933	G	A	0.0613376	0.537795	0.0130644	3.03753e-06	-	0.00153847	22.0401
rs118526	5	79863544	genus Escherichia Shigella	14306	Cervical cancer	462933	A	C	0.0594401	0.592396	0.013598	7.99558e-06	-	0.00133386	19.1051
rs4731451	7	128054100	genus Escherichia Shigella	14306	Cervical cancer	462933	G	A	-0.0609885	0.358304	0.0135157	7.47309e-06	-	0.00142129	20.3591
rs57024273	2	236515155	genus Escherichia Shigella	14306	Cervical cancer	462933	T	C	0.0626172	0.319373	0.0139919	9.70465e-06	-	0.001398	20.025
rs592299	9	136179347	genus Escherichia Shigella	14306	Cervical cancer	462933	T	C	-0.0592004	0.468028	0.0129486	4.76925e-06	-	0.00145899	20.8998
rs13412653	2	30158494	genus Gordonibacter	14306	Cervical cancer	462933	A	C	0.107597	0.350981	0.0239228	8.61133e-06	-	0.00141203	20.2263
rs4596722	9	88787144	genus Gordonibacter	14306	Cervical cancer	462933	G	A	-0.102908	0.51743	0.0231571	9.0567e-06	-	0.00137852	19.7455
rs7294633	12	29024534	genus Gordonibacter	14306	Cervical cancer	462933	T	C	-0.12867	0.702798	0.0249946	3.43764e-07	-	0.00184901	26.4973
rs1304512	5	63736025	genus Prevotella9	14306	Cervical cancer	462933	G	A	0.0761593	0.241432	0.0165885	5.29078e-06	-	0.00147121	21.0752
rs2683313	8	19115604	genus Prevotella9	14306	Cervical cancer	462933	G	A	0.0724576	0.675618	0.0151603	1.68896e-06	-	0.00159419	22.8398
rs4968431	17	59421778	genus Prevotella9	14306	Cervical cancer	462933	G	T	0.0640113	0.38155	0.0144162	8.5844e-06	-	0.00137624	19.7129
rs9428102	1	118852817	genus Prevotella9	14306	Cervical cancer	462933	A	G	-0.0778845	0.215159	0.0176068	4.61732e-06	-	0.00136593	19.565
rs12040548	1	247710285	genus Prevotella9	14306	Cervical cancer	462933	G	T	0.0570422	0.27311	0.0122359	3.14869e-06	-	0.00151685	21.73
rs6082461	20	2210530	genus Prevotella9	14306	Cervical cancer	462933	C	A	-0.0586425	0.786445	0.0131004	4.86598e-06	-	0.00139872	20.0353
rs7137760	12	10702414	genus Prevotella9	14306	Cervical cancer	462933	C	T	0.050797	0.405136	0.0112182	7.06903e-06	-	0.00143116	20.5007
rs74303178	8	14697544	genus Prevotella9	14306	Cervical cancer	462933	T	C	0.0532742	0.294419	0.0119274	7.91571e-06	-	0.00139258	19.9472
rs10950694	7	18026604	genus Ruminococcaceae UCG005	14306	Cervical cancer	462933	C	T	-0.0577628	0.579978	0.011412	4.29804e-07	-	0.00178763	25.6161
rs12288512	11	27747671	genus Ruminococcaceae UCG005	14306	Cervical cancer	462933	A	G	0.066635	0.205547	0.0144356	3.10277e-06	-	0.0014872	21.3047
rs7449320	5	154003091	genus Ruminococcaceae UCG005	14306	Cervical cancer	462933	C	A	0.0599163	0.220894	0.0130836	4.80773e-06	-	0.0014638	20.9689
rs7555878	1	187906034	genus Ruminococcaceae UCG005	14306	Cervical cancer	462933	G	A	-0.0586677	0.736008	0.0125277	2.81022e-06	-	0.00153064	21.9278
rs11141494	9	89306305	genus Veillonella	14306	Cervical cancer	462933	G	A	-0.0783421	0.230856	0.0174393	9.74653e-06	-	0.00140865	20.1777
rs1882878	21	30010673	genus Veillonella	14306	Cervical cancer	462933	A	G	-0.0768966	0.265514	0.0163908	2.98092e-06	-	0.00153613	22.0066
rs2013594	11	44302154	genus Veillonella	14306	Cervical cancer	462933	C	T	0.0720698	0.671742	0.0155153	3.42129e-06	-	0.00150596	21.5737
rs62376424	5	119914285	genus Veillonella	14306	Cervical cancer	462933	C	T	-0.0762216	0.342964	0.0163499	3.65452e-06	-	0.00151687	21.7303
rs6656807	1	178945043	genus Veillonella	14306	Cervical cancer	462933	G	A	-0.0703062	0.59632	0.0153954	5.49693e-06	-	0.00145564	20.8518
rs742016	22	45604800	genus Veillonella	14306	Cervical cancer	462933	A	G	-0.0688571	0.422916	0.0149769	4.65693e-06	-	0.00147535	21.1345
rs10774377	12	5942519	order Clostridiales	14306	Cervical cancer	462933	G	A	-0.0523003	0.698525	0.0113859	3.80899e-06	-	0.0014727	21.0966
rs112334273	21	40703251	order Clostridiales	14306	Cervical cancer	462933	G	A	0.0639383	0.21849	0.0127404	4.07258e-07	-	0.00175741	25.1823
rs13105690	4	7420184	order Clostridiales	14306	Cervical cancer	462933	C	T	0.0527441	0.731492	0.011818	9.36807e-06	-	0.00139039	19.9159
rs13179700	5	149077788	order Clostridiales	14306	Cervical cancer	462933	C	T	-0.0510953	0.658159	0.0109569	3.52111e-06	-	0.00151778	21.7433
rs1842454	5	105060362	order Clostridiales	14306	Cervical cancer	462933	G	A	-0.0543676	0.227708	0.012734	9.91745e-06	-	0.00127256	18.2259
rs6442336	3	12870886	order Clostridiales	14306	Cervical cancer	462933	T	C	0.0547729	0.775981	0.0124169	9.62565e-06	-	0.0013583	19.4556
rs72915163	18	48792829	order Clostridiales	14306	Cervical cancer	462933	T	C	-0.0580246	0.258533	0.0120558	1.39104e-06	-	0.00161663	23.1618
rs1002941	15	101242690	order Victivallales	14306	Cervical cancer	462933	A	G	-0.105025	0.726215	0.0233484	8.14836e-06	-	0.00141234	20.2307
rs11770843	7	146795379	order Victivallales	14306	Cervical cancer	462933	C	T	0.109431	0.291319	0.0234879	1.9073e-06	-	0.00151501	21.7036
rs1002941	15	101242690	phylum Lentisphaerae	14306	Cervical cancer	462933	A	G	-0.107661	0.726215	0.0233382	4.30884e-06	-	0.00148531	21.2775
rs11770843	7	146795379	phylum Lentisphaerae	14306	Cervical cancer	462933	C	T	0.111896	0.291319	0.0234776	1.13813e-06	-	0.00158531	22.7123
