# Supplementary material for: Associations between gut microbiota and gynecological cancers: A bi-directional two-sample Mendelian randomization study
Source: Medicine (Baltimore). 2024 Mar 29;103(13):e37628. doi: 10.1097/MD.0000000000037628 (PMC10977594; doi:10.1097/MD.0000000000037628)
Supplement: Supplementary file 2 [file medi-103-e37628-s002.xlsx]

## Sheet: Sheet1
Supplementary Table S2. Detailed results of MR analysis between gut microbiota and gynecological cancers
Bacterial taxa (exposure)	Outcome	MR method	No.SNP	Beta	SE	P-value	OR	95%CI
genus Victivallis	OC	Maximum likelihood	9	0.096	0.042	0.023	1.1	1.01 -1.20
		MR Egger	9	0.555	0.286	0.093	1.74	1.00 -3.05
		Weighted median	9	0.156	0.055	0.004	1.17	1.05 -1.30
		IVW	9	0.092	0.044	0.039	1.1	1.00 -1.20
		Weighted mode	9	0.172	0.087	0.085	1.19	1.00 -1.41
family Streptococcaceae	OCED	Maximum likelihood	12	0.515	0.175	0.003	1.67	1.19 -2.36
		MR Egger	12	0.117	0.973	0.907	1.12	0.17 -7.57
		Weighted median	12	0.305	0.248	0.219	1.36	0.83 -2.20
		IVW	12	0.498	0.19	0.009	1.64	1.13 -2.39
		Weighted mode	12	0.173	0.407	0.68	1.19	0.53 -2.64
genus Adlercreutzia	OCED	Maximum likelihood	8	0.443	0.155	0.004	1.56	1.15 -2.11
		MR Egger	8	0.602	0.698	0.422	1.82	0.47 -7.16
		Weighted median	8	0.307	0.206	0.136	1.36	0.91 -2.03
		IVW	8	0.425	0.148	0.004	1.53	1.15 -2.04
		Weighted mode	8	0.283	0.325	0.413	1.33	0.70 -2.51
genus Ruminiclostridium6	OCED	Maximum likelihood	16	0.309	0.124	0.013	1.36	1.07 -1.74
		MR Egger	16	0.005	0.303	0.987	1	0.56 -1.82
		Weighted median	16	0.243	0.177	0.171	1.27	0.90 -1.80
		IVW	16	0.306	0.122	0.012	1.36	1.07 -1.72
		Weighted mode	16	0.169	0.262	0.529	1.18	0.71 -1.98
genus Oscillibacter	OCCC	Maximum likelihood	14	-0.347	0.158	0.028	0.71	0.52 -0.96
		MR Egger	14	-0.057	0.585	0.925	0.95	0.30 -2.98
		Weighted median	14	-0.183	0.205	0.372	0.83	0.56 -1.24
		IVW	14	-0.357	0.154	0.021	0.7	0.52 -0.95
		Weighted mode	14	-0.03	0.354	0.933	0.97	0.48 -1.94
family Alcaligenaceae	SOC	Maximum likelihood	12	-0.201	0.091	0.027	0.82	0.68 -0.98
		MR Egger	12	-0.51	0.412	0.244	0.6	0.27 -1.35
		Weighted median	12	-0.239	0.119	0.045	0.79	0.62 -0.99
		IVW	12	-0.199	0.089	0.025	0.82	0.69 -0.98
		Weighted mode	12	-0.356	0.212	0.121	0.7	0.46 -1.06
genus Romboutsia	SOC	Maximum likelihood	13	0.161	0.072	0.026	1.17	1.02 -1.35
		MR Egger	13	0.297	0.18	0.127	1.35	0.95 -1.92
		Weighted median	13	0.239	0.097	0.014	1.27	1.05 -1.54
		IVW	13	0.153	0.071	0.031	1.17	1.01 -1.34
		Weighted mode	13	0.257	0.15	0.111	1.29	0.96 -1.73
genus Collinsella	LGSOC	Maximum likelihood	9	-0.663	0.304	0.029	0.52	0.28 -0.93
		MR Egger	9	-0.719	1.076	0.526	0.49	0.06 -4.02
		Weighted median	9	-0.286	0.397	0.472	0.75	0.35 -1.64
		IVW	9	-0.645	0.295	0.029	0.52	0.29 -0.93
		Weighted mode	9	-0.06	0.664	0.93	0.94	0.26 -3.46
genus Peptococcus	LGSOC	Maximum likelihood	12	0.34	0.162	0.036	1.4	1.02 -1.93
		MR Egger	12	0.45	0.632	0.492	1.57	0.45 -5.41
		Weighted median	12	0.393	0.212	0.064	1.48	0.98 -2.24
		IVW	12	0.334	0.159	0.036	1.4	1.02 -1.91
		Weighted mode	12	0.526	0.381	0.195	1.69	0.80 -3.57
phylum Cyanobacteria	LGSOC	Maximum likelihood	8	0.461	0.219	0.036	1.59	1.03 -2.44
		MR Egger	8	0.49	0.744	0.534	1.63	0.38 -7.01
		Weighted median	8	0.102	0.283	0.718	1.11	0.64 -1.93
		IVW	8	0.443	0.211	0.036	1.56	1.03 -2.36
		Weighted mode	8	0.052	0.387	0.897	1.05	0.49 -2.25
family Alcaligenaceae	HGSOC	Maximum likelihood	12	-0.209	0.094	0.026	0.81	0.68 -0.97
		MR Egger	12	-0.515	0.424	0.252	0.6	0.26 -1.37
		Weighted median	12	-0.248	0.122	0.042	0.78	0.61 -0.99
		IVW	12	-0.214	0.091	0.019	0.81	0.68 -0.97
		Weighted mode	12	-0.34	0.208	0.132	0.71	0.47 -1.07
genus Romboutsia	HGSOC	Maximum likelihood	13	0.144	0.075	0.053	1.16	1.00 -1.34
		MR Egger	13	0.291	0.185	0.144	1.34	0.93 -1.92
		Weighted median	13	0.206	0.101	0.041	1.23	1.01 -1.50
		IVW	13	0.143	0.073	0.05	1.15	1.00 -1.33
		Weighted mode	13	0.246	0.148	0.121	1.28	0.96 -1.71
genus Candidatus Soleaferrea	MOC	Maximum likelihood	10	-0.263	0.12	0.029	0.77	0.61 -0.97
		MR Egger	10	-0.569	0.599	0.37	0.57	0.17 -1.83
		Weighted median	10	-0.234	0.15	0.119	0.79	0.59 -1.06
		IVW	10	-0.259	0.117	0.027	0.77	0.61 -0.97
		Weighted mode	10	-0.252	0.253	0.345	0.78	0.47 -1.28
genus Lachnospiraceae NC2004 group	MOC	Maximum likelihood	9	-0.301	0.128	0.019	0.74	0.58 -0.95
		MR Egger	9	-0.712	0.602	0.276	0.49	0.15 -1.60
		Weighted median	9	-0.281	0.17	0.098	0.76	0.54 -1.05
		IVW	9	-0.281	0.141	0.047	0.76	0.57 -1.00
		Weighted mode	9	-0.314	0.277	0.29	0.73	0.42 -1.26
genus Olsenella	MOC	Maximum likelihood	11	-0.215	0.091	0.018	0.81	0.67 -0.96
		MR Egger	11	-0.624	0.404	0.157	0.54	0.24 -1.18
		Weighted median	11	-0.131	0.133	0.324	0.88	0.68 -1.14
		IVW	11	-0.214	0.109	0.049	0.81	0.65 -1.00
		Weighted mode	11	-0.023	0.211	0.915	0.98	0.65 -1.48
genus Ruminiclostridium5	MOC	Maximum likelihood	11	0.514	0.191	0.007	1.67	1.15 -2.43
		MR Egger	11	0.09	0.771	0.91	1.09	0.24 -4.96
		Weighted median	11	0.548	0.246	0.026	1.73	1.07 -2.80
		IVW	11	0.51	0.187	0.006	1.67	1.16 -2.40
		Weighted mode	11	0.459	0.396	0.274	1.58	0.73 -3.44
genus Ruminococcaceae NK4A214 group	MOC	Maximum likelihood	13	0.341	0.168	0.042	1.41	1.01 -1.96
		MR Egger	13	1.487	0.581	0.026	4.42	1.42 -13.80
		Weighted median	13	0.455	0.224	0.043	1.58	1.02 -2.45
		IVW	13	0.327	0.163	0.045	1.39	1.01 -1.91
		Weighted mode	13	0.574	0.41	0.187	1.78	0.79 -3.96
phylum Proteobacteria	MOC	Maximum likelihood	11	-0.393	0.185	0.033	0.68	0.47 -0.97
		MR Egger	11	-0.66	0.534	0.248	0.52	0.18 -1.47
		Weighted median	11	-0.235	0.236	0.319	0.79	0.50 -1.26
		IVW	11	-0.388	0.182	0.033	0.68	0.48 -0.97
		Weighted mode	11	-0.137	0.381	0.727	0.87	0.41 -1.84
phylum Bacteroidetes	LMPMOC	Maximum likelihood	12	0.629	0.252	0.013	1.88	1.14 -3.07
		MR Egger	12	0.569	0.556	0.331	1.77	0.59 -5.25
		Weighted median	12	0.43	0.338	0.203	1.54	0.79 -2.98
		IVW	12	0.61	0.244	0.012	1.84	1.14 -2.97
		Weighted mode	12	0.494	0.469	0.314	1.64	0.65 -4.11
phylum Firmicutes	LMPMOC	Maximum likelihood	17	-0.455	0.211	0.031	0.63	0.42 -0.96
		MR Egger	17	-0.038	0.439	0.933	0.96	0.41 -2.27
		Weighted median	17	-0.451	0.282	0.109	0.64	0.37 -1.11
		IVW	17	-0.463	0.201	0.021	0.63	0.42 -0.93
		Weighted mode	17	-0.156	0.406	0.705	0.86	0.39 -1.90
phylum Lentisphaerae	LMPMOC	Maximum likelihood	9	0.345	0.155	0.025	1.41	1.04 -1.91
		MR Egger	9	0.478	0.543	0.408	1.61	0.56 -4.68
		Weighted median	9	0.314	0.204	0.124	1.37	0.92 -2.04
		IVW	9	0.334	0.15	0.026	1.4	1.04 -1.87
		Weighted mode	9	0.475	0.297	0.148	1.61	0.90 -2.87
genus Candidatus Soleaferrea	IMOC	Maximum likelihood	10	-0.344	0.159	0.03	0.71	0.52 -0.97
		MR Egger	10	-0.715	0.792	0.393	0.49	0.10 -2.31
		Weighted median	10	-0.268	0.201	0.183	0.76	0.52 -1.13
		IVW	10	-0.336	0.155	0.03	0.71	0.53 -0.97
		Weighted mode	10	-0.27	0.297	0.387	0.76	0.43 -1.37
genus Ruminococcaceae NK4A214 group	IMOC	Maximum likelihood	13	0.446	0.221	0.044	1.56	1.01 -2.41
		MR Egger	13	1.559	0.766	0.067	4.75	1.06 -21.35
		Weighted median	13	0.401	0.281	0.153	1.49	0.86 -2.59
		IVW	13	0.435	0.216	0.044	1.54	1.01 -2.36
		Weighted mode	13	0.456	0.491	0.371	1.58	0.60 -4.13
phylum Proteobacteria	IMOC	Maximum likelihood	11	-0.556	0.245	0.024	0.57	0.35 -0.93
		MR Egger	11	-0.193	0.703	0.79	0.82	0.21 -3.27
		Weighted median	11	-0.577	0.334	0.084	0.56	0.29 -1.08
		IVW	11	-0.552	0.241	0.022	0.58	0.36 -0.92
		Weighted mode	11	-0.606	0.459	0.216	0.55	0.22 -1.34
Bacterial taxa (exposure)	Outcome	MR method	No.SNP	Beta	SE	P-value	OR	95%CI
family Acidaminococcaceae	EC	Maximum likelihood	7	0.209	0.098	0.033	1.233	1.02 -1.49
		MR Egger	7	0.298	0.29	0.351	1.348	0.76 -2.38
		Weighted median	7	0.232	0.124	0.061	1.261	0.99 -1.61
		IVW	7	0.206	0.096	0.032	1.228	1.02 -1.48
		Weighted mode	7	0.299	0.186	0.16	1.348	0.94 -1.94
genus Turicibacter	EC	Maximum likelihood	10	-0.173	0.072	0.016	0.842	0.73 -0.97
		MR Egger	10	-0.16	0.296	0.604	0.853	0.48 -1.52
		Weighted median	10	-0.128	0.094	0.172	0.88	0.73 -1.06
		IVW	10	-0.171	0.07	0.014	0.843	0.73 -0.97
		Weighted mode	10	-0.124	0.151	0.436	0.884	0.66 -1.19
family Acidaminococcaceae	ECEH	Maximum likelihood	7	0.242	0.117	0.039	1.274	1.01 -1.60
		MR Egger	7	0.126	0.351	0.733	1.135	0.57 -2.26
		Weighted median	7	0.198	0.15	0.186	1.219	0.91 -1.63
		IVW	7	0.239	0.115	0.037	1.27	1.01 -1.59
		Weighted mode	7	0.121	0.223	0.607	1.129	0.73 -1.75
family Lactobacillaceae	ECEH	Maximum likelihood	9	-0.183	0.078	0.019	0.833	0.72 -0.97
		MR Egger	9	-0.121	0.205	0.573	0.886	0.59 -1.32
		Weighted median	9	-0.149	0.104	0.151	0.862	0.70 -1.06
		IVW	9	-0.176	0.075	0.019	0.838	0.72 -0.97
		Weighted mode	9	-0.143	0.168	0.419	0.867	0.62 -1.21
genus Coprococcus3	ECEH	Maximum likelihood	9	-0.258	0.121	0.033	0.772	0.61 -0.98
		MR Egger	9	-0.787	0.471	0.139	0.455	0.18 -1.15
		Weighted median	9	-0.228	0.148	0.125	0.796	0.60 -1.07
		IVW	9	-0.259	0.118	0.028	0.772	0.61 -0.97
		Weighted mode	9	-0.273	0.245	0.298	0.761	0.47 -1.23
genus Dorea	ECEH	Maximum likelihood	10	-0.268	0.116	0.021	0.765	0.61 -0.96
		MR Egger	10	-0.388	0.315	0.253	0.679	0.37 -1.26
		Weighted median	10	-0.297	0.153	0.052	0.743	0.55 -1.00
		IVW	10	-0.272	0.113	0.016	0.762	0.61 -0.95
		Weighted mode	10	-0.297	0.222	0.213	0.743	0.48 -1.15
genus Flavonifractor	ECEH	Maximum likelihood	5	-0.345	0.133	0.009	0.708	0.55 -0.92
		MR Egger	5	-0.663	0.575	0.332	0.515	0.17 -1.59
		Weighted median	5	-0.4	0.167	0.017	0.67	0.48 -0.93
		IVW	5	-0.334	0.126	0.008	0.716	0.56 -0.92
		Weighted mode	5	-0.533	0.261	0.11	0.587	0.35 -0.98
genus Lactobacillus	ECEH	Maximum likelihood	10	-0.203	0.074	0.006	0.817	0.71 -0.94
		MR Egger	10	-0.297	0.221	0.216	0.743	0.48 -1.15
		Weighted median	10	-0.15	0.098	0.125	0.86	0.71 -1.04
		IVW	10	-0.208	0.072	0.004	0.813	0.71 -0.94
		Weighted mode	10	-0.134	0.15	0.396	0.875	0.65 -1.17
genus Paraprevotella	ECEH	Maximum likelihood	13	-0.138	0.064	0.031	0.871	0.77 -0.99
		MR Egger	13	-0.166	0.215	0.455	0.847	0.56 -1.29
		Weighted median	13	-0.151	0.084	0.072	0.86	0.73 -1.01
		IVW	13	-0.139	0.063	0.028	0.87	0.77 -0.98
		Weighted mode	13	-0.174	0.128	0.199	0.84	0.65 -1.08
genus Ruminiclostridium9	ECEH	Maximum likelihood	9	-0.267	0.124	0.031	0.765	0.60 -0.98
		MR Egger	9	-0.44	0.603	0.489	0.644	0.20 -2.10
		Weighted median	9	-0.184	0.176	0.297	0.832	0.59 -1.18
		IVW	9	-0.276	0.133	0.037	0.759	0.59 -0.98
		Weighted mode	9	-0.193	0.286	0.519	0.824	0.47 -1.44
genus Turicibacter	ECEH	Maximum likelihood	10	-0.191	0.084	0.023	0.826	0.70 -0.97
		MR Egger	10	-0.121	0.346	0.737	0.886	0.45 -1.75
		Weighted median	10	-0.171	0.117	0.143	0.843	0.67 -1.06
		IVW	10	-0.188	0.082	0.022	0.829	0.71 -0.97
		Weighted mode	10	-0.213	0.171	0.245	0.808	0.58 -1.13
genus Peptococcus	ECNEH	Maximum likelihood	12	0.353	0.148	0.017	1.423	1.06 -1.90
		MR Egger	12	0.079	0.576	0.894	1.082	0.35 -3.35
		Weighted median	12	0.248	0.183	0.176	1.281	0.89 -1.83
		IVW	12	0.35	0.146	0.017	1.419	1.07 -1.89
		Weighted mode	12	0.225	0.267	0.418	1.252	0.74 -2.11
Bacterial taxa (exposure)	Outcome	MR method	No.SNP	Beta	SE	P-value	OR	95%CI
class Lentisphaeria	CC	Maximum likelihood	2	-0.002	0.001	0.033	0.9978	0.9957 -0.9998
		IVW	2	-0.002	0.001	0.025	0.9978	0.9959 -0.9997
order Victivallales	CC	Maximum likelihood	2	-0.002	0.001	0.033	0.9978	0.9957 -0.9998
		IVW	2	-0.002	0.001	0.025	0.9978	0.9959 -0.9997
phylum Lentisphaerae	CC	Maximum likelihood	2	-0.002	0.001	0.032	0.9978	0.9958 -0.9998
		IVW	2	-0.002	0.001	0.025	0.9979	0.9960 -0.9997
family Acidaminococcaceae	CC	Maximum likelihood	3	-0.003	0.001	0.053	0.9974	0.9948 -1.0000
		MR Egger	3	-0.008	0.019	0.745	0.992	0.9557 -1.0296
		Weighted median	3	-0.003	0.002	0.104	0.9971	0.9935 -1.0006
		IVW	3	-0.003	0.001	0.049	0.9975	0.9950 -1.0000
		Weighted mode	3	-0.004	0.002	0.225	0.9965	0.9925 -1.0005
genus Escherichia Shigella	CC	Maximum likelihood	6	-0.002	0.001	0.025	0.9979	0.9960 -0.9997
		MR Egger	6	-0.009	0.014	0.564	0.9914	0.9651 -1.0185
		Weighted median	6	-0.002	0.001	0.059	0.9978	0.9955 -1.0001
		IVW	6	-0.002	0.001	0.024	0.9979	0.9961 -0.9997
		Weighted mode	6	-0.003	0.002	0.2	0.9975	0.9942 -1.0008
genus Prevotella9	CC	Maximum likelihood	4	0.002	0.001	0.033	1.0023	1.0002 -1.0044
		MR Egger	4	0.017	0.014	0.329	1.0174	0.9909 -1.0447
		Weighted median	4	0.002	0.001	0.115	1.0019	0.9995 -1.0044
		IVW	4	0.002	0.001	0.03	1.0022	1.0002 -1.0042
		Weighted mode	4	0.002	0.002	0.396	1.0016	0.9984 -1.0049
genus Ruminiclostridium9	CC	Maximum likelihood	4	0.003	0.001	0.037	1.0029	1.0002 -1.0057
		MR Egger	4	0.026	0.026	0.411	1.0267	0.9766 -1.0794
		Weighted median	4	0.002	0.002	0.27	1.0019	0.9986 -1.0051
		IVW	4	0.003	0.001	0.044	1.0028	1.0001 -1.0056
		Weighted mode	4	0.002	0.002	0.535	1.0015	0.9973 -1.0058
genus Ruminococcaceae UCG005	CC	Maximum likelihood	4	-0.003	0.001	0.016	0.9968	0.9942 -0.9994
		MR Egger	4	-0.008	0.034	0.841	0.9924	0.9293 -1.0598
		Weighted median	4	-0.002	0.002	0.14	0.9976	0.9943 -1.0008
		IVW	4	-0.003	0.002	0.045	0.9969	0.9940 -0.9999
		Weighted mode	4	-0.002	0.002	0.338	0.9978	0.9941 -1.0016
