# Supplementary material for: Associations between gut microbiota and gynecological cancers: A bi-directional two-sample Mendelian randomization study
Source: Medicine (Baltimore). 2024 Mar 29;103(13):e37628. doi: 10.1097/MD.0000000000037628 (PMC10977594; doi:10.1097/MD.0000000000037628)
Supplement: Supplementary file 3 [file medi-103-e37628-s003.xlsx]

## Sheet: Sheet1
Supplementary Table S3. Heterogeneity and pleiotropy analyses
Bacterial taxa (exposure)	Outcome	Heterogeneity				Horizontal pleiotropy
genus Victivallis		method	Q	Q_df	Q_pval	Intercept	SE	p-value
	Ovarian cancer	MR Egger	7.061	7	0.4225	-0.062	0.038	0.145
family Streptococcaceae		IVW	9.769	8	0.2816
	Endometrioid ovarian cancer	MR Egger	13.98	10	0.174	0.028	0.07	0.698
genus Adlercreutzia		IVW	14.2	11	0.222
	Endometrioid ovarian cancer	MR Egger	6.728	6	0.3467	-0.016	0.062	0.804
genus Ruminiclostridium6		IVW	6.804	7	0.4496
	Endometrioid ovarian cancer	MR Egger	13.31	14	0.5021	0.03	0.027	0.296
genus Oscillibacter		IVW	14.49	15	0.4888
	Clear cell ovarian cancer	MR Egger	8.266	12	0.764	-0.028	0.053	0.604
family Alcaligenaceae		IVW	8.55	13	0.806
	Serous ovarian cancer	MR Egger	8.439	10	0.586	0.02	0.026	0.457
genus Romboutsia		IVW	9.037	11	0.6184
	Serous ovarian cancer	MR Egger	10.95	11	0.4473	-0.014	0.016	0.402
genus Collinsella		IVW	11.71	12	0.469
	Low grade serous ovarian cancer	MR Egger	5.89	7	0.5526	0.0055	0.077	0.945
genus Peptococcus		IVW	5.895	8	0.659
	Low grade serous ovarian cancer	MR Egger	5.808	10	0.8311	-0.015	0.081	0.853
phylum Cyanobacteria		IVW	5.844	11	0.8835
	Low grade serous ovarian cancer	MR Egger	6.481	6	0.3715	-0.0059	0.089	0.949
family Alcaligenaceae		IVW	6.486	7	0.4843
	High grade serous ovarian cancer	MR Egger	8.635	10	0.5671	0.02	0.027	0.483
genus Dialister		IVW	9.166	11	0.6066
	High grade serous ovarian cancer	MR Egger	10.61	9	0.3036	0.041	0.026	0.148
genus Romboutsia		IVW	13.56	10	0.194
	High grade serous ovarian cancer	MR Egger	11.04	11	0.4403	-0.014	0.016	0.402
genus Candidatus Soleaferrea		IVW	11.8	12	0.4621
	Mucinous ovarian cancer	MR Egger	7.28	8	0.5067	0.748	0.059	0.612
genus Lachnospiraceae NC2004 group		IVW	7.558	9	0.5792
	Mucinous ovarian cancer	MR Egger	9.965	7	0.1906	0.05	0.068	0.485
genus Olsenella		IVW	10.74	8	0.217
	Mucinous ovarian cancer	MR Egger	13.68	9	0.134	0.055	0.052	0.319
genus Ruminiclostridium5		IVW	15.37	10	0.119
	Mucinous ovarian cancer	MR Egger	3.628	9	0.9341	0.027	0.048	0.588
genus Ruminococcaceae NK4A214 group		IVW	3.943	10	0.9499
	Mucinous ovarian cancer	MR Egger	7.631	11	0.746	-0.085	0.041	0.0615
phylum Proteobacteria		IVW	11.97	12	0.4484
	Mucinous ovarian cancer	MR Egger	3.408	9	0.9459	0.019	0.034	0.6
phylum Bacteroidetes		IVW	3.702	10	0.9598
	Low malignant potential mucinous ovarian cancer	MR Egger	11.04	10	0.354	0.0035	0.042	0.935
phylum Firmicutes		IVW	11.05	11	0.4389
	Low malignant potential mucinous ovarian cancer	MR Egger	13.47	15	0.5662	-0.036	0.033	0.292
phylum Lentisphaerae		IVW	14.66	16	0.5497
	Low malignant potential mucinous ovarian cancer	MR Egger	6.377	7	0.4965	-0.022	0.08	0.79
genus Candidatus Soleaferrea		IVW	6.454	8	0.5966
	Invasive mucinous ovarian cancer	MR Egger	5.354	8	0.7192	0.038	0.078	0.638
genus Ruminococcaceae NK4A214 group		IVW	5.593	9	0.7799
	Invasive mucinous ovarian cancer	MR Egger	5.653	11	0.8955	-0.082	0.054	0.154
phylum Proteobacteria		IVW	7.991	12	0.7858
	Invasive mucinous ovarian cancer	MR Egger	4.01	9	0.9108	-0.024	0.045	0.6
family Acidaminococcaceae		IVW	4.306	10	0.9325
	Endometrial cancer	MR Egger	2.931	5	0.7106	-0.0091	0.027	0.748
genus Turicibacter		IVW	3.046	6	0.803
	Endometrial cancer	MR Egger	8.062	8	0.4274	-0.0013	0.031	0.968
family Acidaminococcaceae		IVW	8.064	9	0.5277
	Endometrial cancer (endometrioid histology)	MR Egger	1.525	5	0.9102	0.011	0.032	0.748
family Lactobacillaceae		IVW	1.64	6	0.9497
	Endometrial cancer (endometrioid histology)	MR Egger	6.187	7	0.5181	-0.0067	0.023	0.781
genus Coprococcus3		IVW	6.27	8	0.617
	Endometrial cancer (endometrioid histology)	MR Egger	3.638	7	0.8204	0.033	0.029	0.285
genus Dorea		IVW	4.98	8	0.7597
	Endometrial cancer (endometrioid histology)	MR Egger	7.409	8	0.4932	0.0085	0.022	0.705
genus Flavonifractor		IVW	7.563	9	0.5787
	Endometrial cancer (endometrioid histology)	MR Egger	3.466	3	0.3252	0.027	0.046	0.598
genus Lactobacillus		IVW	3.866	4	0.4244
	Endometrial cancer (endometrioid histology)	MR Egger	4.531	8	0.8063	0.01	0.024	0.68
genus Paraprevotella		IVW	4.715	9	0.8584
	Endometrial cancer (endometrioid histology)	MR Egger	5.554	11	0.9014	0.003	0.023	0.896
genus Ruminiclostridium9		IVW	5.572	12	0.9361
	Endometrial cancer (endometrioid histology)	MR Egger	9.533	7	0.2166	0.011	0.04	0.788
genus Turicibacter		IVW	9.64	8	0.2912
	Endometrial cancer (endometrioid histology)	MR Egger	6.451	8	0.5968	-0.0072	0.036	0.847
genus Peptococcus		IVW	6.491	9	0.6899
	Endometrial cancer (Non-endometrioid histology)	MR Egger	1.855	10	0.9973	0.036	0.073	0.637
family Acidaminococcaceae		IVW	2.091	11	0.9981
	Cervical cancer	MR Egger	1.687	1	0.194
genus Escherichia Shigella		IVW	1.831	2	0.4002	0.00039	0.0013	0.819
	Cervical cancer	MR Egger	3.072	4	0.5458
genus Prevotella9		IVW	3.299	5	0.6539	0.00041	0.00086	0.659
	Cervical cancer	MR Egger	0.7742	2	0.679
genus Ruminiclostridium9		IVW	2.026	3	0.5671	-0.0011	0.00097	0.38
	Cervical cancer	MR Egger	2.305	2	0.3159
genus Ruminococcaceae UCG005		IVW	3.285	3	0.3498	-0.0013	0.0014	0.454
	Cervical cancer	MR Egger	4.438	2	0.1087
		IVW	4.479	3	0.2142	0.00028	0.002	0.904
