# Supplementary material for: Associations between gut microbiota and gynecological cancers: A bi-directional two-sample Mendelian randomization study
Source: Medicine (Baltimore). 2024 Mar 29;103(13):e37628. doi: 10.1097/MD.0000000000037628 (PMC10977594; doi:10.1097/MD.0000000000037628)
Supplement: Supplementary file 5 [file medi-103-e37628-s005.xlsx]

## Sheet: Sheet1
Supplementary Table S4. Detailed information of instrumental variables used in MR analyses (reverse)
SNP	Chr	Pos	Exposure	samplesize.exposure	Outcome	samplesize.outcome	Effect allele	Other allele	Beta	EAF	SE	P-value	Proxy SNP	R2	F-statistic
rs10168151	2	67492984	Ovarian cancer	66450	family Oxalobacteraceae	14306	T	C	-0.066	0.3246	3.33803e-06	0.0142	-	0.00190997	38.5138
rs11027482	11	23781087	Ovarian cancer	66450	family Oxalobacteraceae	14306	G	A	-0.0655	0.5415	2.02899e-06	0.01379	-	0.00213035	42.967
rs11782652	8	82653644	Ovarian cancer	66450	family Oxalobacteraceae	14306	G	A	0.1524	0.06811	1.25101e-09	0.02508	-	0.00294833	59.5136
rs11924509	3	125934221	Ovarian cancer	66450	family Oxalobacteraceae	14306	A	G	0.08274	0.1599	4.42201e-06	0.01802	-	0.00183925	37.085
rs12023270	1	38086578	Ovarian cancer	66450	family Oxalobacteraceae	14306	T	C	0.0717	0.2594	1.42001e-06	0.01487	-	0.00197525	39.8327
rs12329815	21	36083746	Ovarian cancer	66450	family Oxalobacteraceae	14306	C	T	-0.06988	0.4713	2.848e-07	0.01362	-	0.00243356	49.0975
rs12649902	4	185768607	Ovarian cancer	66450	family Oxalobacteraceae	14306	T	G	-0.06736	0.6796	2.00198e-06	0.01417	-	0.00197597	39.8472
rs12803088	11	79026374	Ovarian cancer	66450	family Oxalobacteraceae	14306	A	G	0.08193	0.1563	3.74102e-06	0.01771	-	0.00177037	35.6937
rs12928638	16	81049800	Ovarian cancer	66450	family Oxalobacteraceae	14306	C	T	0.08797	0.1193	9.9901e-06	0.01991	-	0.00162618	32.7818
rs12952824	17	46478195	Ovarian cancer	66450	family Oxalobacteraceae	14306	A	C	0.1033	0.2171	4.91021e-11	0.0157	-	0.00362741	73.2713
rs13203638	6	55217224	Ovarian cancer	66450	family Oxalobacteraceae	14306	A	G	-0.06179	0.4824	4.55198e-06	0.01348	-	0.00190664	38.4464
rs1380162	4	119970203	Ovarian cancer	66450	family Oxalobacteraceae	14306	G	A	-0.06668	0.6648	1.56599e-06	0.01388	-	0.0019816	39.961
rs1428962	5	9931898	Ovarian cancer	66450	family Oxalobacteraceae	14306	T	G	-0.07299	0.2415	4.83304e-06	0.01597	rs6555625	0.00195177	39.3583
rs200298728	17	29173948	Ovarian cancer	66450	family Oxalobacteraceae	14306	C	T	-0.08028	0.272	7.45899e-08	0.01494	rs62070644	0.00255238	51.5008
rs2165109	2	111818658	Ovarian cancer	66450	family Oxalobacteraceae	14306	C	A	0.07511	0.2519	7.71792e-07	0.01519	-	0.00212625	42.8841
rs4449583	5	1284135	Ovarian cancer	66450	family Oxalobacteraceae	14306	T	C	0.0976	0.337	7.7589e-12	0.01426	-	0.0042567	86.0368
rs4697169	4	20552853	Ovarian cancer	66450	family Oxalobacteraceae	14306	A	C	-0.07484	0.2993	4.48198e-07	0.01484	-	0.00234929	47.3933
rs4729048	7	92315988	Ovarian cancer	66450	family Oxalobacteraceae	14306	A	C	0.09484	0.8606	7.40901e-06	0.02116	-	0.00215813	43.5286
rs4808075	19	17390291	Ovarian cancer	66450	family Oxalobacteraceae	14306	C	T	0.1224	0.296	1.53886e-17	0.01437	-	0.00624392	126.455
rs58467928	8	129074450	Ovarian cancer	66450	family Oxalobacteraceae	14306	A	G	-0.07072	0.3758	2.44799e-07	0.01371	-	0.00234636	47.3341
rs6005807	22	28934313	Ovarian cancer	66450	family Oxalobacteraceae	14306	C	T	0.1144	0.8986	2.85799e-07	0.02233	-	0.00238499	48.1152
rs6496746	15	91532869	Ovarian cancer	66450	family Oxalobacteraceae	14306	A	C	-0.095	0.1762	4.18398e-08	0.01735	-	0.00262002	52.8692
rs6688343	1	4231757	Ovarian cancer	66450	family Oxalobacteraceae	14306	C	T	0.06537	0.3794	2.84603e-06	0.01396	-	0.00201232	40.5816
rs6702246	1	201449046	Ovarian cancer	66450	family Oxalobacteraceae	14306	T	G	0.06206	0.6584	9.35492e-06	0.01401	-	0.00173245	34.9279
rs67952628	9	37669203	Ovarian cancer	66450	family Oxalobacteraceae	14306	A	G	-0.1288	0.07074	2.717e-06	0.02746	-	0.00218104	43.9917
rs688773	10	84290603	Ovarian cancer	66450	family Oxalobacteraceae	14306	A	G	0.1103	0.08994	1.789e-06	0.02309	-	0.00199161	40.1632
rs7084454	10	21821274	Ovarian cancer	66450	family Oxalobacteraceae	14306	A	G	0.08833	0.3279	2.40802e-10	0.01395	-	0.00343892	69.4507
rs7113478	11	46260223	Ovarian cancer	66450	family Oxalobacteraceae	14306	A	G	0.07176	0.3675	2.065e-06	0.01512	-	0.00239394	48.2961
rs71238846	17	43552537	Ovarian cancer	66450	family Oxalobacteraceae	14306	A	G	0.1269	0.1825	6.59022e-14	0.01693	-	0.00480512	97.175
rs71606195	4	39767222	Ovarian cancer	66450	family Oxalobacteraceae	14306	T	C	0.1449	0.0535	1.99802e-06	0.03049	-	0.00212638	42.8869
rs7264802	20	62693175	Ovarian cancer	66450	family Oxalobacteraceae	14306	G	A	-0.07062	0.7758	5.21399e-06	0.0155	rs59944054	0.00173489	34.9771
rs73375000	8	129561866	Ovarian cancer	66450	family Oxalobacteraceae	14306	T	C	-0.1638	0.1324	4.5772e-16	0.02023	-	0.00616404	124.827
rs910515	11	32340688	Ovarian cancer	66450	family Oxalobacteraceae	14306	A	G	-0.07907	0.2165	2.75398e-06	0.01688	rs7934939	0.00212105	42.7791
rs10168151	2	67492984	Ovarian cancer	66450	family Pasteurellaceae	14306	T	C	-0.066	0.3246	3.33803e-06	0.0142	-	0.00190997	38.5138
rs11027482	11	23781087	Ovarian cancer	66450	family Pasteurellaceae	14306	G	A	-0.0655	0.5415	2.02899e-06	0.01379	-	0.00213035	42.967
rs11782652	8	82653644	Ovarian cancer	66450	family Pasteurellaceae	14306	G	A	0.1524	0.06811	1.25101e-09	0.02508	-	0.00294833	59.5136
rs11924509	3	125934221	Ovarian cancer	66450	family Pasteurellaceae	14306	A	G	0.08274	0.1599	4.42201e-06	0.01802	-	0.00183925	37.085
rs12023270	1	38086578	Ovarian cancer	66450	family Pasteurellaceae	14306	T	C	0.0717	0.2594	1.42001e-06	0.01487	-	0.00197525	39.8327
rs12329815	21	36083746	Ovarian cancer	66450	family Pasteurellaceae	14306	C	T	-0.06988	0.4713	2.848e-07	0.01362	-	0.00243356	49.0975
rs12649902	4	185768607	Ovarian cancer	66450	family Pasteurellaceae	14306	T	G	-0.06736	0.6796	2.00198e-06	0.01417	-	0.00197597	39.8472
rs12803088	11	79026374	Ovarian cancer	66450	family Pasteurellaceae	14306	A	G	0.08193	0.1563	3.74102e-06	0.01771	-	0.00177037	35.6937
rs12928638	16	81049800	Ovarian cancer	66450	family Pasteurellaceae	14306	C	T	0.08797	0.1193	9.9901e-06	0.01991	-	0.00162618	32.7818
rs12952824	17	46478195	Ovarian cancer	66450	family Pasteurellaceae	14306	A	C	0.1033	0.2171	4.91021e-11	0.0157	-	0.00362741	73.2713
rs13203638	6	55217224	Ovarian cancer	66450	family Pasteurellaceae	14306	A	G	-0.06179	0.4824	4.55198e-06	0.01348	-	0.00190664	38.4464
rs1380162	4	119970203	Ovarian cancer	66450	family Pasteurellaceae	14306	G	A	-0.06668	0.6648	1.56599e-06	0.01388	-	0.0019816	39.961
rs1428962	5	9931898	Ovarian cancer	66450	family Pasteurellaceae	14306	T	G	-0.07299	0.2415	4.83304e-06	0.01597	rs6555625	0.00195177	39.3583
rs200298728	17	29173948	Ovarian cancer	66450	family Pasteurellaceae	14306	C	T	-0.08028	0.272	7.45899e-08	0.01494	rs62070644	0.00255238	51.5008
rs2165109	2	111818658	Ovarian cancer	66450	family Pasteurellaceae	14306	C	A	0.07511	0.2519	7.71792e-07	0.01519	-	0.00212625	42.8841
rs28710261	4	620619	Ovarian cancer	66450	family Pasteurellaceae	14306	C	A	0.1575	0.03572	2.98202e-06	0.03372	-	0.00170886	34.4514
rs4449583	5	1284135	Ovarian cancer	66450	family Pasteurellaceae	14306	T	C	0.0976	0.337	7.7589e-12	0.01426	-	0.0042567	86.0368
rs4697169	4	20552853	Ovarian cancer	66450	family Pasteurellaceae	14306	A	C	-0.07484	0.2993	4.48198e-07	0.01484	-	0.00234929	47.3933
rs4729048	7	92315988	Ovarian cancer	66450	family Pasteurellaceae	14306	A	C	0.09484	0.8606	7.40901e-06	0.02116	-	0.00215813	43.5286
rs4808075	19	17390291	Ovarian cancer	66450	family Pasteurellaceae	14306	C	T	0.1224	0.296	1.53886e-17	0.01437	-	0.00624392	126.455
rs58467928	8	129074450	Ovarian cancer	66450	family Pasteurellaceae	14306	A	G	-0.07072	0.3758	2.44799e-07	0.01371	-	0.00234636	47.3341
rs6005807	22	28934313	Ovarian cancer	66450	family Pasteurellaceae	14306	C	T	0.1144	0.8986	2.85799e-07	0.02233	-	0.00238499	48.1152
rs62276619	3	156397692	Ovarian cancer	66450	family Pasteurellaceae	14306	T	C	0.37	0.04882	5.53478e-39	0.0284	-	0.0127143	259.185
rs6496746	15	91532869	Ovarian cancer	66450	family Pasteurellaceae	14306	A	C	-0.095	0.1762	4.18398e-08	0.01735	-	0.00262002	52.8692
rs6688343	1	4231757	Ovarian cancer	66450	family Pasteurellaceae	14306	C	T	0.06537	0.3794	2.84603e-06	0.01396	-	0.00201232	40.5816
rs6702246	1	201449046	Ovarian cancer	66450	family Pasteurellaceae	14306	T	G	0.06206	0.6584	9.35492e-06	0.01401	-	0.00173245	34.9279
rs67952628	9	37669203	Ovarian cancer	66450	family Pasteurellaceae	14306	A	G	-0.1288	0.07074	2.717e-06	0.02746	-	0.00218104	43.9917
rs688773	10	84290603	Ovarian cancer	66450	family Pasteurellaceae	14306	A	G	0.1103	0.08994	1.789e-06	0.02309	-	0.00199161	40.1632
rs7084454	10	21821274	Ovarian cancer	66450	family Pasteurellaceae	14306	A	G	0.08833	0.3279	2.40802e-10	0.01395	-	0.00343892	69.4507
rs7113478	11	46260223	Ovarian cancer	66450	family Pasteurellaceae	14306	A	G	0.07176	0.3675	2.065e-06	0.01512	-	0.00239394	48.2961
rs71238846	17	43552537	Ovarian cancer	66450	family Pasteurellaceae	14306	A	G	0.1269	0.1825	6.59022e-14	0.01693	-	0.00480512	97.175
rs71606195	4	39767222	Ovarian cancer	66450	family Pasteurellaceae	14306	T	C	0.1449	0.0535	1.99802e-06	0.03049	-	0.00212638	42.8869
rs7264802	20	62693175	Ovarian cancer	66450	family Pasteurellaceae	14306	G	A	-0.07062	0.7758	5.21399e-06	0.0155	rs59944054	0.00173489	34.9771
rs73375000	8	129561866	Ovarian cancer	66450	family Pasteurellaceae	14306	T	C	-0.1638	0.1324	4.5772e-16	0.02023	-	0.00616404	124.827
rs910515	11	32340688	Ovarian cancer	66450	family Pasteurellaceae	14306	A	G	-0.07907	0.2165	2.75398e-06	0.01688	rs7934939	0.00212105	42.7791
rs10168151	2	67492984	Ovarian cancer	66450	genus Christensenellaceae R 7group	14306	T	C	-0.066	0.3246	3.33803e-06	0.0142	-	0.00190997	38.5138
rs11027482	11	23781087	Ovarian cancer	66450	genus Christensenellaceae R 7group	14306	G	A	-0.0655	0.5415	2.02899e-06	0.01379	-	0.00213035	42.967
rs11782652	8	82653644	Ovarian cancer	66450	genus Christensenellaceae R 7group	14306	G	A	0.1524	0.06811	1.25101e-09	0.02508	-	0.00294833	59.5136
rs11924509	3	125934221	Ovarian cancer	66450	genus Christensenellaceae R 7group	14306	A	G	0.08274	0.1599	4.42201e-06	0.01802	-	0.00183925	37.085
rs12023270	1	38086578	Ovarian cancer	66450	genus Christensenellaceae R 7group	14306	T	C	0.0717	0.2594	1.42001e-06	0.01487	-	0.00197525	39.8327
rs12329815	21	36083746	Ovarian cancer	66450	genus Christensenellaceae R 7group	14306	C	T	-0.06988	0.4713	2.848e-07	0.01362	-	0.00243356	49.0975
rs12649902	4	185768607	Ovarian cancer	66450	genus Christensenellaceae R 7group	14306	T	G	-0.06736	0.6796	2.00198e-06	0.01417	-	0.00197597	39.8472
rs12803088	11	79026374	Ovarian cancer	66450	genus Christensenellaceae R 7group	14306	A	G	0.08193	0.1563	3.74102e-06	0.01771	-	0.00177037	35.6937
rs12928638	16	81049800	Ovarian cancer	66450	genus Christensenellaceae R 7group	14306	C	T	0.08797	0.1193	9.9901e-06	0.01991	-	0.00162618	32.7818
rs12952824	17	46478195	Ovarian cancer	66450	genus Christensenellaceae R 7group	14306	A	C	0.1033	0.2171	4.91021e-11	0.0157	-	0.00362741	73.2713
rs13203638	6	55217224	Ovarian cancer	66450	genus Christensenellaceae R 7group	14306	A	G	-0.06179	0.4824	4.55198e-06	0.01348	-	0.00190664	38.4464
rs1380162	4	119970203	Ovarian cancer	66450	genus Christensenellaceae R 7group	14306	G	A	-0.06668	0.6648	1.56599e-06	0.01388	-	0.0019816	39.961
rs1428962	5	9931898	Ovarian cancer	66450	genus Christensenellaceae R 7group	14306	T	G	-0.07299	0.2415	4.83304e-06	0.01597	rs6555625	0.00195177	39.3583
rs200298728	17	29173948	Ovarian cancer	66450	genus Christensenellaceae R 7group	14306	C	T	-0.08028	0.272	7.45899e-08	0.01494	rs62070644	0.00255238	51.5008
rs2165109	2	111818658	Ovarian cancer	66450	genus Christensenellaceae R 7group	14306	C	A	0.07511	0.2519	7.71792e-07	0.01519	-	0.00212625	42.8841
rs28710261	4	620619	Ovarian cancer	66450	genus Christensenellaceae R 7group	14306	C	A	0.1575	0.03572	2.98202e-06	0.03372	-	0.00170886	34.4514
rs4449583	5	1284135	Ovarian cancer	66450	genus Christensenellaceae R 7group	14306	T	C	0.0976	0.337	7.7589e-12	0.01426	-	0.0042567	86.0368
rs4697169	4	20552853	Ovarian cancer	66450	genus Christensenellaceae R 7group	14306	A	C	-0.07484	0.2993	4.48198e-07	0.01484	-	0.00234929	47.3933
rs4729048	7	92315988	Ovarian cancer	66450	genus Christensenellaceae R 7group	14306	A	C	0.09484	0.8606	7.40901e-06	0.02116	-	0.00215813	43.5286
rs4808075	19	17390291	Ovarian cancer	66450	genus Christensenellaceae R 7group	14306	C	T	0.1224	0.296	1.53886e-17	0.01437	-	0.00624392	126.455
rs58467928	8	129074450	Ovarian cancer	66450	genus Christensenellaceae R 7group	14306	A	G	-0.07072	0.3758	2.44799e-07	0.01371	-	0.00234636	47.3341
rs6005807	22	28934313	Ovarian cancer	66450	genus Christensenellaceae R 7group	14306	C	T	0.1144	0.8986	2.85799e-07	0.02233	-	0.00238499	48.1152
rs62276619	3	156397692	Ovarian cancer	66450	genus Christensenellaceae R 7group	14306	T	C	0.37	0.04882	5.53478e-39	0.0284	-	0.0127143	259.185
rs6496746	15	91532869	Ovarian cancer	66450	genus Christensenellaceae R 7group	14306	A	C	-0.095	0.1762	4.18398e-08	0.01735	-	0.00262002	52.8692
rs6688343	1	4231757	Ovarian cancer	66450	genus Christensenellaceae R 7group	14306	C	T	0.06537	0.3794	2.84603e-06	0.01396	-	0.00201232	40.5816
rs6702246	1	201449046	Ovarian cancer	66450	genus Christensenellaceae R 7group	14306	T	G	0.06206	0.6584	9.35492e-06	0.01401	-	0.00173245	34.9279
rs67952628	9	37669203	Ovarian cancer	66450	genus Christensenellaceae R 7group	14306	A	G	-0.1288	0.07074	2.717e-06	0.02746	-	0.00218104	43.9917
rs688773	10	84290603	Ovarian cancer	66450	genus Christensenellaceae R 7group	14306	A	G	0.1103	0.08994	1.789e-06	0.02309	-	0.00199161	40.1632
rs7084454	10	21821274	Ovarian cancer	66450	genus Christensenellaceae R 7group	14306	A	G	0.08833	0.3279	2.40802e-10	0.01395	-	0.00343892	69.4507
rs7113478	11	46260223	Ovarian cancer	66450	genus Christensenellaceae R 7group	14306	A	G	0.07176	0.3675	2.065e-06	0.01512	-	0.00239394	48.2961
rs71238846	17	43552537	Ovarian cancer	66450	genus Christensenellaceae R 7group	14306	A	G	0.1269	0.1825	6.59022e-14	0.01693	-	0.00480512	97.175
rs71606195	4	39767222	Ovarian cancer	66450	genus Christensenellaceae R 7group	14306	T	C	0.1449	0.0535	1.99802e-06	0.03049	-	0.00212638	42.8869
rs7264802	20	62693175	Ovarian cancer	66450	genus Christensenellaceae R 7group	14306	G	A	-0.07062	0.7758	5.21399e-06	0.0155	rs59944054	0.00173489	34.9771
rs73375000	8	129561866	Ovarian cancer	66450	genus Christensenellaceae R 7group	14306	T	C	-0.1638	0.1324	4.5772e-16	0.02023	-	0.00616404	124.827
rs910515	11	32340688	Ovarian cancer	66450	genus Christensenellaceae R 7group	14306	A	G	-0.07907	0.2165	2.75398e-06	0.01688	rs7934939	0.00212105	42.7791
rs10168151	2	67492984	Ovarian cancer	66450	genus Coprococcus1	14306	T	C	-0.066	0.3246	3.33803e-06	0.0142	-	0.00190997	38.5138
rs11027482	11	23781087	Ovarian cancer	66450	genus Coprococcus1	14306	G	A	-0.0655	0.5415	2.02899e-06	0.01379	-	0.00213035	42.967
rs11782652	8	82653644	Ovarian cancer	66450	genus Coprococcus1	14306	G	A	0.1524	0.06811	1.25101e-09	0.02508	-	0.00294833	59.5136
rs11924509	3	125934221	Ovarian cancer	66450	genus Coprococcus1	14306	A	G	0.08274	0.1599	4.42201e-06	0.01802	-	0.00183925	37.085
rs12023270	1	38086578	Ovarian cancer	66450	genus Coprococcus1	14306	T	C	0.0717	0.2594	1.42001e-06	0.01487	-	0.00197525	39.8327
rs12329815	21	36083746	Ovarian cancer	66450	genus Coprococcus1	14306	C	T	-0.06988	0.4713	2.848e-07	0.01362	-	0.00243356	49.0975
rs12649902	4	185768607	Ovarian cancer	66450	genus Coprococcus1	14306	T	G	-0.06736	0.6796	2.00198e-06	0.01417	-	0.00197597	39.8472
rs12803088	11	79026374	Ovarian cancer	66450	genus Coprococcus1	14306	A	G	0.08193	0.1563	3.74102e-06	0.01771	-	0.00177037	35.6937
rs12928638	16	81049800	Ovarian cancer	66450	genus Coprococcus1	14306	C	T	0.08797	0.1193	9.9901e-06	0.01991	-	0.00162618	32.7818
rs12952824	17	46478195	Ovarian cancer	66450	genus Coprococcus1	14306	A	C	0.1033	0.2171	4.91021e-11	0.0157	-	0.00362741	73.2713
rs13203638	6	55217224	Ovarian cancer	66450	genus Coprococcus1	14306	A	G	-0.06179	0.4824	4.55198e-06	0.01348	-	0.00190664	38.4464
rs1380162	4	119970203	Ovarian cancer	66450	genus Coprococcus1	14306	G	A	-0.06668	0.6648	1.56599e-06	0.01388	-	0.0019816	39.961
rs1428962	5	9931898	Ovarian cancer	66450	genus Coprococcus1	14306	T	G	-0.07299	0.2415	4.83304e-06	0.01597	rs6555625	0.00195177	39.3583
rs200298728	17	29173948	Ovarian cancer	66450	genus Coprococcus1	14306	C	T	-0.08028	0.272	7.45899e-08	0.01494	rs62070644	0.00255238	51.5008
rs2165109	2	111818658	Ovarian cancer	66450	genus Coprococcus1	14306	C	A	0.07511	0.2519	7.71792e-07	0.01519	-	0.00212625	42.8841
rs28710261	4	620619	Ovarian cancer	66450	genus Coprococcus1	14306	C	A	0.1575	0.03572	2.98202e-06	0.03372	-	0.00170886	34.4514
rs4449583	5	1284135	Ovarian cancer	66450	genus Coprococcus1	14306	T	C	0.0976	0.337	7.7589e-12	0.01426	-	0.0042567	86.0368
rs4697169	4	20552853	Ovarian cancer	66450	genus Coprococcus1	14306	A	C	-0.07484	0.2993	4.48198e-07	0.01484	-	0.00234929	47.3933
rs4729048	7	92315988	Ovarian cancer	66450	genus Coprococcus1	14306	A	C	0.09484	0.8606	7.40901e-06	0.02116	-	0.00215813	43.5286
rs4808075	19	17390291	Ovarian cancer	66450	genus Coprococcus1	14306	C	T	0.1224	0.296	1.53886e-17	0.01437	-	0.00624392	126.455
rs58467928	8	129074450	Ovarian cancer	66450	genus Coprococcus1	14306	A	G	-0.07072	0.3758	2.44799e-07	0.01371	-	0.00234636	47.3341
rs6005807	22	28934313	Ovarian cancer	66450	genus Coprococcus1	14306	C	T	0.1144	0.8986	2.85799e-07	0.02233	-	0.00238499	48.1152
rs62276619	3	156397692	Ovarian cancer	66450	genus Coprococcus1	14306	T	C	0.37	0.04882	5.53478e-39	0.0284	-	0.0127143	259.185
rs6496746	15	91532869	Ovarian cancer	66450	genus Coprococcus1	14306	A	C	-0.095	0.1762	4.18398e-08	0.01735	-	0.00262002	52.8692
rs6688343	1	4231757	Ovarian cancer	66450	genus Coprococcus1	14306	C	T	0.06537	0.3794	2.84603e-06	0.01396	-	0.00201232	40.5816
rs6702246	1	201449046	Ovarian cancer	66450	genus Coprococcus1	14306	T	G	0.06206	0.6584	9.35492e-06	0.01401	-	0.00173245	34.9279
rs67952628	9	37669203	Ovarian cancer	66450	genus Coprococcus1	14306	A	G	-0.1288	0.07074	2.717e-06	0.02746	-	0.00218104	43.9917
rs688773	10	84290603	Ovarian cancer	66450	genus Coprococcus1	14306	A	G	0.1103	0.08994	1.789e-06	0.02309	-	0.00199161	40.1632
rs7084454	10	21821274	Ovarian cancer	66450	genus Coprococcus1	14306	A	G	0.08833	0.3279	2.40802e-10	0.01395	-	0.00343892	69.4507
rs7113478	11	46260223	Ovarian cancer	66450	genus Coprococcus1	14306	A	G	0.07176	0.3675	2.065e-06	0.01512	-	0.00239394	48.2961
rs71238846	17	43552537	Ovarian cancer	66450	genus Coprococcus1	14306	A	G	0.1269	0.1825	6.59022e-14	0.01693	-	0.00480512	97.175
rs71606195	4	39767222	Ovarian cancer	66450	genus Coprococcus1	14306	T	C	0.1449	0.0535	1.99802e-06	0.03049	-	0.00212638	42.8869
rs7264802	20	62693175	Ovarian cancer	66450	genus Coprococcus1	14306	G	A	-0.07062	0.7758	5.21399e-06	0.0155	rs59944054	0.00173489	34.9771
rs73375000	8	129561866	Ovarian cancer	66450	genus Coprococcus1	14306	T	C	-0.1638	0.1324	4.5772e-16	0.02023	-	0.00616404	124.827
rs910515	11	32340688	Ovarian cancer	66450	genus Coprococcus1	14306	A	G	-0.07907	0.2165	2.75398e-06	0.01688	rs7934939	0.00212105	42.7791
rs10168151	2	67492984	Ovarian cancer	66450	genus Family XIII AD3011 group	14306	T	C	-0.066	0.3246	3.33803e-06	0.0142	-	0.00190997	38.5138
rs11027482	11	23781087	Ovarian cancer	66450	genus Family XIII AD3011 group	14306	G	A	-0.0655	0.5415	2.02899e-06	0.01379	-	0.00213035	42.967
rs11782652	8	82653644	Ovarian cancer	66450	genus Family XIII AD3011 group	14306	G	A	0.1524	0.06811	1.25101e-09	0.02508	-	0.00294833	59.5136
rs11924509	3	125934221	Ovarian cancer	66450	genus Family XIII AD3011 group	14306	A	G	0.08274	0.1599	4.42201e-06	0.01802	-	0.00183925	37.085
rs12023270	1	38086578	Ovarian cancer	66450	genus Family XIII AD3011 group	14306	T	C	0.0717	0.2594	1.42001e-06	0.01487	-	0.00197525	39.8327
rs12329815	21	36083746	Ovarian cancer	66450	genus Family XIII AD3011 group	14306	C	T	-0.06988	0.4713	2.848e-07	0.01362	-	0.00243356	49.0975
rs12649902	4	185768607	Ovarian cancer	66450	genus Family XIII AD3011 group	14306	T	G	-0.06736	0.6796	2.00198e-06	0.01417	-	0.00197597	39.8472
rs12803088	11	79026374	Ovarian cancer	66450	genus Family XIII AD3011 group	14306	A	G	0.08193	0.1563	3.74102e-06	0.01771	-	0.00177037	35.6937
rs12928638	16	81049800	Ovarian cancer	66450	genus Family XIII AD3011 group	14306	C	T	0.08797	0.1193	9.9901e-06	0.01991	-	0.00162618	32.7818
rs12952824	17	46478195	Ovarian cancer	66450	genus Family XIII AD3011 group	14306	A	C	0.1033	0.2171	4.91021e-11	0.0157	-	0.00362741	73.2713
rs13203638	6	55217224	Ovarian cancer	66450	genus Family XIII AD3011 group	14306	A	G	-0.06179	0.4824	4.55198e-06	0.01348	-	0.00190664	38.4464
rs1380162	4	119970203	Ovarian cancer	66450	genus Family XIII AD3011 group	14306	G	A	-0.06668	0.6648	1.56599e-06	0.01388	-	0.0019816	39.961
rs1428962	5	9931898	Ovarian cancer	66450	genus Family XIII AD3011 group	14306	T	G	-0.07299	0.2415	4.83304e-06	0.01597	rs6555625	0.00195177	39.3583
rs200298728	17	29173948	Ovarian cancer	66450	genus Family XIII AD3011 group	14306	C	T	-0.08028	0.272	7.45899e-08	0.01494	rs62070644	0.00255238	51.5008
rs2165109	2	111818658	Ovarian cancer	66450	genus Family XIII AD3011 group	14306	C	A	0.07511	0.2519	7.71792e-07	0.01519	-	0.00212625	42.8841
rs28710261	4	620619	Ovarian cancer	66450	genus Family XIII AD3011 group	14306	C	A	0.1575	0.03572	2.98202e-06	0.03372	-	0.00170886	34.4514
rs4449583	5	1284135	Ovarian cancer	66450	genus Family XIII AD3011 group	14306	T	C	0.0976	0.337	7.7589e-12	0.01426	-	0.0042567	86.0368
rs4697169	4	20552853	Ovarian cancer	66450	genus Family XIII AD3011 group	14306	A	C	-0.07484	0.2993	4.48198e-07	0.01484	-	0.00234929	47.3933
rs4729048	7	92315988	Ovarian cancer	66450	genus Family XIII AD3011 group	14306	A	C	0.09484	0.8606	7.40901e-06	0.02116	-	0.00215813	43.5286
rs4808075	19	17390291	Ovarian cancer	66450	genus Family XIII AD3011 group	14306	C	T	0.1224	0.296	1.53886e-17	0.01437	-	0.00624392	126.455
rs58467928	8	129074450	Ovarian cancer	66450	genus Family XIII AD3011 group	14306	A	G	-0.07072	0.3758	2.44799e-07	0.01371	-	0.00234636	47.3341
rs6005807	22	28934313	Ovarian cancer	66450	genus Family XIII AD3011 group	14306	C	T	0.1144	0.8986	2.85799e-07	0.02233	-	0.00238499	48.1152
rs62276619	3	156397692	Ovarian cancer	66450	genus Family XIII AD3011 group	14306	T	C	0.37	0.04882	5.53478e-39	0.0284	-	0.0127143	259.185
rs6496746	15	91532869	Ovarian cancer	66450	genus Family XIII AD3011 group	14306	A	C	-0.095	0.1762	4.18398e-08	0.01735	-	0.00262002	52.8692
rs6688343	1	4231757	Ovarian cancer	66450	genus Family XIII AD3011 group	14306	C	T	0.06537	0.3794	2.84603e-06	0.01396	-	0.00201232	40.5816
rs6702246	1	201449046	Ovarian cancer	66450	genus Family XIII AD3011 group	14306	T	G	0.06206	0.6584	9.35492e-06	0.01401	-	0.00173245	34.9279
rs67952628	9	37669203	Ovarian cancer	66450	genus Family XIII AD3011 group	14306	A	G	-0.1288	0.07074	2.717e-06	0.02746	-	0.00218104	43.9917
rs688773	10	84290603	Ovarian cancer	66450	genus Family XIII AD3011 group	14306	A	G	0.1103	0.08994	1.789e-06	0.02309	-	0.00199161	40.1632
rs7084454	10	21821274	Ovarian cancer	66450	genus Family XIII AD3011 group	14306	A	G	0.08833	0.3279	2.40802e-10	0.01395	-	0.00343892	69.4507
rs7113478	11	46260223	Ovarian cancer	66450	genus Family XIII AD3011 group	14306	A	G	0.07176	0.3675	2.065e-06	0.01512	-	0.00239394	48.2961
rs71238846	17	43552537	Ovarian cancer	66450	genus Family XIII AD3011 group	14306	A	G	0.1269	0.1825	6.59022e-14	0.01693	-	0.00480512	97.175
rs71606195	4	39767222	Ovarian cancer	66450	genus Family XIII AD3011 group	14306	T	C	0.1449	0.0535	1.99802e-06	0.03049	-	0.00212638	42.8869
rs7264802	20	62693175	Ovarian cancer	66450	genus Family XIII AD3011 group	14306	G	A	-0.07062	0.7758	5.21399e-06	0.0155	rs59944054	0.00173489	34.9771
rs73375000	8	129561866	Ovarian cancer	66450	genus Family XIII AD3011 group	14306	T	C	-0.1638	0.1324	4.5772e-16	0.02023	-	0.00616404	124.827
rs910515	11	32340688	Ovarian cancer	66450	genus Family XIII AD3011 group	14306	A	G	-0.07907	0.2165	2.75398e-06	0.01688	rs7934939	0.00212105	42.7791
rs10168151	2	67492984	Ovarian cancer	66450	genus Ruminococcaceae UCG014	14306	T	C	-0.066	0.3246	3.33803e-06	0.0142	-	0.00190997	38.5138
rs11027482	11	23781087	Ovarian cancer	66450	genus Ruminococcaceae UCG014	14306	G	A	-0.0655	0.5415	2.02899e-06	0.01379	-	0.00213035	42.967
rs11782652	8	82653644	Ovarian cancer	66450	genus Ruminococcaceae UCG014	14306	G	A	0.1524	0.06811	1.25101e-09	0.02508	-	0.00294833	59.5136
rs11924509	3	125934221	Ovarian cancer	66450	genus Ruminococcaceae UCG014	14306	A	G	0.08274	0.1599	4.42201e-06	0.01802	-	0.00183925	37.085
rs12023270	1	38086578	Ovarian cancer	66450	genus Ruminococcaceae UCG014	14306	T	C	0.0717	0.2594	1.42001e-06	0.01487	-	0.00197525	39.8327
rs12329815	21	36083746	Ovarian cancer	66450	genus Ruminococcaceae UCG014	14306	C	T	-0.06988	0.4713	2.848e-07	0.01362	-	0.00243356	49.0975
rs12649902	4	185768607	Ovarian cancer	66450	genus Ruminococcaceae UCG014	14306	T	G	-0.06736	0.6796	2.00198e-06	0.01417	-	0.00197597	39.8472
rs12803088	11	79026374	Ovarian cancer	66450	genus Ruminococcaceae UCG014	14306	A	G	0.08193	0.1563	3.74102e-06	0.01771	-	0.00177037	35.6937
rs12928638	16	81049800	Ovarian cancer	66450	genus Ruminococcaceae UCG014	14306	C	T	0.08797	0.1193	9.9901e-06	0.01991	-	0.00162618	32.7818
rs12952824	17	46478195	Ovarian cancer	66450	genus Ruminococcaceae UCG014	14306	A	C	0.1033	0.2171	4.91021e-11	0.0157	-	0.00362741	73.2713
rs13203638	6	55217224	Ovarian cancer	66450	genus Ruminococcaceae UCG014	14306	A	G	-0.06179	0.4824	4.55198e-06	0.01348	-	0.00190664	38.4464
rs1380162	4	119970203	Ovarian cancer	66450	genus Ruminococcaceae UCG014	14306	G	A	-0.06668	0.6648	1.56599e-06	0.01388	-	0.0019816	39.961
rs1428962	5	9931898	Ovarian cancer	66450	genus Ruminococcaceae UCG014	14306	T	G	-0.07299	0.2415	4.83304e-06	0.01597	rs6555625	0.00195177	39.3583
rs200298728	17	29173948	Ovarian cancer	66450	genus Ruminococcaceae UCG014	14306	C	T	-0.08028	0.272	7.45899e-08	0.01494	rs62070644	0.00255238	51.5008
rs2165109	2	111818658	Ovarian cancer	66450	genus Ruminococcaceae UCG014	14306	C	A	0.07511	0.2519	7.71792e-07	0.01519	-	0.00212625	42.8841
rs28710261	4	620619	Ovarian cancer	66450	genus Ruminococcaceae UCG014	14306	C	A	0.1575	0.03572	2.98202e-06	0.03372	-	0.00170886	34.4514
rs4449583	5	1284135	Ovarian cancer	66450	genus Ruminococcaceae UCG014	14306	T	C	0.0976	0.337	7.7589e-12	0.01426	-	0.0042567	86.0368
rs4697169	4	20552853	Ovarian cancer	66450	genus Ruminococcaceae UCG014	14306	A	C	-0.07484	0.2993	4.48198e-07	0.01484	-	0.00234929	47.3933
rs4729048	7	92315988	Ovarian cancer	66450	genus Ruminococcaceae UCG014	14306	A	C	0.09484	0.8606	7.40901e-06	0.02116	-	0.00215813	43.5286
rs4808075	19	17390291	Ovarian cancer	66450	genus Ruminococcaceae UCG014	14306	C	T	0.1224	0.296	1.53886e-17	0.01437	-	0.00624392	126.455
rs58467928	8	129074450	Ovarian cancer	66450	genus Ruminococcaceae UCG014	14306	A	G	-0.07072	0.3758	2.44799e-07	0.01371	-	0.00234636	47.3341
rs6005807	22	28934313	Ovarian cancer	66450	genus Ruminococcaceae UCG014	14306	C	T	0.1144	0.8986	2.85799e-07	0.02233	-	0.00238499	48.1152
rs62276619	3	156397692	Ovarian cancer	66450	genus Ruminococcaceae UCG014	14306	T	C	0.37	0.04882	5.53478e-39	0.0284	-	0.0127143	259.185
rs6496746	15	91532869	Ovarian cancer	66450	genus Ruminococcaceae UCG014	14306	A	C	-0.095	0.1762	4.18398e-08	0.01735	-	0.00262002	52.8692
rs6688343	1	4231757	Ovarian cancer	66450	genus Ruminococcaceae UCG014	14306	C	T	0.06537	0.3794	2.84603e-06	0.01396	-	0.00201232	40.5816
rs6702246	1	201449046	Ovarian cancer	66450	genus Ruminococcaceae UCG014	14306	T	G	0.06206	0.6584	9.35492e-06	0.01401	-	0.00173245	34.9279
rs67952628	9	37669203	Ovarian cancer	66450	genus Ruminococcaceae UCG014	14306	A	G	-0.1288	0.07074	2.717e-06	0.02746	-	0.00218104	43.9917
rs688773	10	84290603	Ovarian cancer	66450	genus Ruminococcaceae UCG014	14306	A	G	0.1103	0.08994	1.789e-06	0.02309	-	0.00199161	40.1632
rs7084454	10	21821274	Ovarian cancer	66450	genus Ruminococcaceae UCG014	14306	A	G	0.08833	0.3279	2.40802e-10	0.01395	-	0.00343892	69.4507
rs7113478	11	46260223	Ovarian cancer	66450	genus Ruminococcaceae UCG014	14306	A	G	0.07176	0.3675	2.065e-06	0.01512	-	0.00239394	48.2961
rs71238846	17	43552537	Ovarian cancer	66450	genus Ruminococcaceae UCG014	14306	A	G	0.1269	0.1825	6.59022e-14	0.01693	-	0.00480512	97.175
rs71606195	4	39767222	Ovarian cancer	66450	genus Ruminococcaceae UCG014	14306	T	C	0.1449	0.0535	1.99802e-06	0.03049	-	0.00212638	42.8869
rs7264802	20	62693175	Ovarian cancer	66450	genus Ruminococcaceae UCG014	14306	G	A	-0.07062	0.7758	5.21399e-06	0.0155	rs59944054	0.00173489	34.9771
rs73375000	8	129561866	Ovarian cancer	66450	genus Ruminococcaceae UCG014	14306	T	C	-0.1638	0.1324	4.5772e-16	0.02023	-	0.00616404	124.827
rs910515	11	32340688	Ovarian cancer	66450	genus Ruminococcaceae UCG014	14306	A	G	-0.07907	0.2165	2.75398e-06	0.01688	rs7934939	0.00212105	42.7791
rs10168151	2	67492984	Ovarian cancer	66450	order Pasteurellales	14306	T	C	-0.066	0.3246	3.33803e-06	0.0142	-	0.00190997	38.5138
rs11027482	11	23781087	Ovarian cancer	66450	order Pasteurellales	14306	G	A	-0.0655	0.5415	2.02899e-06	0.01379	-	0.00213035	42.967
rs11782652	8	82653644	Ovarian cancer	66450	order Pasteurellales	14306	G	A	0.1524	0.06811	1.25101e-09	0.02508	-	0.00294833	59.5136
rs11924509	3	125934221	Ovarian cancer	66450	order Pasteurellales	14306	A	G	0.08274	0.1599	4.42201e-06	0.01802	-	0.00183925	37.085
rs12023270	1	38086578	Ovarian cancer	66450	order Pasteurellales	14306	T	C	0.0717	0.2594	1.42001e-06	0.01487	-	0.00197525	39.8327
rs12329815	21	36083746	Ovarian cancer	66450	order Pasteurellales	14306	C	T	-0.06988	0.4713	2.848e-07	0.01362	-	0.00243356	49.0975
rs12649902	4	185768607	Ovarian cancer	66450	order Pasteurellales	14306	T	G	-0.06736	0.6796	2.00198e-06	0.01417	-	0.00197597	39.8472
rs12803088	11	79026374	Ovarian cancer	66450	order Pasteurellales	14306	A	G	0.08193	0.1563	3.74102e-06	0.01771	-	0.00177037	35.6937
rs12928638	16	81049800	Ovarian cancer	66450	order Pasteurellales	14306	C	T	0.08797	0.1193	9.9901e-06	0.01991	-	0.00162618	32.7818
rs12952824	17	46478195	Ovarian cancer	66450	order Pasteurellales	14306	A	C	0.1033	0.2171	4.91021e-11	0.0157	-	0.00362741	73.2713
rs13203638	6	55217224	Ovarian cancer	66450	order Pasteurellales	14306	A	G	-0.06179	0.4824	4.55198e-06	0.01348	-	0.00190664	38.4464
rs1380162	4	119970203	Ovarian cancer	66450	order Pasteurellales	14306	G	A	-0.06668	0.6648	1.56599e-06	0.01388	-	0.0019816	39.961
rs1428962	5	9931898	Ovarian cancer	66450	order Pasteurellales	14306	T	G	-0.07299	0.2415	4.83304e-06	0.01597	rs6555625	0.00195177	39.3583
rs200298728	17	29173948	Ovarian cancer	66450	order Pasteurellales	14306	C	T	-0.08028	0.272	7.45899e-08	0.01494	rs62070644	0.00255238	51.5008
rs2165109	2	111818658	Ovarian cancer	66450	order Pasteurellales	14306	C	A	0.07511	0.2519	7.71792e-07	0.01519	-	0.00212625	42.8841
rs28710261	4	620619	Ovarian cancer	66450	order Pasteurellales	14306	C	A	0.1575	0.03572	2.98202e-06	0.03372	-	0.00170886	34.4514
rs4449583	5	1284135	Ovarian cancer	66450	order Pasteurellales	14306	T	C	0.0976	0.337	7.7589e-12	0.01426	-	0.0042567	86.0368
rs4697169	4	20552853	Ovarian cancer	66450	order Pasteurellales	14306	A	C	-0.07484	0.2993	4.48198e-07	0.01484	-	0.00234929	47.3933
rs4729048	7	92315988	Ovarian cancer	66450	order Pasteurellales	14306	A	C	0.09484	0.8606	7.40901e-06	0.02116	-	0.00215813	43.5286
rs4808075	19	17390291	Ovarian cancer	66450	order Pasteurellales	14306	C	T	0.1224	0.296	1.53886e-17	0.01437	-	0.00624392	126.455
rs58467928	8	129074450	Ovarian cancer	66450	order Pasteurellales	14306	A	G	-0.07072	0.3758	2.44799e-07	0.01371	-	0.00234636	47.3341
rs6005807	22	28934313	Ovarian cancer	66450	order Pasteurellales	14306	C	T	0.1144	0.8986	2.85799e-07	0.02233	-	0.00238499	48.1152
rs62276619	3	156397692	Ovarian cancer	66450	order Pasteurellales	14306	T	C	0.37	0.04882	5.53478e-39	0.0284	-	0.0127143	259.185
rs6496746	15	91532869	Ovarian cancer	66450	order Pasteurellales	14306	A	C	-0.095	0.1762	4.18398e-08	0.01735	-	0.00262002	52.8692
rs6688343	1	4231757	Ovarian cancer	66450	order Pasteurellales	14306	C	T	0.06537	0.3794	2.84603e-06	0.01396	-	0.00201232	40.5816
rs6702246	1	201449046	Ovarian cancer	66450	order Pasteurellales	14306	T	G	0.06206	0.6584	9.35492e-06	0.01401	-	0.00173245	34.9279
rs67952628	9	37669203	Ovarian cancer	66450	order Pasteurellales	14306	A	G	-0.1288	0.07074	2.717e-06	0.02746	-	0.00218104	43.9917
rs688773	10	84290603	Ovarian cancer	66450	order Pasteurellales	14306	A	G	0.1103	0.08994	1.789e-06	0.02309	-	0.00199161	40.1632
rs7084454	10	21821274	Ovarian cancer	66450	order Pasteurellales	14306	A	G	0.08833	0.3279	2.40802e-10	0.01395	-	0.00343892	69.4507
rs7113478	11	46260223	Ovarian cancer	66450	order Pasteurellales	14306	A	G	0.07176	0.3675	2.065e-06	0.01512	-	0.00239394	48.2961
rs71238846	17	43552537	Ovarian cancer	66450	order Pasteurellales	14306	A	G	0.1269	0.1825	6.59022e-14	0.01693	-	0.00480512	97.175
rs71606195	4	39767222	Ovarian cancer	66450	order Pasteurellales	14306	T	C	0.1449	0.0535	1.99802e-06	0.03049	-	0.00212638	42.8869
rs7264802	20	62693175	Ovarian cancer	66450	order Pasteurellales	14306	G	A	-0.07062	0.7758	5.21399e-06	0.0155	rs59944054	0.00173489	34.9771
rs73375000	8	129561866	Ovarian cancer	66450	order Pasteurellales	14306	T	C	-0.1638	0.1324	4.5772e-16	0.02023	-	0.00616404	124.827
rs910515	11	32340688	Ovarian cancer	66450	order Pasteurellales	14306	A	G	-0.07907	0.2165	2.75398e-06	0.01688	rs7934939	0.00212105	42.7791
rs2225834	13	23652522	Endometrioid ovarian cancer	43751	family Family XI	14306	C	T	0.2049	0.09701	0.04597	8.27504e-06	-	0.000453889	19.8662
rs27372	5	66125696	Endometrioid ovarian cancer	43751	family Family XI	14306	T	G	0.1515	0.5135	0.02907	1.78299e-07	-	0.000620408	27.1591
rs558267	1	84869985	Endometrioid ovarian cancer	43751	family Family XI	14306	C	T	-0.1766	0.173	0.03961	8.27904e-06	-	0.000454137	19.877
rs6688343	1	4231757	Endometrioid ovarian cancer	43751	family Family XI	14306	C	T	0.1475	0.3794	0.02998	9.3491e-07	-	0.000552959	24.2048
rs7781152	7	83782435	Endometrioid ovarian cancer	43751	family Family XI	14306	C	T	-0.2149	0.9093	0.04849	9.34997e-06	-	0.00044873	19.6403
rs2225834	13	23652522	Endometrioid ovarian cancer	43751	genus Eubacterium fissicatena group	14306	C	T	0.2049	0.09701	0.04597	8.27504e-06	-	0.000453889	19.8662
rs27372	5	66125696	Endometrioid ovarian cancer	43751	genus Eubacterium fissicatena group	14306	T	G	0.1515	0.5135	0.02907	1.78299e-07	-	0.000620408	27.1591
rs558267	1	84869985	Endometrioid ovarian cancer	43751	genus Eubacterium fissicatena group	14306	C	T	-0.1766	0.173	0.03961	8.27904e-06	-	0.000454137	19.877
rs6688343	1	4231757	Endometrioid ovarian cancer	43751	genus Eubacterium fissicatena group	14306	C	T	0.1475	0.3794	0.02998	9.3491e-07	-	0.000552959	24.2048
rs7781152	7	83782435	Endometrioid ovarian cancer	43751	genus Eubacterium fissicatena group	14306	C	T	-0.2149	0.9093	0.04849	9.34997e-06	-	0.00044873	19.6403
rs2225834	13	23652522	Endometrioid ovarian cancer	43751	genus Prevotella9	14306	C	T	0.2049	0.09701	0.04597	8.27504e-06	-	0.000453889	19.8662
rs27372	5	66125696	Endometrioid ovarian cancer	43751	genus Prevotella9	14306	T	G	0.1515	0.5135	0.02907	1.78299e-07	-	0.000620408	27.1591
rs558267	1	84869985	Endometrioid ovarian cancer	43751	genus Prevotella9	14306	C	T	-0.1766	0.173	0.03961	8.27904e-06	-	0.000454137	19.877
rs6688343	1	4231757	Endometrioid ovarian cancer	43751	genus Prevotella9	14306	C	T	0.1475	0.3794	0.02998	9.3491e-07	-	0.000552959	24.2048
rs7781152	7	83782435	Endometrioid ovarian cancer	43751	genus Prevotella9	14306	C	T	-0.2149	0.9093	0.04849	9.34997e-06	-	0.00044873	19.6403
rs2225834	13	23652522	Endometrioid ovarian cancer	43751	genus Ruminococcaceae UCG014	14306	C	T	0.2049	0.09701	0.04597	8.27504e-06	-	0.000453889	19.8662
rs27372	5	66125696	Endometrioid ovarian cancer	43751	genus Ruminococcaceae UCG014	14306	T	G	0.1515	0.5135	0.02907	1.78299e-07	-	0.000620408	27.1591
rs558267	1	84869985	Endometrioid ovarian cancer	43751	genus Ruminococcaceae UCG014	14306	C	T	-0.1766	0.173	0.03961	8.27904e-06	-	0.000454137	19.877
rs6688343	1	4231757	Endometrioid ovarian cancer	43751	genus Ruminococcaceae UCG014	14306	C	T	0.1475	0.3794	0.02998	9.3491e-07	-	0.000552959	24.2048
rs7781152	7	83782435	Endometrioid ovarian cancer	43751	genus Ruminococcaceae UCG014	14306	C	T	-0.2149	0.9093	0.04849	9.34997e-06	-	0.00044873	19.6403
rs2225834	13	23652522	Endometrioid ovarian cancer	43751	genus Ruminococcus1	14306	C	T	0.2049	0.09701	0.04597	8.27504e-06	-	0.000453889	19.8662
rs27372	5	66125696	Endometrioid ovarian cancer	43751	genus Ruminococcus1	14306	T	G	0.1515	0.5135	0.02907	1.78299e-07	-	0.000620408	27.1591
rs558267	1	84869985	Endometrioid ovarian cancer	43751	genus Ruminococcus1	14306	C	T	-0.1766	0.173	0.03961	8.27904e-06	-	0.000454137	19.877
rs6688343	1	4231757	Endometrioid ovarian cancer	43751	genus Ruminococcus1	14306	C	T	0.1475	0.3794	0.02998	9.3491e-07	-	0.000552959	24.2048
rs7781152	7	83782435	Endometrioid ovarian cancer	43751	genus Ruminococcus1	14306	C	T	-0.2149	0.9093	0.04849	9.34997e-06	-	0.00044873	19.6403
rs2225834	13	23652522	Endometrioid ovarian cancer	43751	genus Slackia	14306	C	T	0.2049	0.09701	0.04597	8.27504e-06	-	0.000453889	19.8662
rs27372	5	66125696	Endometrioid ovarian cancer	43751	genus Slackia	14306	T	G	0.1515	0.5135	0.02907	1.78299e-07	-	0.000620408	27.1591
rs558267	1	84869985	Endometrioid ovarian cancer	43751	genus Slackia	14306	C	T	-0.1766	0.173	0.03961	8.27904e-06	-	0.000454137	19.877
rs6688343	1	4231757	Endometrioid ovarian cancer	43751	genus Slackia	14306	C	T	0.1475	0.3794	0.02998	9.3491e-07	-	0.000552959	24.2048
rs7781152	7	83782435	Endometrioid ovarian cancer	43751	genus Slackia	14306	C	T	-0.2149	0.9093	0.04849	9.34997e-06	-	0.00044873	19.6403
rs11651755	17	36099840	Clear cell ovarian cancer	42307	genus Adlercreutzia	14306	T	C	0.2338	0.5135	0.04051	6.78094e-09	-	0.000786702	33.3077
rs144480854	21	47244338	Clear cell ovarian cancer	42307	genus Adlercreutzia	14306	G	A	-0.4116	0.08878	0.08533	3.67401e-07	rs71324447	0.000549663	23.2663
rs1798246	1	3080855	Clear cell ovarian cancer	42307	genus Adlercreutzia	14306	C	A	0.1887	0.452	0.0414	5.15798e-06	-	0.000490815	20.7741
rs2219024	3	130021245	Clear cell ovarian cancer	42307	genus Adlercreutzia	14306	T	G	-0.1969	0.6714	0.04336	5.58998e-06	-	0.00048718	20.6202
rs35260343	7	4756673	Clear cell ovarian cancer	42307	genus Adlercreutzia	14306	A	G	-0.2049	0.3313	0.04542	6.42599e-06	-	0.000480805	20.3502
rs360726	11	111989592	Clear cell ovarian cancer	42307	genus Adlercreutzia	14306	C	T	0.2336	0.7938	0.05265	9.11801e-06	-	0.000465087	19.6847
rs3798346	6	35562640	Clear cell ovarian cancer	42307	genus Adlercreutzia	14306	G	A	0.2133	0.2399	0.04559	2.90703e-06	-	0.000517137	21.8888
rs652452	11	75303267	Clear cell ovarian cancer	42307	genus Adlercreutzia	14306	C	T	-0.3099	0.1333	0.06503	1.88001e-06	-	0.000536501	22.7088
rs73113389	7	49378300	Clear cell ovarian cancer	42307	genus Adlercreutzia	14306	G	A	-0.4803	0.06931	0.1071	2.19801e-06	-	0.000475147	20.1106
rs73149487	20	62481351	Clear cell ovarian cancer	42307	genus Adlercreutzia	14306	T	G	0.3967	0.04117	0.08786	6.34001e-06	-	0.000481638	20.3855
rs7433723	3	38784957	Clear cell ovarian cancer	42307	genus Adlercreutzia	14306	A	G	-0.1983	0.5923	0.04097	1.378e-06	-	0.000553428	23.4257
rs9525942	13	44896805	Clear cell ovarian cancer	42307	genus Adlercreutzia	14306	T	C	-0.2085	0.4109	0.04493	3.45303e-06	-	0.000508752	21.5337
rs11651755	17	36099840	Clear cell ovarian cancer	42307	genus Anaerofilum	14306	T	C	0.2338	0.5135	0.04051	6.78094e-09	-	0.000786702	33.3077
rs144480854	21	47244338	Clear cell ovarian cancer	42307	genus Anaerofilum	14306	G	A	-0.4116	0.08878	0.08533	3.67401e-07	rs71324447	0.000549663	23.2663
rs1798246	1	3080855	Clear cell ovarian cancer	42307	genus Anaerofilum	14306	C	A	0.1887	0.452	0.0414	5.15798e-06	-	0.000490815	20.7741
rs2219024	3	130021245	Clear cell ovarian cancer	42307	genus Anaerofilum	14306	T	G	-0.1969	0.6714	0.04336	5.58998e-06	-	0.00048718	20.6202
rs35260343	7	4756673	Clear cell ovarian cancer	42307	genus Anaerofilum	14306	A	G	-0.2049	0.3313	0.04542	6.42599e-06	-	0.000480805	20.3502
rs360726	11	111989592	Clear cell ovarian cancer	42307	genus Anaerofilum	14306	C	T	0.2336	0.7938	0.05265	9.11801e-06	-	0.000465087	19.6847
rs3798346	6	35562640	Clear cell ovarian cancer	42307	genus Anaerofilum	14306	G	A	0.2133	0.2399	0.04559	2.90703e-06	-	0.000517137	21.8888
rs652452	11	75303267	Clear cell ovarian cancer	42307	genus Anaerofilum	14306	C	T	-0.3099	0.1333	0.06503	1.88001e-06	-	0.000536501	22.7088
rs73113389	7	49378300	Clear cell ovarian cancer	42307	genus Anaerofilum	14306	G	A	-0.4803	0.06931	0.1071	2.19801e-06	-	0.000475147	20.1106
rs7433723	3	38784957	Clear cell ovarian cancer	42307	genus Anaerofilum	14306	A	G	-0.1983	0.5923	0.04097	1.378e-06	-	0.000553428	23.4257
rs9525942	13	44896805	Clear cell ovarian cancer	42307	genus Anaerofilum	14306	T	C	-0.2085	0.4109	0.04493	3.45303e-06	-	0.000508752	21.5337
rs11651755	17	36099840	Clear cell ovarian cancer	42307	genus Ruminococcus torques group	14306	T	C	0.2338	0.5135	0.04051	6.78094e-09	-	0.000786702	33.3077
rs143683910	16	57604040	Clear cell ovarian cancer	42307	genus Ruminococcus torques group	14306	T	C	-0.735	0.03439	0.1637	7.11197e-06	-	0.000476275	20.1584
rs144480854	21	47244338	Clear cell ovarian cancer	42307	genus Ruminococcus torques group	14306	G	A	-0.4116	0.08878	0.08533	3.67401e-07	rs71324447	0.000549663	23.2663
rs1798246	1	3080855	Clear cell ovarian cancer	42307	genus Ruminococcus torques group	14306	C	A	0.1887	0.452	0.0414	5.15798e-06	-	0.000490815	20.7741
rs2219024	3	130021245	Clear cell ovarian cancer	42307	genus Ruminococcus torques group	14306	T	G	-0.1969	0.6714	0.04336	5.58998e-06	-	0.00048718	20.6202
rs35260343	7	4756673	Clear cell ovarian cancer	42307	genus Ruminococcus torques group	14306	A	G	-0.2049	0.3313	0.04542	6.42599e-06	-	0.000480805	20.3502
rs360726	11	111989592	Clear cell ovarian cancer	42307	genus Ruminococcus torques group	14306	C	T	0.2336	0.7938	0.05265	9.11801e-06	-	0.000465087	19.6847
rs3798346	6	35562640	Clear cell ovarian cancer	42307	genus Ruminococcus torques group	14306	G	A	0.2133	0.2399	0.04559	2.90703e-06	-	0.000517137	21.8888
rs652452	11	75303267	Clear cell ovarian cancer	42307	genus Ruminococcus torques group	14306	C	T	-0.3099	0.1333	0.06503	1.88001e-06	-	0.000536501	22.7088
rs73113389	7	49378300	Clear cell ovarian cancer	42307	genus Ruminococcus torques group	14306	G	A	-0.4803	0.06931	0.1071	2.19801e-06	-	0.000475147	20.1106
rs73149487	20	62481351	Clear cell ovarian cancer	42307	genus Ruminococcus torques group	14306	T	G	0.3967	0.04117	0.08786	6.34001e-06	-	0.000481638	20.3855
rs7433723	3	38784957	Clear cell ovarian cancer	42307	genus Ruminococcus torques group	14306	A	G	-0.1983	0.5923	0.04097	1.378e-06	-	0.000553428	23.4257
rs9525942	13	44896805	Clear cell ovarian cancer	42307	genus Ruminococcus torques group	14306	T	C	-0.2085	0.4109	0.04493	3.45303e-06	-	0.000508752	21.5337
rs10048327	18	3476302	Serous ovarian cancer	54990	genus Eubacterium ruminantium group	14306	C	T	0.0712	0.4798	0.01601	8.64709e-06	-	0.000359532	19.7771
rs10103314	8	129561866	Serous ovarian cancer	54990	genus Eubacterium ruminantium group	14306	C	A	-0.242	0.1327	0.02393	1.47299e-24	rs73375000	0.00185633	102.266
rs10107525	8	93438176	Serous ovarian cancer	54990	genus Eubacterium ruminantium group	14306	G	A	0.09397	0.8028	0.0198	1.93999e-06	-	0.000409436	22.5233
rs10962662	9	16889937	Serous ovarian cancer	54990	genus Eubacterium ruminantium group	14306	A	C	-0.2571	0.2367	0.01873	8.96809e-44	-	0.00341475	188.414
rs11024093	11	16992395	Serous ovarian cancer	54990	genus Eubacterium ruminantium group	14306	G	A	-0.07515	0.3689	0.01602	2.712e-06	-	0.000400014	22.0048
rs11027482	11	23781087	Serous ovarian cancer	54990	genus Eubacterium ruminantium group	14306	G	A	-0.07606	0.5415	0.01591	1.74201e-06	-	0.00041544	22.8537
rs11782652	8	82653644	Serous ovarian cancer	54990	genus Eubacterium ruminantium group	14306	G	A	0.188	0.06811	0.02854	5.63638e-11	-	0.000788463	43.3902
rs13254990	8	129076451	Serous ovarian cancer	54990	genus Eubacterium ruminantium group	14306	T	C	-0.1045	0.3177	0.01653	2.39199e-10	-	0.000726252	39.9642
rs1592813	5	108632802	Serous ovarian cancer	54990	genus Eubacterium ruminantium group	14306	C	T	-0.07933	0.312	0.01796	9.70689e-06	-	0.00035467	19.5095
rs186847003	11	8478743	Serous ovarian cancer	54990	genus Eubacterium ruminantium group	14306	C	A	0.1187	0.1124	0.02488	1.842e-06	-	0.000413749	22.7607
rs1997415	2	41943427	Serous ovarian cancer	54990	genus Eubacterium ruminantium group	14306	C	T	-0.06998	0.4256	0.01574	8.76496e-06	-	0.000359334	19.7662
rs2165109	2	111818658	Serous ovarian cancer	54990	genus Eubacterium ruminantium group	14306	C	A	0.08859	0.2519	0.01749	4.226e-07	-	0.000466341	25.6551
rs34699955	10	96494577	Serous ovarian cancer	54990	genus Eubacterium ruminantium group	14306	G	T	-0.1874	0.04995	0.04159	6.60298e-06	-	0.000369077	20.3023
rs40645	16	8392711	Serous ovarian cancer	54990	genus Eubacterium ruminantium group	14306	T	C	-0.132	0.923	0.02833	3.182e-06	-	0.000394639	21.709
rs4729048	7	92315988	Serous ovarian cancer	54990	genus Eubacterium ruminantium group	14306	A	C	0.1087	0.8606	0.0245	9.1641e-06	-	0.000357839	19.6839
rs4808075	19	17390291	Serous ovarian cancer	54990	genus Eubacterium ruminantium group	14306	C	T	0.1675	0.296	0.0165	3.73938e-24	-	0.00187053	103.05
rs6005807	22	28934313	Serous ovarian cancer	54990	genus Eubacterium ruminantium group	14306	C	T	0.1528	0.8986	0.02624	4.52804e-09	-	0.000616265	33.9081
rs61319091	17	59006449	Serous ovarian cancer	54990	genus Eubacterium ruminantium group	14306	T	G	-0.108	0.1428	0.0226	1.61599e-06	-	0.000415113	22.8357
rs62276619	3	156406997	Serous ovarian cancer	54990	genus Eubacterium ruminantium group	14306	T	C	0.4599	0.04882	0.03171	5.20835e-47	rs7651446	0.00381059	210.338
rs635634	9	136155000	Serous ovarian cancer	54990	genus Eubacterium ruminantium group	14306	T	C	0.1233	0.1972	0.01912	1.26401e-10	-	0.000755681	41.5848
rs6432257	2	12220993	Serous ovarian cancer	54990	genus Eubacterium ruminantium group	14306	G	A	-0.07438	0.2974	0.01669	8.33892e-06	-	0.000361043	19.8602
rs6496746	15	91532869	Serous ovarian cancer	54990	genus Eubacterium ruminantium group	14306	A	C	-0.112	0.1762	0.02014	2.34202e-08	-	0.000562068	30.9244
rs7084454	10	21821274	Serous ovarian cancer	54990	genus Eubacterium ruminantium group	14306	A	G	0.09853	0.3279	0.01609	9.47e-10	-	0.000681467	37.4981
rs7119097	11	86632288	Serous ovarian cancer	54990	genus Eubacterium ruminantium group	14306	C	T	-0.07918	0.7513	0.01704	3.36504e-06	-	0.000392498	21.5912
rs7217120	17	46484755	Serous ovarian cancer	54990	genus Eubacterium ruminantium group	14306	C	T	0.1326	0.2727	0.01674	2.60795e-15	-	0.00113972	62.7423
rs72709458	5	1283755	Serous ovarian cancer	54990	genus Eubacterium ruminantium group	14306	T	C	0.1435	0.2155	0.01912	6.92309e-14	-	0.00102329	56.3264
rs76488845	7	103961274	Serous ovarian cancer	54990	genus Eubacterium ruminantium group	14306	A	C	-0.09333	0.1636	0.0204	4.75697e-06	-	0.000380481	20.9299
rs76623740	4	620619	Serous ovarian cancer	54990	genus Eubacterium ruminantium group	14306	C	T	0.1829	0.03582	0.03828	1.76299e-06	rs28710261	0.000414973	22.828
rs9884245	4	119967905	Serous ovarian cancer	54990	genus Eubacterium ruminantium group	14306	A	G	-0.07552	0.6661	0.01603	2.47002e-06	-	0.000403458	22.1943
rs10048327	18	3476302	Serous ovarian cancer	54990	genus Family XIII AD3011 group	14306	C	T	0.0712	0.4798	0.01601	8.64709e-06	-	0.000359532	19.7771
rs10103314	8	129561866	Serous ovarian cancer	54990	genus Family XIII AD3011 group	14306	C	A	-0.242	0.1327	0.02393	1.47299e-24	rs73375000	0.00185633	102.266
rs10107525	8	93438176	Serous ovarian cancer	54990	genus Family XIII AD3011 group	14306	G	A	0.09397	0.8028	0.0198	1.93999e-06	-	0.000409436	22.5233
rs10962662	9	16889937	Serous ovarian cancer	54990	genus Family XIII AD3011 group	14306	A	C	-0.2571	0.2367	0.01873	8.96809e-44	-	0.00341475	188.414
rs11024093	11	16992395	Serous ovarian cancer	54990	genus Family XIII AD3011 group	14306	G	A	-0.07515	0.3689	0.01602	2.712e-06	-	0.000400014	22.0048
rs11027482	11	23781087	Serous ovarian cancer	54990	genus Family XIII AD3011 group	14306	G	A	-0.07606	0.5415	0.01591	1.74201e-06	-	0.00041544	22.8537
rs11782652	8	82653644	Serous ovarian cancer	54990	genus Family XIII AD3011 group	14306	G	A	0.188	0.06811	0.02854	5.63638e-11	-	0.000788463	43.3902
rs13254990	8	129076451	Serous ovarian cancer	54990	genus Family XIII AD3011 group	14306	T	C	-0.1045	0.3177	0.01653	2.39199e-10	-	0.000726252	39.9642
rs1592813	5	108632802	Serous ovarian cancer	54990	genus Family XIII AD3011 group	14306	C	T	-0.07933	0.312	0.01796	9.70689e-06	-	0.00035467	19.5095
rs186847003	11	8478743	Serous ovarian cancer	54990	genus Family XIII AD3011 group	14306	C	A	0.1187	0.1124	0.02488	1.842e-06	-	0.000413749	22.7607
rs1997415	2	41943427	Serous ovarian cancer	54990	genus Family XIII AD3011 group	14306	C	T	-0.06998	0.4256	0.01574	8.76496e-06	-	0.000359334	19.7662
rs2165109	2	111818658	Serous ovarian cancer	54990	genus Family XIII AD3011 group	14306	C	A	0.08859	0.2519	0.01749	4.226e-07	-	0.000466341	25.6551
rs34699955	10	96494577	Serous ovarian cancer	54990	genus Family XIII AD3011 group	14306	G	T	-0.1874	0.04995	0.04159	6.60298e-06	-	0.000369077	20.3023
rs40645	16	8392711	Serous ovarian cancer	54990	genus Family XIII AD3011 group	14306	T	C	-0.132	0.923	0.02833	3.182e-06	-	0.000394639	21.709
rs4729048	7	92315988	Serous ovarian cancer	54990	genus Family XIII AD3011 group	14306	A	C	0.1087	0.8606	0.0245	9.1641e-06	-	0.000357839	19.6839
rs4808075	19	17390291	Serous ovarian cancer	54990	genus Family XIII AD3011 group	14306	C	T	0.1675	0.296	0.0165	3.73938e-24	-	0.00187053	103.05
rs6005807	22	28934313	Serous ovarian cancer	54990	genus Family XIII AD3011 group	14306	C	T	0.1528	0.8986	0.02624	4.52804e-09	-	0.000616265	33.9081
rs61319091	17	59006449	Serous ovarian cancer	54990	genus Family XIII AD3011 group	14306	T	G	-0.108	0.1428	0.0226	1.61599e-06	-	0.000415113	22.8357
rs62276619	3	156397692	Serous ovarian cancer	54990	genus Family XIII AD3011 group	14306	T	C	0.4599	0.04882	0.03171	5.20835e-47	-	0.00381059	210.338
rs635634	9	136155000	Serous ovarian cancer	54990	genus Family XIII AD3011 group	14306	T	C	0.1233	0.1972	0.01912	1.26401e-10	-	0.000755681	41.5848
rs6432257	2	12220993	Serous ovarian cancer	54990	genus Family XIII AD3011 group	14306	G	A	-0.07438	0.2974	0.01669	8.33892e-06	-	0.000361043	19.8602
rs6496746	15	91532869	Serous ovarian cancer	54990	genus Family XIII AD3011 group	14306	A	C	-0.112	0.1762	0.02014	2.34202e-08	-	0.000562068	30.9244
rs7084454	10	21821274	Serous ovarian cancer	54990	genus Family XIII AD3011 group	14306	A	G	0.09853	0.3279	0.01609	9.47e-10	-	0.000681467	37.4981
rs7119097	11	86632288	Serous ovarian cancer	54990	genus Family XIII AD3011 group	14306	C	T	-0.07918	0.7513	0.01704	3.36504e-06	-	0.000392498	21.5912
rs7217120	17	46484755	Serous ovarian cancer	54990	genus Family XIII AD3011 group	14306	C	T	0.1326	0.2727	0.01674	2.60795e-15	-	0.00113972	62.7423
rs72709458	5	1283755	Serous ovarian cancer	54990	genus Family XIII AD3011 group	14306	T	C	0.1435	0.2155	0.01912	6.92309e-14	-	0.00102329	56.3264
rs76488845	7	103961274	Serous ovarian cancer	54990	genus Family XIII AD3011 group	14306	A	C	-0.09333	0.1636	0.0204	4.75697e-06	-	0.000380481	20.9299
rs76623740	4	559553	Serous ovarian cancer	54990	genus Family XIII AD3011 group	14306	C	T	0.1829	0.03582	0.03828	1.76299e-06	rs112756721	0.000414973	22.828
rs9884245	4	119967905	Serous ovarian cancer	54990	genus Family XIII AD3011 group	14306	A	G	-0.07552	0.6661	0.01603	2.47002e-06	-	0.000403458	22.1943
rs10048327	18	3476302	Serous ovarian cancer	54990	genus Ruminococcaceae UCG004	14306	C	T	0.0712	0.4798	0.01601	8.64709e-06	-	0.000359532	19.7771
rs10103314	8	129561866	Serous ovarian cancer	54990	genus Ruminococcaceae UCG004	14306	C	A	-0.242	0.1327	0.02393	1.47299e-24	rs73375000	0.00185633	102.266
rs10107525	8	93438176	Serous ovarian cancer	54990	genus Ruminococcaceae UCG004	14306	G	A	0.09397	0.8028	0.0198	1.93999e-06	-	0.000409436	22.5233
rs10962662	9	16889937	Serous ovarian cancer	54990	genus Ruminococcaceae UCG004	14306	A	C	-0.2571	0.2367	0.01873	8.96809e-44	-	0.00341475	188.414
rs11024093	11	16992395	Serous ovarian cancer	54990	genus Ruminococcaceae UCG004	14306	G	A	-0.07515	0.3689	0.01602	2.712e-06	-	0.000400014	22.0048
rs11027482	11	23781087	Serous ovarian cancer	54990	genus Ruminococcaceae UCG004	14306	G	A	-0.07606	0.5415	0.01591	1.74201e-06	-	0.00041544	22.8537
rs11782652	8	82653644	Serous ovarian cancer	54990	genus Ruminococcaceae UCG004	14306	G	A	0.188	0.06811	0.02854	5.63638e-11	-	0.000788463	43.3902
rs13254990	8	129076451	Serous ovarian cancer	54990	genus Ruminococcaceae UCG004	14306	T	C	-0.1045	0.3177	0.01653	2.39199e-10	-	0.000726252	39.9642
rs1592813	5	108632802	Serous ovarian cancer	54990	genus Ruminococcaceae UCG004	14306	C	T	-0.07933	0.312	0.01796	9.70689e-06	-	0.00035467	19.5095
rs186847003	11	8478743	Serous ovarian cancer	54990	genus Ruminococcaceae UCG004	14306	C	A	0.1187	0.1124	0.02488	1.842e-06	-	0.000413749	22.7607
rs1997415	2	41943427	Serous ovarian cancer	54990	genus Ruminococcaceae UCG004	14306	C	T	-0.06998	0.4256	0.01574	8.76496e-06	-	0.000359334	19.7662
rs2165109	2	111818658	Serous ovarian cancer	54990	genus Ruminococcaceae UCG004	14306	C	A	0.08859	0.2519	0.01749	4.226e-07	-	0.000466341	25.6551
rs34699955	10	96494577	Serous ovarian cancer	54990	genus Ruminococcaceae UCG004	14306	G	T	-0.1874	0.04995	0.04159	6.60298e-06	-	0.000369077	20.3023
rs40645	16	8392711	Serous ovarian cancer	54990	genus Ruminococcaceae UCG004	14306	T	C	-0.132	0.923	0.02833	3.182e-06	-	0.000394639	21.709
rs4729048	7	92315988	Serous ovarian cancer	54990	genus Ruminococcaceae UCG004	14306	A	C	0.1087	0.8606	0.0245	9.1641e-06	-	0.000357839	19.6839
rs4808075	19	17390291	Serous ovarian cancer	54990	genus Ruminococcaceae UCG004	14306	C	T	0.1675	0.296	0.0165	3.73938e-24	-	0.00187053	103.05
rs6005807	22	28934313	Serous ovarian cancer	54990	genus Ruminococcaceae UCG004	14306	C	T	0.1528	0.8986	0.02624	4.52804e-09	-	0.000616265	33.9081
rs61319091	17	59006449	Serous ovarian cancer	54990	genus Ruminococcaceae UCG004	14306	T	G	-0.108	0.1428	0.0226	1.61599e-06	-	0.000415113	22.8357
rs62276619	3	156397692	Serous ovarian cancer	54990	genus Ruminococcaceae UCG004	14306	T	C	0.4599	0.04882	0.03171	5.20835e-47	-	0.00381059	210.338
rs635634	9	136155000	Serous ovarian cancer	54990	genus Ruminococcaceae UCG004	14306	T	C	0.1233	0.1972	0.01912	1.26401e-10	-	0.000755681	41.5848
rs6432257	2	12220993	Serous ovarian cancer	54990	genus Ruminococcaceae UCG004	14306	G	A	-0.07438	0.2974	0.01669	8.33892e-06	-	0.000361043	19.8602
rs6496746	15	91532869	Serous ovarian cancer	54990	genus Ruminococcaceae UCG004	14306	A	C	-0.112	0.1762	0.02014	2.34202e-08	-	0.000562068	30.9244
rs7084454	10	21821274	Serous ovarian cancer	54990	genus Ruminococcaceae UCG004	14306	A	G	0.09853	0.3279	0.01609	9.47e-10	-	0.000681467	37.4981
rs7119097	11	86632288	Serous ovarian cancer	54990	genus Ruminococcaceae UCG004	14306	C	T	-0.07918	0.7513	0.01704	3.36504e-06	-	0.000392498	21.5912
rs7217120	17	46484755	Serous ovarian cancer	54990	genus Ruminococcaceae UCG004	14306	C	T	0.1326	0.2727	0.01674	2.60795e-15	-	0.00113972	62.7423
rs72709458	5	1283755	Serous ovarian cancer	54990	genus Ruminococcaceae UCG004	14306	T	C	0.1435	0.2155	0.01912	6.92309e-14	-	0.00102329	56.3264
rs76488845	7	103961274	Serous ovarian cancer	54990	genus Ruminococcaceae UCG004	14306	A	C	-0.09333	0.1636	0.0204	4.75697e-06	-	0.000380481	20.9299
rs76623740	4	559553	Serous ovarian cancer	54990	genus Ruminococcaceae UCG004	14306	C	T	0.1829	0.03582	0.03828	1.76299e-06	rs112756721	0.000414973	22.828
rs9884245	4	119967905	Serous ovarian cancer	54990	genus Ruminococcaceae UCG004	14306	A	G	-0.07552	0.6661	0.01603	2.47002e-06	-	0.000403458	22.1943
rs10048327	18	3476302	Serous ovarian cancer	54990	genus Ruminococcaceae UCG011	14306	C	T	0.0712	0.4798	0.01601	8.64709e-06	-	0.000359532	19.7771
rs10103314	8	129561866	Serous ovarian cancer	54990	genus Ruminococcaceae UCG011	14306	C	A	-0.242	0.1327	0.02393	1.47299e-24	rs73375000	0.00185633	102.266
rs10107525	8	93438176	Serous ovarian cancer	54990	genus Ruminococcaceae UCG011	14306	G	A	0.09397	0.8028	0.0198	1.93999e-06	-	0.000409436	22.5233
rs10962662	9	16889937	Serous ovarian cancer	54990	genus Ruminococcaceae UCG011	14306	A	C	-0.2571	0.2367	0.01873	8.96809e-44	-	0.00341475	188.414
rs11024093	11	16992395	Serous ovarian cancer	54990	genus Ruminococcaceae UCG011	14306	G	A	-0.07515	0.3689	0.01602	2.712e-06	-	0.000400014	22.0048
rs11027482	11	23781087	Serous ovarian cancer	54990	genus Ruminococcaceae UCG011	14306	G	A	-0.07606	0.5415	0.01591	1.74201e-06	-	0.00041544	22.8537
rs11782652	8	82653644	Serous ovarian cancer	54990	genus Ruminococcaceae UCG011	14306	G	A	0.188	0.06811	0.02854	5.63638e-11	-	0.000788463	43.3902
rs13254990	8	129076451	Serous ovarian cancer	54990	genus Ruminococcaceae UCG011	14306	T	C	-0.1045	0.3177	0.01653	2.39199e-10	-	0.000726252	39.9642
rs1592813	5	108632802	Serous ovarian cancer	54990	genus Ruminococcaceae UCG011	14306	C	T	-0.07933	0.312	0.01796	9.70689e-06	-	0.00035467	19.5095
rs186847003	11	8478743	Serous ovarian cancer	54990	genus Ruminococcaceae UCG011	14306	C	A	0.1187	0.1124	0.02488	1.842e-06	-	0.000413749	22.7607
rs1997415	2	41943427	Serous ovarian cancer	54990	genus Ruminococcaceae UCG011	14306	C	T	-0.06998	0.4256	0.01574	8.76496e-06	-	0.000359334	19.7662
rs2165109	2	111818658	Serous ovarian cancer	54990	genus Ruminococcaceae UCG011	14306	C	A	0.08859	0.2519	0.01749	4.226e-07	-	0.000466341	25.6551
rs40645	16	8392711	Serous ovarian cancer	54990	genus Ruminococcaceae UCG011	14306	T	C	-0.132	0.923	0.02833	3.182e-06	-	0.000394639	21.709
rs4729048	7	92315988	Serous ovarian cancer	54990	genus Ruminococcaceae UCG011	14306	A	C	0.1087	0.8606	0.0245	9.1641e-06	-	0.000357839	19.6839
rs4808075	19	17390291	Serous ovarian cancer	54990	genus Ruminococcaceae UCG011	14306	C	T	0.1675	0.296	0.0165	3.73938e-24	-	0.00187053	103.05
rs6005807	22	28934313	Serous ovarian cancer	54990	genus Ruminococcaceae UCG011	14306	C	T	0.1528	0.8986	0.02624	4.52804e-09	-	0.000616265	33.9081
rs61319091	17	59006449	Serous ovarian cancer	54990	genus Ruminococcaceae UCG011	14306	T	G	-0.108	0.1428	0.0226	1.61599e-06	-	0.000415113	22.8357
rs635634	9	136155000	Serous ovarian cancer	54990	genus Ruminococcaceae UCG011	14306	T	C	0.1233	0.1972	0.01912	1.26401e-10	-	0.000755681	41.5848
rs6432257	2	12220993	Serous ovarian cancer	54990	genus Ruminococcaceae UCG011	14306	G	A	-0.07438	0.2974	0.01669	8.33892e-06	-	0.000361043	19.8602
rs6496746	15	91532869	Serous ovarian cancer	54990	genus Ruminococcaceae UCG011	14306	A	C	-0.112	0.1762	0.02014	2.34202e-08	-	0.000562068	30.9244
rs7084454	10	21821274	Serous ovarian cancer	54990	genus Ruminococcaceae UCG011	14306	A	G	0.09853	0.3279	0.01609	9.47e-10	-	0.000681467	37.4981
rs7119097	11	86632288	Serous ovarian cancer	54990	genus Ruminococcaceae UCG011	14306	C	T	-0.07918	0.7513	0.01704	3.36504e-06	-	0.000392498	21.5912
rs7217120	17	46484755	Serous ovarian cancer	54990	genus Ruminococcaceae UCG011	14306	C	T	0.1326	0.2727	0.01674	2.60795e-15	-	0.00113972	62.7423
rs72709458	5	1283755	Serous ovarian cancer	54990	genus Ruminococcaceae UCG011	14306	T	C	0.1435	0.2155	0.01912	6.92309e-14	-	0.00102329	56.3264
rs76488845	7	103961274	Serous ovarian cancer	54990	genus Ruminococcaceae UCG011	14306	A	C	-0.09333	0.1636	0.0204	4.75697e-06	-	0.000380481	20.9299
rs9884245	4	119967905	Serous ovarian cancer	54990	genus Ruminococcaceae UCG011	14306	A	G	-0.07552	0.6661	0.01603	2.47002e-06	-	0.000403458	22.1943
rs10048327	18	3476302	Serous ovarian cancer	54990	genus Veillonella	14306	C	T	0.0712	0.4798	0.01601	8.64709e-06	-	0.000359532	19.7771
rs10103314	8	129561866	Serous ovarian cancer	54990	genus Veillonella	14306	C	A	-0.242	0.1327	0.02393	1.47299e-24	rs73375000	0.00185633	102.266
rs10107525	8	93438176	Serous ovarian cancer	54990	genus Veillonella	14306	G	A	0.09397	0.8028	0.0198	1.93999e-06	-	0.000409436	22.5233
rs10962662	9	16889937	Serous ovarian cancer	54990	genus Veillonella	14306	A	C	-0.2571	0.2367	0.01873	8.96809e-44	-	0.00341475	188.414
rs11024093	11	16992395	Serous ovarian cancer	54990	genus Veillonella	14306	G	A	-0.07515	0.3689	0.01602	2.712e-06	-	0.000400014	22.0048
rs11027482	11	23781087	Serous ovarian cancer	54990	genus Veillonella	14306	G	A	-0.07606	0.5415	0.01591	1.74201e-06	-	0.00041544	22.8537
rs11782652	8	82653644	Serous ovarian cancer	54990	genus Veillonella	14306	G	A	0.188	0.06811	0.02854	5.63638e-11	-	0.000788463	43.3902
rs13254990	8	129076451	Serous ovarian cancer	54990	genus Veillonella	14306	T	C	-0.1045	0.3177	0.01653	2.39199e-10	-	0.000726252	39.9642
rs1592813	5	108632802	Serous ovarian cancer	54990	genus Veillonella	14306	C	T	-0.07933	0.312	0.01796	9.70689e-06	-	0.00035467	19.5095
rs186847003	11	8478743	Serous ovarian cancer	54990	genus Veillonella	14306	C	A	0.1187	0.1124	0.02488	1.842e-06	-	0.000413749	22.7607
rs1997415	2	41943427	Serous ovarian cancer	54990	genus Veillonella	14306	C	T	-0.06998	0.4256	0.01574	8.76496e-06	-	0.000359334	19.7662
rs2165109	2	111818658	Serous ovarian cancer	54990	genus Veillonella	14306	C	A	0.08859	0.2519	0.01749	4.226e-07	-	0.000466341	25.6551
rs34699955	10	96494577	Serous ovarian cancer	54990	genus Veillonella	14306	G	T	-0.1874	0.04995	0.04159	6.60298e-06	-	0.000369077	20.3023
rs40645	16	8392711	Serous ovarian cancer	54990	genus Veillonella	14306	T	C	-0.132	0.923	0.02833	3.182e-06	-	0.000394639	21.709
rs4729048	7	92315988	Serous ovarian cancer	54990	genus Veillonella	14306	A	C	0.1087	0.8606	0.0245	9.1641e-06	-	0.000357839	19.6839
rs4808075	19	17390291	Serous ovarian cancer	54990	genus Veillonella	14306	C	T	0.1675	0.296	0.0165	3.73938e-24	-	0.00187053	103.05
rs6005807	22	28934313	Serous ovarian cancer	54990	genus Veillonella	14306	C	T	0.1528	0.8986	0.02624	4.52804e-09	-	0.000616265	33.9081
rs61319091	17	59006449	Serous ovarian cancer	54990	genus Veillonella	14306	T	G	-0.108	0.1428	0.0226	1.61599e-06	-	0.000415113	22.8357
rs62276619	3	156397692	Serous ovarian cancer	54990	genus Veillonella	14306	T	C	0.4599	0.04882	0.03171	5.20835e-47	-	0.00381059	210.338
rs635634	9	136155000	Serous ovarian cancer	54990	genus Veillonella	14306	T	C	0.1233	0.1972	0.01912	1.26401e-10	-	0.000755681	41.5848
rs6432257	2	12220993	Serous ovarian cancer	54990	genus Veillonella	14306	G	A	-0.07438	0.2974	0.01669	8.33892e-06	-	0.000361043	19.8602
rs6496746	15	91532869	Serous ovarian cancer	54990	genus Veillonella	14306	A	C	-0.112	0.1762	0.02014	2.34202e-08	-	0.000562068	30.9244
rs7084454	10	21821274	Serous ovarian cancer	54990	genus Veillonella	14306	A	G	0.09853	0.3279	0.01609	9.47e-10	-	0.000681467	37.4981
rs7119097	11	86632288	Serous ovarian cancer	54990	genus Veillonella	14306	C	T	-0.07918	0.7513	0.01704	3.36504e-06	-	0.000392498	21.5912
rs7217120	17	46484755	Serous ovarian cancer	54990	genus Veillonella	14306	C	T	0.1326	0.2727	0.01674	2.60795e-15	-	0.00113972	62.7423
rs72709458	5	1283755	Serous ovarian cancer	54990	genus Veillonella	14306	T	C	0.1435	0.2155	0.01912	6.92309e-14	-	0.00102329	56.3264
rs76488845	7	103961274	Serous ovarian cancer	54990	genus Veillonella	14306	A	C	-0.09333	0.1636	0.0204	4.75697e-06	-	0.000380481	20.9299
rs76623740	4	559553	Serous ovarian cancer	54990	genus Veillonella	14306	C	T	0.1829	0.03582	0.03828	1.76299e-06	rs112756721	0.000414973	22.828
rs9884245	4	119967905	Serous ovarian cancer	54990	genus Veillonella	14306	A	G	-0.07552	0.6661	0.01603	2.47002e-06	-	0.000403458	22.1943
rs10169594	2	41637688	Low grade serous ovarian cancer	41953	class Verrucomicrobiae	14306	C	T	-0.2429	0.352	0.05141	2.30102e-06	-	0.000531821	22.3223
rs11764641	7	154255814	Low grade serous ovarian cancer	41953	class Verrucomicrobiae	14306	A	G	0.3092	0.1831	0.06388	1.299e-06	-	0.000558141	23.4276
rs12293190	11	125044067	Low grade serous ovarian cancer	41953	class Verrucomicrobiae	14306	C	A	0.422	0.06142	0.09027	2.94999e-06	-	0.000520654	21.8533
rs13242796	7	118018983	Low grade serous ovarian cancer	41953	class Verrucomicrobiae	14306	A	C	0.3323	0.1258	0.07489	9.11801e-06	-	0.000469079	19.6876
rs17803986	9	4905038	Low grade serous ovarian cancer	41953	class Verrucomicrobiae	14306	G	A	0.2444	0.5719	0.05218	2.80899e-06	-	0.000522642	21.9368
rs1999832	15	79740689	Low grade serous ovarian cancer	41953	class Verrucomicrobiae	14306	C	T	0.2769	0.6038	0.0519	6.70903e-08	-	0.000678037	28.4636
rs2322048	17	11615945	Low grade serous ovarian cancer	41953	class Verrucomicrobiae	14306	C	A	-0.2413	0.4773	0.05136	2.61601e-06	-	0.000525864	22.0721
rs2824731	21	19686959	Low grade serous ovarian cancer	41953	class Verrucomicrobiae	14306	T	C	0.3437	0.7362	0.07714	8.37606e-06	-	0.000472968	19.8508
rs34372226	5	31860497	Low grade serous ovarian cancer	41953	class Verrucomicrobiae	14306	G	T	0.3945	0.1151	0.08812	7.57705e-06	-	0.000477501	20.0412
rs6548418	3	67300242	Low grade serous ovarian cancer	41953	class Verrucomicrobiae	14306	C	T	-0.2398	0.5723	0.05312	6.35199e-06	-	0.000485521	20.378
rs6721008	2	38082614	Low grade serous ovarian cancer	41953	class Verrucomicrobiae	14306	T	C	0.2795	0.2909	0.05622	8.69801e-07	-	0.000588794	24.715
rs6949097	7	29839545	Low grade serous ovarian cancer	41953	class Verrucomicrobiae	14306	T	C	-0.2301	0.4254	0.05034	4.87203e-06	-	0.000497769	20.8923
rs73375000	8	129561866	Low grade serous ovarian cancer	41953	class Verrucomicrobiae	14306	T	C	-0.3565	0.1324	0.08077	4.44601e-06	-	0.000464146	19.4804
rs7585307	2	168602991	Low grade serous ovarian cancer	41953	class Verrucomicrobiae	14306	C	T	-0.2253	0.4614	0.04915	4.53398e-06	-	0.000500605	21.0114
rs9557806	13	102762742	Low grade serous ovarian cancer	41953	class Verrucomicrobiae	14306	A	G	0.2172	0.5682	0.04914	9.87006e-06	-	0.000465462	19.5357
rs10169594	2	41637688	Low grade serous ovarian cancer	41953	family Verrucomicrobiaceae	14306	C	T	-0.2429	0.352	0.05141	2.30102e-06	-	0.000531821	22.3223
rs11764641	7	154255814	Low grade serous ovarian cancer	41953	family Verrucomicrobiaceae	14306	A	G	0.3092	0.1831	0.06388	1.299e-06	-	0.000558141	23.4276
rs12293190	11	125044067	Low grade serous ovarian cancer	41953	family Verrucomicrobiaceae	14306	C	A	0.422	0.06142	0.09027	2.94999e-06	-	0.000520654	21.8533
rs13242796	7	118018983	Low grade serous ovarian cancer	41953	family Verrucomicrobiaceae	14306	A	C	0.3323	0.1258	0.07489	9.11801e-06	-	0.000469079	19.6876
rs17803986	9	4905038	Low grade serous ovarian cancer	41953	family Verrucomicrobiaceae	14306	G	A	0.2444	0.5719	0.05218	2.80899e-06	-	0.000522642	21.9368
rs1999832	15	79740689	Low grade serous ovarian cancer	41953	family Verrucomicrobiaceae	14306	C	T	0.2769	0.6038	0.0519	6.70903e-08	-	0.000678037	28.4636
rs2322048	17	11615945	Low grade serous ovarian cancer	41953	family Verrucomicrobiaceae	14306	C	A	-0.2413	0.4773	0.05136	2.61601e-06	-	0.000525864	22.0721
rs2824731	21	19686959	Low grade serous ovarian cancer	41953	family Verrucomicrobiaceae	14306	T	C	0.3437	0.7362	0.07714	8.37606e-06	-	0.000472968	19.8508
rs34372226	5	31860497	Low grade serous ovarian cancer	41953	family Verrucomicrobiaceae	14306	G	T	0.3945	0.1151	0.08812	7.57705e-06	-	0.000477501	20.0412
rs6548418	3	67300242	Low grade serous ovarian cancer	41953	family Verrucomicrobiaceae	14306	C	T	-0.2398	0.5723	0.05312	6.35199e-06	-	0.000485521	20.378
rs6721008	2	38082614	Low grade serous ovarian cancer	41953	family Verrucomicrobiaceae	14306	T	C	0.2795	0.2909	0.05622	8.69801e-07	-	0.000588794	24.715
rs6949097	7	29839545	Low grade serous ovarian cancer	41953	family Verrucomicrobiaceae	14306	T	C	-0.2301	0.4254	0.05034	4.87203e-06	-	0.000497769	20.8923
rs73375000	8	129561866	Low grade serous ovarian cancer	41953	family Verrucomicrobiaceae	14306	T	C	-0.3565	0.1324	0.08077	4.44601e-06	-	0.000464146	19.4804
rs7585307	2	168602991	Low grade serous ovarian cancer	41953	family Verrucomicrobiaceae	14306	C	T	-0.2253	0.4614	0.04915	4.53398e-06	-	0.000500605	21.0114
rs9557806	13	102762742	Low grade serous ovarian cancer	41953	family Verrucomicrobiaceae	14306	A	G	0.2172	0.5682	0.04914	9.87006e-06	-	0.000465462	19.5357
rs10169594	2	41637688	Low grade serous ovarian cancer	41953	genus Akkermansia	14306	C	T	-0.2429	0.352	0.05141	2.30102e-06	-	0.000531821	22.3223
rs11764641	7	154255814	Low grade serous ovarian cancer	41953	genus Akkermansia	14306	A	G	0.3092	0.1831	0.06388	1.299e-06	-	0.000558141	23.4276
rs12293190	11	125044067	Low grade serous ovarian cancer	41953	genus Akkermansia	14306	C	A	0.422	0.06142	0.09027	2.94999e-06	-	0.000520654	21.8533
rs13242796	7	118018983	Low grade serous ovarian cancer	41953	genus Akkermansia	14306	A	C	0.3323	0.1258	0.07489	9.11801e-06	-	0.000469079	19.6876
rs17803986	9	4905038	Low grade serous ovarian cancer	41953	genus Akkermansia	14306	G	A	0.2444	0.5719	0.05218	2.80899e-06	-	0.000522642	21.9368
rs1999832	15	79740689	Low grade serous ovarian cancer	41953	genus Akkermansia	14306	C	T	0.2769	0.6038	0.0519	6.70903e-08	-	0.000678037	28.4636
rs2322048	17	11615945	Low grade serous ovarian cancer	41953	genus Akkermansia	14306	C	A	-0.2413	0.4773	0.05136	2.61601e-06	-	0.000525864	22.0721
rs2824731	21	19686959	Low grade serous ovarian cancer	41953	genus Akkermansia	14306	T	C	0.3437	0.7362	0.07714	8.37606e-06	-	0.000472968	19.8508
rs34372226	5	31860497	Low grade serous ovarian cancer	41953	genus Akkermansia	14306	G	T	0.3945	0.1151	0.08812	7.57705e-06	-	0.000477501	20.0412
rs6548418	3	67300242	Low grade serous ovarian cancer	41953	genus Akkermansia	14306	C	T	-0.2398	0.5723	0.05312	6.35199e-06	-	0.000485521	20.378
rs6721008	2	38082614	Low grade serous ovarian cancer	41953	genus Akkermansia	14306	T	C	0.2795	0.2909	0.05622	8.69801e-07	-	0.000588794	24.715
rs6949097	7	29839545	Low grade serous ovarian cancer	41953	genus Akkermansia	14306	T	C	-0.2301	0.4254	0.05034	4.87203e-06	-	0.000497769	20.8923
rs73375000	8	129561866	Low grade serous ovarian cancer	41953	genus Akkermansia	14306	T	C	-0.3565	0.1324	0.08077	4.44601e-06	-	0.000464146	19.4804
rs7585307	2	168602991	Low grade serous ovarian cancer	41953	genus Akkermansia	14306	C	T	-0.2253	0.4614	0.04915	4.53398e-06	-	0.000500605	21.0114
rs9557806	13	102762742	Low grade serous ovarian cancer	41953	genus Akkermansia	14306	A	G	0.2172	0.5682	0.04914	9.87006e-06	-	0.000465462	19.5357
rs10169594	2	41637688	Low grade serous ovarian cancer	41953	order Rhodospirillales	14306	C	T	-0.2429	0.352	0.05141	2.30102e-06	-	0.000531821	22.3223
rs11764641	7	154255814	Low grade serous ovarian cancer	41953	order Rhodospirillales	14306	A	G	0.3092	0.1831	0.06388	1.299e-06	-	0.000558141	23.4276
rs12293190	11	125044067	Low grade serous ovarian cancer	41953	order Rhodospirillales	14306	C	A	0.422	0.06142	0.09027	2.94999e-06	-	0.000520654	21.8533
rs13242796	7	118018983	Low grade serous ovarian cancer	41953	order Rhodospirillales	14306	A	C	0.3323	0.1258	0.07489	9.11801e-06	-	0.000469079	19.6876
rs17803986	9	4905038	Low grade serous ovarian cancer	41953	order Rhodospirillales	14306	G	A	0.2444	0.5719	0.05218	2.80899e-06	-	0.000522642	21.9368
rs1999832	15	79740689	Low grade serous ovarian cancer	41953	order Rhodospirillales	14306	C	T	0.2769	0.6038	0.0519	6.70903e-08	-	0.000678037	28.4636
rs2322048	17	11615945	Low grade serous ovarian cancer	41953	order Rhodospirillales	14306	C	A	-0.2413	0.4773	0.05136	2.61601e-06	-	0.000525864	22.0721
rs2824731	21	19686959	Low grade serous ovarian cancer	41953	order Rhodospirillales	14306	T	C	0.3437	0.7362	0.07714	8.37606e-06	-	0.000472968	19.8508
rs34372226	5	31860497	Low grade serous ovarian cancer	41953	order Rhodospirillales	14306	G	T	0.3945	0.1151	0.08812	7.57705e-06	-	0.000477501	20.0412
rs6548418	3	67300242	Low grade serous ovarian cancer	41953	order Rhodospirillales	14306	C	T	-0.2398	0.5723	0.05312	6.35199e-06	-	0.000485521	20.378
rs6721008	2	38082614	Low grade serous ovarian cancer	41953	order Rhodospirillales	14306	T	C	0.2795	0.2909	0.05622	8.69801e-07	-	0.000588794	24.715
rs6949097	7	29839545	Low grade serous ovarian cancer	41953	order Rhodospirillales	14306	T	C	-0.2301	0.4254	0.05034	4.87203e-06	-	0.000497769	20.8923
rs73375000	8	129561866	Low grade serous ovarian cancer	41953	order Rhodospirillales	14306	T	C	-0.3565	0.1324	0.08077	4.44601e-06	-	0.000464146	19.4804
rs7585307	2	168602991	Low grade serous ovarian cancer	41953	order Rhodospirillales	14306	C	T	-0.2253	0.4614	0.04915	4.53398e-06	-	0.000500605	21.0114
rs9557806	13	102762742	Low grade serous ovarian cancer	41953	order Rhodospirillales	14306	A	G	0.2172	0.5682	0.04914	9.87006e-06	-	0.000465462	19.5357
rs10169594	2	41637688	Low grade serous ovarian cancer	41953	order Verrucomicrobiales	14306	C	T	-0.2429	0.352	0.05141	2.30102e-06	-	0.000531821	22.3223
rs11764641	7	154255814	Low grade serous ovarian cancer	41953	order Verrucomicrobiales	14306	A	G	0.3092	0.1831	0.06388	1.299e-06	-	0.000558141	23.4276
rs12293190	11	125044067	Low grade serous ovarian cancer	41953	order Verrucomicrobiales	14306	C	A	0.422	0.06142	0.09027	2.94999e-06	-	0.000520654	21.8533
rs13242796	7	118018983	Low grade serous ovarian cancer	41953	order Verrucomicrobiales	14306	A	C	0.3323	0.1258	0.07489	9.11801e-06	-	0.000469079	19.6876
rs17803986	9	4905038	Low grade serous ovarian cancer	41953	order Verrucomicrobiales	14306	G	A	0.2444	0.5719	0.05218	2.80899e-06	-	0.000522642	21.9368
rs1999832	15	79740689	Low grade serous ovarian cancer	41953	order Verrucomicrobiales	14306	C	T	0.2769	0.6038	0.0519	6.70903e-08	-	0.000678037	28.4636
rs2322048	17	11615945	Low grade serous ovarian cancer	41953	order Verrucomicrobiales	14306	C	A	-0.2413	0.4773	0.05136	2.61601e-06	-	0.000525864	22.0721
rs2824731	21	19686959	Low grade serous ovarian cancer	41953	order Verrucomicrobiales	14306	T	C	0.3437	0.7362	0.07714	8.37606e-06	-	0.000472968	19.8508
rs34372226	5	31860497	Low grade serous ovarian cancer	41953	order Verrucomicrobiales	14306	G	T	0.3945	0.1151	0.08812	7.57705e-06	-	0.000477501	20.0412
rs6548418	3	67300242	Low grade serous ovarian cancer	41953	order Verrucomicrobiales	14306	C	T	-0.2398	0.5723	0.05312	6.35199e-06	-	0.000485521	20.378
rs6721008	2	38082614	Low grade serous ovarian cancer	41953	order Verrucomicrobiales	14306	T	C	0.2795	0.2909	0.05622	8.69801e-07	-	0.000588794	24.715
rs6949097	7	29839545	Low grade serous ovarian cancer	41953	order Verrucomicrobiales	14306	T	C	-0.2301	0.4254	0.05034	4.87203e-06	-	0.000497769	20.8923
rs73375000	8	129561866	Low grade serous ovarian cancer	41953	order Verrucomicrobiales	14306	T	C	-0.3565	0.1324	0.08077	4.44601e-06	-	0.000464146	19.4804
rs7585307	2	168602991	Low grade serous ovarian cancer	41953	order Verrucomicrobiales	14306	C	T	-0.2253	0.4614	0.04915	4.53398e-06	-	0.000500605	21.0114
rs9557806	13	102762742	Low grade serous ovarian cancer	41953	order Verrucomicrobiales	14306	A	G	0.2172	0.5682	0.04914	9.87006e-06	-	0.000465462	19.5357
rs10169594	2	41637688	Low grade serous ovarian cancer	41953	phylum Verrucomicrobia	14306	C	T	-0.2429	0.352	0.05141	2.30102e-06	-	0.000531821	22.3223
rs11764641	7	154255814	Low grade serous ovarian cancer	41953	phylum Verrucomicrobia	14306	A	G	0.3092	0.1831	0.06388	1.299e-06	-	0.000558141	23.4276
rs12293190	11	125044067	Low grade serous ovarian cancer	41953	phylum Verrucomicrobia	14306	C	A	0.422	0.06142	0.09027	2.94999e-06	-	0.000520654	21.8533
rs13242796	7	118018983	Low grade serous ovarian cancer	41953	phylum Verrucomicrobia	14306	A	C	0.3323	0.1258	0.07489	9.11801e-06	-	0.000469079	19.6876
rs17803986	9	4905038	Low grade serous ovarian cancer	41953	phylum Verrucomicrobia	14306	G	A	0.2444	0.5719	0.05218	2.80899e-06	-	0.000522642	21.9368
rs1999832	15	79740689	Low grade serous ovarian cancer	41953	phylum Verrucomicrobia	14306	C	T	0.2769	0.6038	0.0519	6.70903e-08	-	0.000678037	28.4636
rs2322048	17	11615945	Low grade serous ovarian cancer	41953	phylum Verrucomicrobia	14306	C	A	-0.2413	0.4773	0.05136	2.61601e-06	-	0.000525864	22.0721
rs2824731	21	19686959	Low grade serous ovarian cancer	41953	phylum Verrucomicrobia	14306	T	C	0.3437	0.7362	0.07714	8.37606e-06	-	0.000472968	19.8508
rs34372226	5	31860497	Low grade serous ovarian cancer	41953	phylum Verrucomicrobia	14306	G	T	0.3945	0.1151	0.08812	7.57705e-06	-	0.000477501	20.0412
rs6548418	3	67300242	Low grade serous ovarian cancer	41953	phylum Verrucomicrobia	14306	C	T	-0.2398	0.5723	0.05312	6.35199e-06	-	0.000485521	20.378
rs6721008	2	38082614	Low grade serous ovarian cancer	41953	phylum Verrucomicrobia	14306	T	C	0.2795	0.2909	0.05622	8.69801e-07	-	0.000588794	24.715
rs6949097	7	29839545	Low grade serous ovarian cancer	41953	phylum Verrucomicrobia	14306	T	C	-0.2301	0.4254	0.05034	4.87203e-06	-	0.000497769	20.8923
rs73375000	8	129561866	Low grade serous ovarian cancer	41953	phylum Verrucomicrobia	14306	T	C	-0.3565	0.1324	0.08077	4.44601e-06	-	0.000464146	19.4804
rs7585307	2	168602991	Low grade serous ovarian cancer	41953	phylum Verrucomicrobia	14306	C	T	-0.2253	0.4614	0.04915	4.53398e-06	-	0.000500605	21.0114
rs9557806	13	102762742	Low grade serous ovarian cancer	41953	phylum Verrucomicrobia	14306	A	G	0.2172	0.5682	0.04914	9.87006e-06	-	0.000465462	19.5357
rs10048327	18	3476302	High grade serous ovarian cancer	53978	family Bifidobacteriaceae	14306	C	T	0.07339	0.4798	0.01648	8.41802e-06	-	0.000367268	19.8309
rs10058015	5	174113415	High grade serous ovarian cancer	53978	family Bifidobacteriaceae	14306	T	C	-0.07618	0.3052	0.01714	8.76395e-06	-	0.000365834	19.7535
rs10107525	8	93438176	High grade serous ovarian cancer	53978	family Bifidobacteriaceae	14306	G	A	0.0929	0.8028	0.02039	4.854e-06	-	0.000384426	20.7578
rs11024093	11	16992395	High grade serous ovarian cancer	53978	family Bifidobacteriaceae	14306	G	A	-0.07629	0.3689	0.0165	3.74404e-06	-	0.000395894	21.3772
rs11027482	11	23781087	High grade serous ovarian cancer	53978	family Bifidobacteriaceae	14306	G	A	-0.07913	0.5415	0.0164	1.39701e-06	-	0.000431112	23.2798
rs112648308	14	69763176	High grade serous ovarian cancer	53978	family Bifidobacteriaceae	14306	T	C	0.08715	0.22	0.01938	6.925e-06	-	0.000374497	20.2214
rs11782652	8	82653644	High grade serous ovarian cancer	53978	family Bifidobacteriaceae	14306	G	A	0.1978	0.06811	0.02923	1.75792e-11	-	0.000847637	45.7909
rs12023270	1	38086578	High grade serous ovarian cancer	53978	family Bifidobacteriaceae	14306	T	C	0.1034	0.2594	0.01758	4.30101e-09	-	0.000640484	34.5929
rs12594752	15	91531995	High grade serous ovarian cancer	53978	family Bifidobacteriaceae	14306	T	C	-0.1327	0.1337	0.02352	1.37199e-08	-	0.000589379	31.8311
rs13254990	8	129076451	High grade serous ovarian cancer	53978	family Bifidobacteriaceae	14306	T	C	-0.09894	0.3177	0.017	5.36402e-09	-	0.000627129	33.8711
rs1400482	8	129541931	High grade serous ovarian cancer	53978	family Bifidobacteriaceae	14306	A	G	-0.2342	0.132	0.02465	7.1105e-22	-	0.00166954	90.2659
rs1997415	2	41943427	High grade serous ovarian cancer	53978	family Bifidobacteriaceae	14306	C	T	-0.07251	0.4256	0.01621	7.66408e-06	-	0.000370554	20.0085
rs2165109	2	111818658	High grade serous ovarian cancer	53978	family Bifidobacteriaceae	14306	C	A	0.09117	0.2519	0.018	4.255e-07	-	0.000475046	25.6533
rs34699955	10	96494577	High grade serous ovarian cancer	53978	family Bifidobacteriaceae	14306	G	T	-0.1921	0.04995	0.04289	7.48997e-06	-	0.000371505	20.0598
rs40645	16	8392711	High grade serous ovarian cancer	53978	family Bifidobacteriaceae	14306	T	C	-0.1398	0.923	0.02913	1.59302e-06	-	0.000426512	23.0312
rs4410871	8	128815029	High grade serous ovarian cancer	53978	family Bifidobacteriaceae	14306	C	T	0.0821	0.7246	0.01775	3.57899e-06	-	0.000396187	21.3931
rs4697169	4	20552853	High grade serous ovarian cancer	53978	family Bifidobacteriaceae	14306	A	C	-0.0794	0.2993	0.0177	6.93506e-06	-	0.000372663	20.1223
rs4729048	7	92315988	High grade serous ovarian cancer	53978	family Bifidobacteriaceae	14306	A	C	0.1171	0.8606	0.02527	3.61402e-06	-	0.000397662	21.4727
rs4808075	19	17390291	High grade serous ovarian cancer	53978	family Bifidobacteriaceae	14306	C	T	0.1799	0.296	0.01696	3.29382e-26	-	0.00208013	112.511
rs6005807	22	28934313	High grade serous ovarian cancer	53978	family Bifidobacteriaceae	14306	C	T	0.1527	0.8986	0.02701	1.22501e-08	-	0.000591773	31.9604
rs62276619	3	156397692	High grade serous ovarian cancer	53978	family Bifidobacteriaceae	14306	T	C	0.486	0.04882	0.03241	5.70953e-50	-	0.00414851	224.853
rs62560457	9	19030668	High grade serous ovarian cancer	53978	family Bifidobacteriaceae	14306	T	C	0.08503	0.2357	0.01855	4.54904e-06	-	0.000389109	21.0107
rs6432257	2	12220993	High grade serous ovarian cancer	53978	family Bifidobacteriaceae	14306	G	A	-0.08044	0.2974	0.01717	2.80899e-06	-	0.000406453	21.9476
rs7084454	10	21821274	High grade serous ovarian cancer	53978	family Bifidobacteriaceae	14306	A	G	0.0985	0.3279	0.01655	2.76701e-09	-	0.000655805	35.421
rs72709458	5	1283755	High grade serous ovarian cancer	53978	family Bifidobacteriaceae	14306	T	C	0.1386	0.2155	0.01968	2.17921e-12	-	0.000918038	49.5975
rs7405776	17	36093022	High grade serous ovarian cancer	53978	family Bifidobacteriaceae	14306	G	A	-0.09612	0.6246	0.01612	2.52098e-09	-	0.000658256	35.5534
rs76623740	4	559553	High grade serous ovarian cancer	53978	family Bifidobacteriaceae	14306	C	T	0.1927	0.03582	0.03932	9.46804e-07	rs112756721	0.000444761	24.0171
rs7671665	4	119947188	High grade serous ovarian cancer	53978	family Bifidobacteriaceae	14306	G	A	0.08167	0.2931	0.01746	2.91998e-06	-	0.000405176	21.8787
rs7872034	9	106896809	High grade serous ovarian cancer	53978	family Bifidobacteriaceae	14306	A	G	0.07227	0.5559	0.01585	5.00403e-06	-	0.000385011	20.7894
rs7995349	13	40037987	High grade serous ovarian cancer	53978	family Bifidobacteriaceae	14306	C	T	0.1638	0.04271	0.03669	7.99595e-06	-	0.00036911	19.9304
rs12023270	1	38086578	High grade serous ovarian cancer	53978	family Christensenellaceae	14306	T	C	0.1034	0.2594	0.01758	4.30101e-09	-	0.000640484	34.5929
rs1997415	2	41943427	High grade serous ovarian cancer	53978	family Christensenellaceae	14306	C	T	-0.07251	0.4256	0.01621	7.66408e-06	-	0.000370554	20.0085
rs2165109	2	111818658	High grade serous ovarian cancer	53978	family Christensenellaceae	14306	C	A	0.09117	0.2519	0.018	4.255e-07	-	0.000475046	25.6533
rs4697169	4	20552853	High grade serous ovarian cancer	53978	family Christensenellaceae	14306	A	C	-0.0794	0.2993	0.0177	6.93506e-06	-	0.000372663	20.1223
rs62276619	3	156397692	High grade serous ovarian cancer	53978	family Christensenellaceae	14306	T	C	0.486	0.04882	0.03241	5.70953e-50	-	0.00414851	224.853
rs6432257	2	12220993	High grade serous ovarian cancer	53978	family Christensenellaceae	14306	G	A	-0.08044	0.2974	0.01717	2.80899e-06	-	0.000406453	21.9476
rs76623740	4	620619	High grade serous ovarian cancer	53978	family Christensenellaceae	14306	C	T	0.1927	0.03582	0.03932	9.46804e-07	rs28710261	0.000444761	24.0171
rs10048327	18	3476302	High grade serous ovarian cancer	53978	family Lachnospiraceae	14306	C	T	0.07339	0.4798	0.01648	8.41802e-06	-	0.000367268	19.8309
rs10058015	5	174113415	High grade serous ovarian cancer	53978	family Lachnospiraceae	14306	T	C	-0.07618	0.3052	0.01714	8.76395e-06	-	0.000365834	19.7535
rs10107525	8	93438176	High grade serous ovarian cancer	53978	family Lachnospiraceae	14306	G	A	0.0929	0.8028	0.02039	4.854e-06	-	0.000384426	20.7578
rs11024093	11	16992395	High grade serous ovarian cancer	53978	family Lachnospiraceae	14306	G	A	-0.07629	0.3689	0.0165	3.74404e-06	-	0.000395894	21.3772
rs11027482	11	23781087	High grade serous ovarian cancer	53978	family Lachnospiraceae	14306	G	A	-0.07913	0.5415	0.0164	1.39701e-06	-	0.000431112	23.2798
rs112648308	14	69763176	High grade serous ovarian cancer	53978	family Lachnospiraceae	14306	T	C	0.08715	0.22	0.01938	6.925e-06	-	0.000374497	20.2214
rs11782652	8	82653644	High grade serous ovarian cancer	53978	family Lachnospiraceae	14306	G	A	0.1978	0.06811	0.02923	1.75792e-11	-	0.000847637	45.7909
rs12023270	1	38086578	High grade serous ovarian cancer	53978	family Lachnospiraceae	14306	T	C	0.1034	0.2594	0.01758	4.30101e-09	-	0.000640484	34.5929
rs12594752	15	91531995	High grade serous ovarian cancer	53978	family Lachnospiraceae	14306	T	C	-0.1327	0.1337	0.02352	1.37199e-08	-	0.000589379	31.8311
rs13254990	8	129076451	High grade serous ovarian cancer	53978	family Lachnospiraceae	14306	T	C	-0.09894	0.3177	0.017	5.36402e-09	-	0.000627129	33.8711
rs1400482	8	129541931	High grade serous ovarian cancer	53978	family Lachnospiraceae	14306	A	G	-0.2342	0.132	0.02465	7.1105e-22	-	0.00166954	90.2659
rs1997415	2	41943427	High grade serous ovarian cancer	53978	family Lachnospiraceae	14306	C	T	-0.07251	0.4256	0.01621	7.66408e-06	-	0.000370554	20.0085
rs2165109	2	111818658	High grade serous ovarian cancer	53978	family Lachnospiraceae	14306	C	A	0.09117	0.2519	0.018	4.255e-07	-	0.000475046	25.6533
rs34699955	10	96494577	High grade serous ovarian cancer	53978	family Lachnospiraceae	14306	G	T	-0.1921	0.04995	0.04289	7.48997e-06	-	0.000371505	20.0598
rs40645	16	8392711	High grade serous ovarian cancer	53978	family Lachnospiraceae	14306	T	C	-0.1398	0.923	0.02913	1.59302e-06	-	0.000426512	23.0312
rs4410871	8	128815029	High grade serous ovarian cancer	53978	family Lachnospiraceae	14306	C	T	0.0821	0.7246	0.01775	3.57899e-06	-	0.000396187	21.3931
rs4697169	4	20552853	High grade serous ovarian cancer	53978	family Lachnospiraceae	14306	A	C	-0.0794	0.2993	0.0177	6.93506e-06	-	0.000372663	20.1223
rs4729048	7	92315988	High grade serous ovarian cancer	53978	family Lachnospiraceae	14306	A	C	0.1171	0.8606	0.02527	3.61402e-06	-	0.000397662	21.4727
rs4808075	19	17390291	High grade serous ovarian cancer	53978	family Lachnospiraceae	14306	C	T	0.1799	0.296	0.01696	3.29382e-26	-	0.00208013	112.511
rs6005807	22	28934313	High grade serous ovarian cancer	53978	family Lachnospiraceae	14306	C	T	0.1527	0.8986	0.02701	1.22501e-08	-	0.000591773	31.9604
rs62276619	3	156397692	High grade serous ovarian cancer	53978	family Lachnospiraceae	14306	T	C	0.486	0.04882	0.03241	5.70953e-50	-	0.00414851	224.853
rs62560457	9	19030668	High grade serous ovarian cancer	53978	family Lachnospiraceae	14306	T	C	0.08503	0.2357	0.01855	4.54904e-06	-	0.000389109	21.0107
rs6432257	2	12220993	High grade serous ovarian cancer	53978	family Lachnospiraceae	14306	G	A	-0.08044	0.2974	0.01717	2.80899e-06	-	0.000406453	21.9476
rs7084454	10	21821274	High grade serous ovarian cancer	53978	family Lachnospiraceae	14306	A	G	0.0985	0.3279	0.01655	2.76701e-09	-	0.000655805	35.421
rs72709458	5	1283755	High grade serous ovarian cancer	53978	family Lachnospiraceae	14306	T	C	0.1386	0.2155	0.01968	2.17921e-12	-	0.000918038	49.5975
rs7405776	17	36093022	High grade serous ovarian cancer	53978	family Lachnospiraceae	14306	G	A	-0.09612	0.6246	0.01612	2.52098e-09	-	0.000658256	35.5534
rs76623740	4	559553	High grade serous ovarian cancer	53978	family Lachnospiraceae	14306	C	T	0.1927	0.03582	0.03932	9.46804e-07	rs112756721	0.000444761	24.0171
rs7671665	4	119947188	High grade serous ovarian cancer	53978	family Lachnospiraceae	14306	G	A	0.08167	0.2931	0.01746	2.91998e-06	-	0.000405176	21.8787
rs7872034	9	106896809	High grade serous ovarian cancer	53978	family Lachnospiraceae	14306	A	G	0.07227	0.5559	0.01585	5.00403e-06	-	0.000385011	20.7894
rs7995349	13	40037987	High grade serous ovarian cancer	53978	family Lachnospiraceae	14306	C	T	0.1638	0.04271	0.03669	7.99595e-06	-	0.00036911	19.9304
rs10048327	18	3476302	High grade serous ovarian cancer	53978	genus Bifidobacterium	14306	C	T	0.07339	0.4798	0.01648	8.41802e-06	-	0.000367268	19.8309
rs10058015	5	174113415	High grade serous ovarian cancer	53978	genus Bifidobacterium	14306	T	C	-0.07618	0.3052	0.01714	8.76395e-06	-	0.000365834	19.7535
rs10107525	8	93438176	High grade serous ovarian cancer	53978	genus Bifidobacterium	14306	G	A	0.0929	0.8028	0.02039	4.854e-06	-	0.000384426	20.7578
rs11024093	11	16992395	High grade serous ovarian cancer	53978	genus Bifidobacterium	14306	G	A	-0.07629	0.3689	0.0165	3.74404e-06	-	0.000395894	21.3772
rs11027482	11	23781087	High grade serous ovarian cancer	53978	genus Bifidobacterium	14306	G	A	-0.07913	0.5415	0.0164	1.39701e-06	-	0.000431112	23.2798
rs112648308	14	69763176	High grade serous ovarian cancer	53978	genus Bifidobacterium	14306	T	C	0.08715	0.22	0.01938	6.925e-06	-	0.000374497	20.2214
rs11782652	8	82653644	High grade serous ovarian cancer	53978	genus Bifidobacterium	14306	G	A	0.1978	0.06811	0.02923	1.75792e-11	-	0.000847637	45.7909
rs12023270	1	38086578	High grade serous ovarian cancer	53978	genus Bifidobacterium	14306	T	C	0.1034	0.2594	0.01758	4.30101e-09	-	0.000640484	34.5929
rs12594752	15	91531995	High grade serous ovarian cancer	53978	genus Bifidobacterium	14306	T	C	-0.1327	0.1337	0.02352	1.37199e-08	-	0.000589379	31.8311
rs13254990	8	129076451	High grade serous ovarian cancer	53978	genus Bifidobacterium	14306	T	C	-0.09894	0.3177	0.017	5.36402e-09	-	0.000627129	33.8711
rs1400482	8	129541931	High grade serous ovarian cancer	53978	genus Bifidobacterium	14306	A	G	-0.2342	0.132	0.02465	7.1105e-22	-	0.00166954	90.2659
rs1997415	2	41943427	High grade serous ovarian cancer	53978	genus Bifidobacterium	14306	C	T	-0.07251	0.4256	0.01621	7.66408e-06	-	0.000370554	20.0085
rs2165109	2	111818658	High grade serous ovarian cancer	53978	genus Bifidobacterium	14306	C	A	0.09117	0.2519	0.018	4.255e-07	-	0.000475046	25.6533
rs34699955	10	96494577	High grade serous ovarian cancer	53978	genus Bifidobacterium	14306	G	T	-0.1921	0.04995	0.04289	7.48997e-06	-	0.000371505	20.0598
rs40645	16	8392711	High grade serous ovarian cancer	53978	genus Bifidobacterium	14306	T	C	-0.1398	0.923	0.02913	1.59302e-06	-	0.000426512	23.0312
rs4410871	8	128815029	High grade serous ovarian cancer	53978	genus Bifidobacterium	14306	C	T	0.0821	0.7246	0.01775	3.57899e-06	-	0.000396187	21.3931
rs4697169	4	20552853	High grade serous ovarian cancer	53978	genus Bifidobacterium	14306	A	C	-0.0794	0.2993	0.0177	6.93506e-06	-	0.000372663	20.1223
rs4729048	7	92315988	High grade serous ovarian cancer	53978	genus Bifidobacterium	14306	A	C	0.1171	0.8606	0.02527	3.61402e-06	-	0.000397662	21.4727
rs4808075	19	17390291	High grade serous ovarian cancer	53978	genus Bifidobacterium	14306	C	T	0.1799	0.296	0.01696	3.29382e-26	-	0.00208013	112.511
rs6005807	22	28934313	High grade serous ovarian cancer	53978	genus Bifidobacterium	14306	C	T	0.1527	0.8986	0.02701	1.22501e-08	-	0.000591773	31.9604
rs62276619	3	156397692	High grade serous ovarian cancer	53978	genus Bifidobacterium	14306	T	C	0.486	0.04882	0.03241	5.70953e-50	-	0.00414851	224.853
rs62560457	9	19030668	High grade serous ovarian cancer	53978	genus Bifidobacterium	14306	T	C	0.08503	0.2357	0.01855	4.54904e-06	-	0.000389109	21.0107
rs6432257	2	12220993	High grade serous ovarian cancer	53978	genus Bifidobacterium	14306	G	A	-0.08044	0.2974	0.01717	2.80899e-06	-	0.000406453	21.9476
rs7084454	10	21821274	High grade serous ovarian cancer	53978	genus Bifidobacterium	14306	A	G	0.0985	0.3279	0.01655	2.76701e-09	-	0.000655805	35.421
rs72709458	5	1283755	High grade serous ovarian cancer	53978	genus Bifidobacterium	14306	T	C	0.1386	0.2155	0.01968	2.17921e-12	-	0.000918038	49.5975
rs7405776	17	36093022	High grade serous ovarian cancer	53978	genus Bifidobacterium	14306	G	A	-0.09612	0.6246	0.01612	2.52098e-09	-	0.000658256	35.5534
rs76623740	4	559553	High grade serous ovarian cancer	53978	genus Bifidobacterium	14306	C	T	0.1927	0.03582	0.03932	9.46804e-07	rs112756721	0.000444761	24.0171
rs7671665	4	119947188	High grade serous ovarian cancer	53978	genus Bifidobacterium	14306	G	A	0.08167	0.2931	0.01746	2.91998e-06	-	0.000405176	21.8787
rs7872034	9	106896809	High grade serous ovarian cancer	53978	genus Bifidobacterium	14306	A	G	0.07227	0.5559	0.01585	5.00403e-06	-	0.000385011	20.7894
rs7995349	13	40037987	High grade serous ovarian cancer	53978	genus Bifidobacterium	14306	C	T	0.1638	0.04271	0.03669	7.99595e-06	-	0.00036911	19.9304
rs10048327	18	3476302	High grade serous ovarian cancer	53978	genus Lachnospiraceae UCG010	14306	C	T	0.07339	0.4798	0.01648	8.41802e-06	-	0.000367268	19.8309
rs10058015	5	174113415	High grade serous ovarian cancer	53978	genus Lachnospiraceae UCG010	14306	T	C	-0.07618	0.3052	0.01714	8.76395e-06	-	0.000365834	19.7535
rs10107525	8	93438176	High grade serous ovarian cancer	53978	genus Lachnospiraceae UCG010	14306	G	A	0.0929	0.8028	0.02039	4.854e-06	-	0.000384426	20.7578
rs11024093	11	16992395	High grade serous ovarian cancer	53978	genus Lachnospiraceae UCG010	14306	G	A	-0.07629	0.3689	0.0165	3.74404e-06	-	0.000395894	21.3772
rs11027482	11	23781087	High grade serous ovarian cancer	53978	genus Lachnospiraceae UCG010	14306	G	A	-0.07913	0.5415	0.0164	1.39701e-06	-	0.000431112	23.2798
rs112648308	14	69763176	High grade serous ovarian cancer	53978	genus Lachnospiraceae UCG010	14306	T	C	0.08715	0.22	0.01938	6.925e-06	-	0.000374497	20.2214
rs11782652	8	82653644	High grade serous ovarian cancer	53978	genus Lachnospiraceae UCG010	14306	G	A	0.1978	0.06811	0.02923	1.75792e-11	-	0.000847637	45.7909
rs12023270	1	38086578	High grade serous ovarian cancer	53978	genus Lachnospiraceae UCG010	14306	T	C	0.1034	0.2594	0.01758	4.30101e-09	-	0.000640484	34.5929
rs12594752	15	91531995	High grade serous ovarian cancer	53978	genus Lachnospiraceae UCG010	14306	T	C	-0.1327	0.1337	0.02352	1.37199e-08	-	0.000589379	31.8311
rs13254990	8	129076451	High grade serous ovarian cancer	53978	genus Lachnospiraceae UCG010	14306	T	C	-0.09894	0.3177	0.017	5.36402e-09	-	0.000627129	33.8711
rs1400482	8	129541931	High grade serous ovarian cancer	53978	genus Lachnospiraceae UCG010	14306	A	G	-0.2342	0.132	0.02465	7.1105e-22	-	0.00166954	90.2659
rs1997415	2	41943427	High grade serous ovarian cancer	53978	genus Lachnospiraceae UCG010	14306	C	T	-0.07251	0.4256	0.01621	7.66408e-06	-	0.000370554	20.0085
rs2165109	2	111818658	High grade serous ovarian cancer	53978	genus Lachnospiraceae UCG010	14306	C	A	0.09117	0.2519	0.018	4.255e-07	-	0.000475046	25.6533
rs34699955	10	96494577	High grade serous ovarian cancer	53978	genus Lachnospiraceae UCG010	14306	G	T	-0.1921	0.04995	0.04289	7.48997e-06	-	0.000371505	20.0598
rs40645	16	8392711	High grade serous ovarian cancer	53978	genus Lachnospiraceae UCG010	14306	T	C	-0.1398	0.923	0.02913	1.59302e-06	-	0.000426512	23.0312
rs4410871	8	128815029	High grade serous ovarian cancer	53978	genus Lachnospiraceae UCG010	14306	C	T	0.0821	0.7246	0.01775	3.57899e-06	-	0.000396187	21.3931
rs4697169	4	20552853	High grade serous ovarian cancer	53978	genus Lachnospiraceae UCG010	14306	A	C	-0.0794	0.2993	0.0177	6.93506e-06	-	0.000372663	20.1223
rs4729048	7	92315988	High grade serous ovarian cancer	53978	genus Lachnospiraceae UCG010	14306	A	C	0.1171	0.8606	0.02527	3.61402e-06	-	0.000397662	21.4727
rs4808075	19	17390291	High grade serous ovarian cancer	53978	genus Lachnospiraceae UCG010	14306	C	T	0.1799	0.296	0.01696	3.29382e-26	-	0.00208013	112.511
rs6005807	22	28934313	High grade serous ovarian cancer	53978	genus Lachnospiraceae UCG010	14306	C	T	0.1527	0.8986	0.02701	1.22501e-08	-	0.000591773	31.9604
rs62276619	3	156397692	High grade serous ovarian cancer	53978	genus Lachnospiraceae UCG010	14306	T	C	0.486	0.04882	0.03241	5.70953e-50	-	0.00414851	224.853
rs62560457	9	19030668	High grade serous ovarian cancer	53978	genus Lachnospiraceae UCG010	14306	T	C	0.08503	0.2357	0.01855	4.54904e-06	-	0.000389109	21.0107
rs6432257	2	12220993	High grade serous ovarian cancer	53978	genus Lachnospiraceae UCG010	14306	G	A	-0.08044	0.2974	0.01717	2.80899e-06	-	0.000406453	21.9476
rs7084454	10	21821274	High grade serous ovarian cancer	53978	genus Lachnospiraceae UCG010	14306	A	G	0.0985	0.3279	0.01655	2.76701e-09	-	0.000655805	35.421
rs72709458	5	1283755	High grade serous ovarian cancer	53978	genus Lachnospiraceae UCG010	14306	T	C	0.1386	0.2155	0.01968	2.17921e-12	-	0.000918038	49.5975
rs7405776	17	36093022	High grade serous ovarian cancer	53978	genus Lachnospiraceae UCG010	14306	G	A	-0.09612	0.6246	0.01612	2.52098e-09	-	0.000658256	35.5534
rs76623740	4	559553	High grade serous ovarian cancer	53978	genus Lachnospiraceae UCG010	14306	C	T	0.1927	0.03582	0.03932	9.46804e-07	rs112756721	0.000444761	24.0171
rs7671665	4	119947188	High grade serous ovarian cancer	53978	genus Lachnospiraceae UCG010	14306	G	A	0.08167	0.2931	0.01746	2.91998e-06	-	0.000405176	21.8787
rs7872034	9	106896809	High grade serous ovarian cancer	53978	genus Lachnospiraceae UCG010	14306	A	G	0.07227	0.5559	0.01585	5.00403e-06	-	0.000385011	20.7894
rs7995349	13	40037987	High grade serous ovarian cancer	53978	genus Lachnospiraceae UCG010	14306	C	T	0.1638	0.04271	0.03669	7.99595e-06	-	0.00036911	19.9304
rs10048327	18	3476302	High grade serous ovarian cancer	53978	genus Odoribacter	14306	C	T	0.07339	0.4798	0.01648	8.41802e-06	-	0.000367268	19.8309
rs10058015	5	174113415	High grade serous ovarian cancer	53978	genus Odoribacter	14306	T	C	-0.07618	0.3052	0.01714	8.76395e-06	-	0.000365834	19.7535
rs10107525	8	93438176	High grade serous ovarian cancer	53978	genus Odoribacter	14306	G	A	0.0929	0.8028	0.02039	4.854e-06	-	0.000384426	20.7578
rs11024093	11	16992395	High grade serous ovarian cancer	53978	genus Odoribacter	14306	G	A	-0.07629	0.3689	0.0165	3.74404e-06	-	0.000395894	21.3772
rs11027482	11	23781087	High grade serous ovarian cancer	53978	genus Odoribacter	14306	G	A	-0.07913	0.5415	0.0164	1.39701e-06	-	0.000431112	23.2798
rs112648308	14	69763176	High grade serous ovarian cancer	53978	genus Odoribacter	14306	T	C	0.08715	0.22	0.01938	6.925e-06	-	0.000374497	20.2214
rs11782652	8	82653644	High grade serous ovarian cancer	53978	genus Odoribacter	14306	G	A	0.1978	0.06811	0.02923	1.75792e-11	-	0.000847637	45.7909
rs12023270	1	38086578	High grade serous ovarian cancer	53978	genus Odoribacter	14306	T	C	0.1034	0.2594	0.01758	4.30101e-09	-	0.000640484	34.5929
rs12594752	15	91531995	High grade serous ovarian cancer	53978	genus Odoribacter	14306	T	C	-0.1327	0.1337	0.02352	1.37199e-08	-	0.000589379	31.8311
rs13254990	8	129076451	High grade serous ovarian cancer	53978	genus Odoribacter	14306	T	C	-0.09894	0.3177	0.017	5.36402e-09	-	0.000627129	33.8711
rs1400482	8	129541931	High grade serous ovarian cancer	53978	genus Odoribacter	14306	A	G	-0.2342	0.132	0.02465	7.1105e-22	-	0.00166954	90.2659
rs1997415	2	41943427	High grade serous ovarian cancer	53978	genus Odoribacter	14306	C	T	-0.07251	0.4256	0.01621	7.66408e-06	-	0.000370554	20.0085
rs2165109	2	111818658	High grade serous ovarian cancer	53978	genus Odoribacter	14306	C	A	0.09117	0.2519	0.018	4.255e-07	-	0.000475046	25.6533
rs34699955	10	96494577	High grade serous ovarian cancer	53978	genus Odoribacter	14306	G	T	-0.1921	0.04995	0.04289	7.48997e-06	-	0.000371505	20.0598
rs40645	16	8392711	High grade serous ovarian cancer	53978	genus Odoribacter	14306	T	C	-0.1398	0.923	0.02913	1.59302e-06	-	0.000426512	23.0312
rs4410871	8	128815029	High grade serous ovarian cancer	53978	genus Odoribacter	14306	C	T	0.0821	0.7246	0.01775	3.57899e-06	-	0.000396187	21.3931
rs4697169	4	20552853	High grade serous ovarian cancer	53978	genus Odoribacter	14306	A	C	-0.0794	0.2993	0.0177	6.93506e-06	-	0.000372663	20.1223
rs4729048	7	92315988	High grade serous ovarian cancer	53978	genus Odoribacter	14306	A	C	0.1171	0.8606	0.02527	3.61402e-06	-	0.000397662	21.4727
rs4808075	19	17390291	High grade serous ovarian cancer	53978	genus Odoribacter	14306	C	T	0.1799	0.296	0.01696	3.29382e-26	-	0.00208013	112.511
rs6005807	22	28934313	High grade serous ovarian cancer	53978	genus Odoribacter	14306	C	T	0.1527	0.8986	0.02701	1.22501e-08	-	0.000591773	31.9604
rs62276619	3	156397692	High grade serous ovarian cancer	53978	genus Odoribacter	14306	T	C	0.486	0.04882	0.03241	5.70953e-50	-	0.00414851	224.853
rs62560457	9	19030668	High grade serous ovarian cancer	53978	genus Odoribacter	14306	T	C	0.08503	0.2357	0.01855	4.54904e-06	-	0.000389109	21.0107
rs6432257	2	12220993	High grade serous ovarian cancer	53978	genus Odoribacter	14306	G	A	-0.08044	0.2974	0.01717	2.80899e-06	-	0.000406453	21.9476
rs7084454	10	21821274	High grade serous ovarian cancer	53978	genus Odoribacter	14306	A	G	0.0985	0.3279	0.01655	2.76701e-09	-	0.000655805	35.421
rs72709458	5	1283755	High grade serous ovarian cancer	53978	genus Odoribacter	14306	T	C	0.1386	0.2155	0.01968	2.17921e-12	-	0.000918038	49.5975
rs7405776	17	36093022	High grade serous ovarian cancer	53978	genus Odoribacter	14306	G	A	-0.09612	0.6246	0.01612	2.52098e-09	-	0.000658256	35.5534
rs76623740	4	559553	High grade serous ovarian cancer	53978	genus Odoribacter	14306	C	T	0.1927	0.03582	0.03932	9.46804e-07	rs112756721	0.000444761	24.0171
rs7671665	4	119947188	High grade serous ovarian cancer	53978	genus Odoribacter	14306	G	A	0.08167	0.2931	0.01746	2.91998e-06	-	0.000405176	21.8787
rs7872034	9	106896809	High grade serous ovarian cancer	53978	genus Odoribacter	14306	A	G	0.07227	0.5559	0.01585	5.00403e-06	-	0.000385011	20.7894
rs7995349	13	40037987	High grade serous ovarian cancer	53978	genus Odoribacter	14306	C	T	0.1638	0.04271	0.03669	7.99595e-06	-	0.00036911	19.9304
rs10048327	18	3476302	High grade serous ovarian cancer	53978	genus Ruminococcaceae UCG002	14306	C	T	0.07339	0.4798	0.01648	8.41802e-06	-	0.000367268	19.8309
rs10058015	5	174113415	High grade serous ovarian cancer	53978	genus Ruminococcaceae UCG002	14306	T	C	-0.07618	0.3052	0.01714	8.76395e-06	-	0.000365834	19.7535
rs10107525	8	93438176	High grade serous ovarian cancer	53978	genus Ruminococcaceae UCG002	14306	G	A	0.0929	0.8028	0.02039	4.854e-06	-	0.000384426	20.7578
rs11024093	11	16992395	High grade serous ovarian cancer	53978	genus Ruminococcaceae UCG002	14306	G	A	-0.07629	0.3689	0.0165	3.74404e-06	-	0.000395894	21.3772
rs11027482	11	23781087	High grade serous ovarian cancer	53978	genus Ruminococcaceae UCG002	14306	G	A	-0.07913	0.5415	0.0164	1.39701e-06	-	0.000431112	23.2798
rs112648308	14	69763176	High grade serous ovarian cancer	53978	genus Ruminococcaceae UCG002	14306	T	C	0.08715	0.22	0.01938	6.925e-06	-	0.000374497	20.2214
rs11782652	8	82653644	High grade serous ovarian cancer	53978	genus Ruminococcaceae UCG002	14306	G	A	0.1978	0.06811	0.02923	1.75792e-11	-	0.000847637	45.7909
rs12023270	1	38086578	High grade serous ovarian cancer	53978	genus Ruminococcaceae UCG002	14306	T	C	0.1034	0.2594	0.01758	4.30101e-09	-	0.000640484	34.5929
rs12594752	15	91531995	High grade serous ovarian cancer	53978	genus Ruminococcaceae UCG002	14306	T	C	-0.1327	0.1337	0.02352	1.37199e-08	-	0.000589379	31.8311
rs13254990	8	129076451	High grade serous ovarian cancer	53978	genus Ruminococcaceae UCG002	14306	T	C	-0.09894	0.3177	0.017	5.36402e-09	-	0.000627129	33.8711
rs1400482	8	129541931	High grade serous ovarian cancer	53978	genus Ruminococcaceae UCG002	14306	A	G	-0.2342	0.132	0.02465	7.1105e-22	-	0.00166954	90.2659
rs1997415	2	41943427	High grade serous ovarian cancer	53978	genus Ruminococcaceae UCG002	14306	C	T	-0.07251	0.4256	0.01621	7.66408e-06	-	0.000370554	20.0085
rs2165109	2	111818658	High grade serous ovarian cancer	53978	genus Ruminococcaceae UCG002	14306	C	A	0.09117	0.2519	0.018	4.255e-07	-	0.000475046	25.6533
rs34699955	10	96494577	High grade serous ovarian cancer	53978	genus Ruminococcaceae UCG002	14306	G	T	-0.1921	0.04995	0.04289	7.48997e-06	-	0.000371505	20.0598
rs40645	16	8392711	High grade serous ovarian cancer	53978	genus Ruminococcaceae UCG002	14306	T	C	-0.1398	0.923	0.02913	1.59302e-06	-	0.000426512	23.0312
rs4410871	8	128815029	High grade serous ovarian cancer	53978	genus Ruminococcaceae UCG002	14306	C	T	0.0821	0.7246	0.01775	3.57899e-06	-	0.000396187	21.3931
rs4697169	4	20552853	High grade serous ovarian cancer	53978	genus Ruminococcaceae UCG002	14306	A	C	-0.0794	0.2993	0.0177	6.93506e-06	-	0.000372663	20.1223
rs4729048	7	92315988	High grade serous ovarian cancer	53978	genus Ruminococcaceae UCG002	14306	A	C	0.1171	0.8606	0.02527	3.61402e-06	-	0.000397662	21.4727
rs4808075	19	17390291	High grade serous ovarian cancer	53978	genus Ruminococcaceae UCG002	14306	C	T	0.1799	0.296	0.01696	3.29382e-26	-	0.00208013	112.511
rs6005807	22	28934313	High grade serous ovarian cancer	53978	genus Ruminococcaceae UCG002	14306	C	T	0.1527	0.8986	0.02701	1.22501e-08	-	0.000591773	31.9604
rs62276619	3	156397692	High grade serous ovarian cancer	53978	genus Ruminococcaceae UCG002	14306	T	C	0.486	0.04882	0.03241	5.70953e-50	-	0.00414851	224.853
rs62560457	9	19030668	High grade serous ovarian cancer	53978	genus Ruminococcaceae UCG002	14306	T	C	0.08503	0.2357	0.01855	4.54904e-06	-	0.000389109	21.0107
rs6432257	2	12220993	High grade serous ovarian cancer	53978	genus Ruminococcaceae UCG002	14306	G	A	-0.08044	0.2974	0.01717	2.80899e-06	-	0.000406453	21.9476
rs7084454	10	21821274	High grade serous ovarian cancer	53978	genus Ruminococcaceae UCG002	14306	A	G	0.0985	0.3279	0.01655	2.76701e-09	-	0.000655805	35.421
rs72709458	5	1283755	High grade serous ovarian cancer	53978	genus Ruminococcaceae UCG002	14306	T	C	0.1386	0.2155	0.01968	2.17921e-12	-	0.000918038	49.5975
rs7405776	17	36093022	High grade serous ovarian cancer	53978	genus Ruminococcaceae UCG002	14306	G	A	-0.09612	0.6246	0.01612	2.52098e-09	-	0.000658256	35.5534
rs76623740	4	559553	High grade serous ovarian cancer	53978	genus Ruminococcaceae UCG002	14306	C	T	0.1927	0.03582	0.03932	9.46804e-07	rs112756721	0.000444761	24.0171
rs7671665	4	119947188	High grade serous ovarian cancer	53978	genus Ruminococcaceae UCG002	14306	G	A	0.08167	0.2931	0.01746	2.91998e-06	-	0.000405176	21.8787
rs7872034	9	106896809	High grade serous ovarian cancer	53978	genus Ruminococcaceae UCG002	14306	A	G	0.07227	0.5559	0.01585	5.00403e-06	-	0.000385011	20.7894
rs7995349	13	40037987	High grade serous ovarian cancer	53978	genus Ruminococcaceae UCG002	14306	C	T	0.1638	0.04271	0.03669	7.99595e-06	-	0.00036911	19.9304
rs10048327	18	3476302	High grade serous ovarian cancer	53978	genus Ruminococcaceae UCG010	14306	C	T	0.07339	0.4798	0.01648	8.41802e-06	-	0.000367268	19.8309
rs10058015	5	174113415	High grade serous ovarian cancer	53978	genus Ruminococcaceae UCG010	14306	T	C	-0.07618	0.3052	0.01714	8.76395e-06	-	0.000365834	19.7535
rs10107525	8	93438176	High grade serous ovarian cancer	53978	genus Ruminococcaceae UCG010	14306	G	A	0.0929	0.8028	0.02039	4.854e-06	-	0.000384426	20.7578
rs11024093	11	16992395	High grade serous ovarian cancer	53978	genus Ruminococcaceae UCG010	14306	G	A	-0.07629	0.3689	0.0165	3.74404e-06	-	0.000395894	21.3772
rs11027482	11	23781087	High grade serous ovarian cancer	53978	genus Ruminococcaceae UCG010	14306	G	A	-0.07913	0.5415	0.0164	1.39701e-06	-	0.000431112	23.2798
rs112648308	14	69763176	High grade serous ovarian cancer	53978	genus Ruminococcaceae UCG010	14306	T	C	0.08715	0.22	0.01938	6.925e-06	-	0.000374497	20.2214
rs11782652	8	82653644	High grade serous ovarian cancer	53978	genus Ruminococcaceae UCG010	14306	G	A	0.1978	0.06811	0.02923	1.75792e-11	-	0.000847637	45.7909
rs12023270	1	38086578	High grade serous ovarian cancer	53978	genus Ruminococcaceae UCG010	14306	T	C	0.1034	0.2594	0.01758	4.30101e-09	-	0.000640484	34.5929
rs12594752	15	91531995	High grade serous ovarian cancer	53978	genus Ruminococcaceae UCG010	14306	T	C	-0.1327	0.1337	0.02352	1.37199e-08	-	0.000589379	31.8311
rs13254990	8	129076451	High grade serous ovarian cancer	53978	genus Ruminococcaceae UCG010	14306	T	C	-0.09894	0.3177	0.017	5.36402e-09	-	0.000627129	33.8711
rs1400482	8	129541931	High grade serous ovarian cancer	53978	genus Ruminococcaceae UCG010	14306	A	G	-0.2342	0.132	0.02465	7.1105e-22	-	0.00166954	90.2659
rs1997415	2	41943427	High grade serous ovarian cancer	53978	genus Ruminococcaceae UCG010	14306	C	T	-0.07251	0.4256	0.01621	7.66408e-06	-	0.000370554	20.0085
rs2165109	2	111818658	High grade serous ovarian cancer	53978	genus Ruminococcaceae UCG010	14306	C	A	0.09117	0.2519	0.018	4.255e-07	-	0.000475046	25.6533
rs34699955	10	96494577	High grade serous ovarian cancer	53978	genus Ruminococcaceae UCG010	14306	G	T	-0.1921	0.04995	0.04289	7.48997e-06	-	0.000371505	20.0598
rs40645	16	8392711	High grade serous ovarian cancer	53978	genus Ruminococcaceae UCG010	14306	T	C	-0.1398	0.923	0.02913	1.59302e-06	-	0.000426512	23.0312
rs4410871	8	128815029	High grade serous ovarian cancer	53978	genus Ruminococcaceae UCG010	14306	C	T	0.0821	0.7246	0.01775	3.57899e-06	-	0.000396187	21.3931
rs4697169	4	20552853	High grade serous ovarian cancer	53978	genus Ruminococcaceae UCG010	14306	A	C	-0.0794	0.2993	0.0177	6.93506e-06	-	0.000372663	20.1223
rs4729048	7	92315988	High grade serous ovarian cancer	53978	genus Ruminococcaceae UCG010	14306	A	C	0.1171	0.8606	0.02527	3.61402e-06	-	0.000397662	21.4727
rs4808075	19	17390291	High grade serous ovarian cancer	53978	genus Ruminococcaceae UCG010	14306	C	T	0.1799	0.296	0.01696	3.29382e-26	-	0.00208013	112.511
rs6005807	22	28934313	High grade serous ovarian cancer	53978	genus Ruminococcaceae UCG010	14306	C	T	0.1527	0.8986	0.02701	1.22501e-08	-	0.000591773	31.9604
rs62276619	3	156397692	High grade serous ovarian cancer	53978	genus Ruminococcaceae UCG010	14306	T	C	0.486	0.04882	0.03241	5.70953e-50	-	0.00414851	224.853
rs62560457	9	19030668	High grade serous ovarian cancer	53978	genus Ruminococcaceae UCG010	14306	T	C	0.08503	0.2357	0.01855	4.54904e-06	-	0.000389109	21.0107
rs6432257	2	12220993	High grade serous ovarian cancer	53978	genus Ruminococcaceae UCG010	14306	G	A	-0.08044	0.2974	0.01717	2.80899e-06	-	0.000406453	21.9476
rs7084454	10	21821274	High grade serous ovarian cancer	53978	genus Ruminococcaceae UCG010	14306	A	G	0.0985	0.3279	0.01655	2.76701e-09	-	0.000655805	35.421
rs72709458	5	1283755	High grade serous ovarian cancer	53978	genus Ruminococcaceae UCG010	14306	T	C	0.1386	0.2155	0.01968	2.17921e-12	-	0.000918038	49.5975
rs7405776	17	36093022	High grade serous ovarian cancer	53978	genus Ruminococcaceae UCG010	14306	G	A	-0.09612	0.6246	0.01612	2.52098e-09	-	0.000658256	35.5534
rs76623740	4	559553	High grade serous ovarian cancer	53978	genus Ruminococcaceae UCG010	14306	C	T	0.1927	0.03582	0.03932	9.46804e-07	rs112756721	0.000444761	24.0171
rs7671665	4	119947188	High grade serous ovarian cancer	53978	genus Ruminococcaceae UCG010	14306	G	A	0.08167	0.2931	0.01746	2.91998e-06	-	0.000405176	21.8787
rs7872034	9	106896809	High grade serous ovarian cancer	53978	genus Ruminococcaceae UCG010	14306	A	G	0.07227	0.5559	0.01585	5.00403e-06	-	0.000385011	20.7894
rs7995349	13	40037987	High grade serous ovarian cancer	53978	genus Ruminococcaceae UCG010	14306	C	T	0.1638	0.04271	0.03669	7.99595e-06	-	0.00036911	19.9304
rs10048327	18	3476302	High grade serous ovarian cancer	53978	genus Slackia	14306	C	T	0.07339	0.4798	0.01648	8.41802e-06	-	0.000367268	19.8309
rs10058015	5	174113415	High grade serous ovarian cancer	53978	genus Slackia	14306	T	C	-0.07618	0.3052	0.01714	8.76395e-06	-	0.000365834	19.7535
rs10107525	8	93438176	High grade serous ovarian cancer	53978	genus Slackia	14306	G	A	0.0929	0.8028	0.02039	4.854e-06	-	0.000384426	20.7578
rs11024093	11	16992395	High grade serous ovarian cancer	53978	genus Slackia	14306	G	A	-0.07629	0.3689	0.0165	3.74404e-06	-	0.000395894	21.3772
rs11027482	11	23781087	High grade serous ovarian cancer	53978	genus Slackia	14306	G	A	-0.07913	0.5415	0.0164	1.39701e-06	-	0.000431112	23.2798
rs112648308	14	69763176	High grade serous ovarian cancer	53978	genus Slackia	14306	T	C	0.08715	0.22	0.01938	6.925e-06	-	0.000374497	20.2214
rs11782652	8	82653644	High grade serous ovarian cancer	53978	genus Slackia	14306	G	A	0.1978	0.06811	0.02923	1.75792e-11	-	0.000847637	45.7909
rs12023270	1	38086578	High grade serous ovarian cancer	53978	genus Slackia	14306	T	C	0.1034	0.2594	0.01758	4.30101e-09	-	0.000640484	34.5929
rs12594752	15	91531995	High grade serous ovarian cancer	53978	genus Slackia	14306	T	C	-0.1327	0.1337	0.02352	1.37199e-08	-	0.000589379	31.8311
rs13254990	8	129076451	High grade serous ovarian cancer	53978	genus Slackia	14306	T	C	-0.09894	0.3177	0.017	5.36402e-09	-	0.000627129	33.8711
rs1400482	8	129541931	High grade serous ovarian cancer	53978	genus Slackia	14306	A	G	-0.2342	0.132	0.02465	7.1105e-22	-	0.00166954	90.2659
rs1997415	2	41943427	High grade serous ovarian cancer	53978	genus Slackia	14306	C	T	-0.07251	0.4256	0.01621	7.66408e-06	-	0.000370554	20.0085
rs2165109	2	111818658	High grade serous ovarian cancer	53978	genus Slackia	14306	C	A	0.09117	0.2519	0.018	4.255e-07	-	0.000475046	25.6533
rs34699955	10	96494577	High grade serous ovarian cancer	53978	genus Slackia	14306	G	T	-0.1921	0.04995	0.04289	7.48997e-06	-	0.000371505	20.0598
rs40645	16	8392711	High grade serous ovarian cancer	53978	genus Slackia	14306	T	C	-0.1398	0.923	0.02913	1.59302e-06	-	0.000426512	23.0312
rs4410871	8	128815029	High grade serous ovarian cancer	53978	genus Slackia	14306	C	T	0.0821	0.7246	0.01775	3.57899e-06	-	0.000396187	21.3931
rs4697169	4	20552853	High grade serous ovarian cancer	53978	genus Slackia	14306	A	C	-0.0794	0.2993	0.0177	6.93506e-06	-	0.000372663	20.1223
rs4729048	7	92315988	High grade serous ovarian cancer	53978	genus Slackia	14306	A	C	0.1171	0.8606	0.02527	3.61402e-06	-	0.000397662	21.4727
rs4808075	19	17390291	High grade serous ovarian cancer	53978	genus Slackia	14306	C	T	0.1799	0.296	0.01696	3.29382e-26	-	0.00208013	112.511
rs6005807	22	28934313	High grade serous ovarian cancer	53978	genus Slackia	14306	C	T	0.1527	0.8986	0.02701	1.22501e-08	-	0.000591773	31.9604
rs62276619	3	156406997	High grade serous ovarian cancer	53978	genus Slackia	14306	T	C	0.486	0.04882	0.03241	5.70953e-50	rs7651446	0.00414851	224.853
rs62560457	9	19030668	High grade serous ovarian cancer	53978	genus Slackia	14306	T	C	0.08503	0.2357	0.01855	4.54904e-06	-	0.000389109	21.0107
rs6432257	2	12220993	High grade serous ovarian cancer	53978	genus Slackia	14306	G	A	-0.08044	0.2974	0.01717	2.80899e-06	-	0.000406453	21.9476
rs7084454	10	21821274	High grade serous ovarian cancer	53978	genus Slackia	14306	A	G	0.0985	0.3279	0.01655	2.76701e-09	-	0.000655805	35.421
rs72709458	5	1283755	High grade serous ovarian cancer	53978	genus Slackia	14306	T	C	0.1386	0.2155	0.01968	2.17921e-12	-	0.000918038	49.5975
rs7405776	17	36093022	High grade serous ovarian cancer	53978	genus Slackia	14306	G	A	-0.09612	0.6246	0.01612	2.52098e-09	-	0.000658256	35.5534
rs76623740	4	620619	High grade serous ovarian cancer	53978	genus Slackia	14306	C	T	0.1927	0.03582	0.03932	9.46804e-07	rs28710261	0.000444761	24.0171
rs7671665	4	119947188	High grade serous ovarian cancer	53978	genus Slackia	14306	G	A	0.08167	0.2931	0.01746	2.91998e-06	-	0.000405176	21.8787
rs7872034	9	106896809	High grade serous ovarian cancer	53978	genus Slackia	14306	A	G	0.07227	0.5559	0.01585	5.00403e-06	-	0.000385011	20.7894
rs10048327	18	3476302	High grade serous ovarian cancer	53978	phylum Firmicutes	14306	C	T	0.07339	0.4798	0.01648	8.41802e-06	-	0.000367268	19.8309
rs10058015	5	174113415	High grade serous ovarian cancer	53978	phylum Firmicutes	14306	T	C	-0.07618	0.3052	0.01714	8.76395e-06	-	0.000365834	19.7535
rs10107525	8	93438176	High grade serous ovarian cancer	53978	phylum Firmicutes	14306	G	A	0.0929	0.8028	0.02039	4.854e-06	-	0.000384426	20.7578
rs11024093	11	16992395	High grade serous ovarian cancer	53978	phylum Firmicutes	14306	G	A	-0.07629	0.3689	0.0165	3.74404e-06	-	0.000395894	21.3772
rs11027482	11	23781087	High grade serous ovarian cancer	53978	phylum Firmicutes	14306	G	A	-0.07913	0.5415	0.0164	1.39701e-06	-	0.000431112	23.2798
rs112648308	14	69763176	High grade serous ovarian cancer	53978	phylum Firmicutes	14306	T	C	0.08715	0.22	0.01938	6.925e-06	-	0.000374497	20.2214
rs11782652	8	82653644	High grade serous ovarian cancer	53978	phylum Firmicutes	14306	G	A	0.1978	0.06811	0.02923	1.75792e-11	-	0.000847637	45.7909
rs12023270	1	38086578	High grade serous ovarian cancer	53978	phylum Firmicutes	14306	T	C	0.1034	0.2594	0.01758	4.30101e-09	-	0.000640484	34.5929
rs12594752	15	91531995	High grade serous ovarian cancer	53978	phylum Firmicutes	14306	T	C	-0.1327	0.1337	0.02352	1.37199e-08	-	0.000589379	31.8311
rs13254990	8	129076451	High grade serous ovarian cancer	53978	phylum Firmicutes	14306	T	C	-0.09894	0.3177	0.017	5.36402e-09	-	0.000627129	33.8711
rs1400482	8	129541931	High grade serous ovarian cancer	53978	phylum Firmicutes	14306	A	G	-0.2342	0.132	0.02465	7.1105e-22	-	0.00166954	90.2659
rs1997415	2	41943427	High grade serous ovarian cancer	53978	phylum Firmicutes	14306	C	T	-0.07251	0.4256	0.01621	7.66408e-06	-	0.000370554	20.0085
rs2165109	2	111818658	High grade serous ovarian cancer	53978	phylum Firmicutes	14306	C	A	0.09117	0.2519	0.018	4.255e-07	-	0.000475046	25.6533
rs34699955	10	96494577	High grade serous ovarian cancer	53978	phylum Firmicutes	14306	G	T	-0.1921	0.04995	0.04289	7.48997e-06	-	0.000371505	20.0598
rs40645	16	8392711	High grade serous ovarian cancer	53978	phylum Firmicutes	14306	T	C	-0.1398	0.923	0.02913	1.59302e-06	-	0.000426512	23.0312
rs4410871	8	128815029	High grade serous ovarian cancer	53978	phylum Firmicutes	14306	C	T	0.0821	0.7246	0.01775	3.57899e-06	-	0.000396187	21.3931
rs4697169	4	20552853	High grade serous ovarian cancer	53978	phylum Firmicutes	14306	A	C	-0.0794	0.2993	0.0177	6.93506e-06	-	0.000372663	20.1223
rs4729048	7	92315988	High grade serous ovarian cancer	53978	phylum Firmicutes	14306	A	C	0.1171	0.8606	0.02527	3.61402e-06	-	0.000397662	21.4727
rs4808075	19	17390291	High grade serous ovarian cancer	53978	phylum Firmicutes	14306	C	T	0.1799	0.296	0.01696	3.29382e-26	-	0.00208013	112.511
rs6005807	22	28934313	High grade serous ovarian cancer	53978	phylum Firmicutes	14306	C	T	0.1527	0.8986	0.02701	1.22501e-08	-	0.000591773	31.9604
rs62276619	3	156397692	High grade serous ovarian cancer	53978	phylum Firmicutes	14306	T	C	0.486	0.04882	0.03241	5.70953e-50	-	0.00414851	224.853
rs62560457	9	19030668	High grade serous ovarian cancer	53978	phylum Firmicutes	14306	T	C	0.08503	0.2357	0.01855	4.54904e-06	-	0.000389109	21.0107
rs6432257	2	12220993	High grade serous ovarian cancer	53978	phylum Firmicutes	14306	G	A	-0.08044	0.2974	0.01717	2.80899e-06	-	0.000406453	21.9476
rs7084454	10	21821274	High grade serous ovarian cancer	53978	phylum Firmicutes	14306	A	G	0.0985	0.3279	0.01655	2.76701e-09	-	0.000655805	35.421
rs72709458	5	1283755	High grade serous ovarian cancer	53978	phylum Firmicutes	14306	T	C	0.1386	0.2155	0.01968	2.17921e-12	-	0.000918038	49.5975
rs7405776	17	36093022	High grade serous ovarian cancer	53978	phylum Firmicutes	14306	G	A	-0.09612	0.6246	0.01612	2.52098e-09	-	0.000658256	35.5534
rs76623740	4	559553	High grade serous ovarian cancer	53978	phylum Firmicutes	14306	C	T	0.1927	0.03582	0.03932	9.46804e-07	rs112756721	0.000444761	24.0171
rs7671665	4	119947188	High grade serous ovarian cancer	53978	phylum Firmicutes	14306	G	A	0.08167	0.2931	0.01746	2.91998e-06	-	0.000405176	21.8787
rs7872034	9	106896809	High grade serous ovarian cancer	53978	phylum Firmicutes	14306	A	G	0.07227	0.5559	0.01585	5.00403e-06	-	0.000385011	20.7894
rs7995349	13	40037987	High grade serous ovarian cancer	53978	phylum Firmicutes	14306	C	T	0.1638	0.04271	0.03669	7.99595e-06	-	0.00036911	19.9304
rs10022898	4	39796547	Mucinous ovarian cancer	43507	family Defluviitaleaceae	14306	T	C	0.1573	0.6948	0.03557	9.75911e-06	-	0.000449299	19.5555
rs11263761	17	36098040	Mucinous ovarian cancer	43507	family Defluviitaleaceae	14306	A	G	0.1595	0.5146	0.03075	2.031e-07	rs4430796	0.000618021	26.9036
rs1230708	18	54997685	Mucinous ovarian cancer	43507	family Defluviitaleaceae	14306	C	T	0.2877	0.05025	0.06383	6.55707e-06	-	0.000466733	20.3147
rs12616772	2	177531503	Mucinous ovarian cancer	43507	family Defluviitaleaceae	14306	C	A	0.1648	0.6491	0.03414	1.14501e-06	-	0.000535298	23.3006
rs184319	8	55126346	Mucinous ovarian cancer	43507	family Defluviitaleaceae	14306	A	G	-0.1418	0.6549	0.0317	7.74908e-06	-	0.000459701	20.0085
rs2127865	8	106407804	Mucinous ovarian cancer	43507	family Defluviitaleaceae	14306	G	A	-0.1727	0.2183	0.03729	3.64099e-06	-	0.00049275	21.4477
rs236961	6	16515154	Mucinous ovarian cancer	43507	family Defluviitaleaceae	14306	T	C	-0.1479	0.3557	0.03237	4.89001e-06	-	0.000479605	20.8752
rs2857540	2	177026698	Mucinous ovarian cancer	43507	family Defluviitaleaceae	14306	T	G	-0.2422	0.6839	0.03108	1.03992e-14	-	0.00139387	60.7248
rs2900993	10	115522548	Mucinous ovarian cancer	43507	family Defluviitaleaceae	14306	G	A	0.2425	0.09597	0.04985	1.90401e-06	-	0.000543623	23.6632
rs320203	9	104943226	Mucinous ovarian cancer	43507	family Defluviitaleaceae	14306	A	C	-0.2512	0.1498	0.04572	1.74201e-08	-	0.000693372	30.1861
rs55996111	11	116254118	Mucinous ovarian cancer	43507	family Defluviitaleaceae	14306	A	G	0.1831	0.2427	0.041	7.98896e-06	-	0.000458195	19.9429
rs57738775	10	19271971	Mucinous ovarian cancer	43507	family Defluviitaleaceae	14306	G	A	-0.2907	0.08237	0.06215	2.90202e-06	-	0.000502609	21.877
rs57990347	13	46072433	Mucinous ovarian cancer	43507	family Defluviitaleaceae	14306	T	C	-0.1439	0.395	0.03149	4.37905e-06	-	0.000479743	20.8812
rs61814953	1	205910080	Mucinous ovarian cancer	43507	family Defluviitaleaceae	14306	C	T	-0.1581	0.3904	0.03208	7.13493e-07	-	0.000557948	24.2871
rs67808862	3	138849543	Mucinous ovarian cancer	43507	family Defluviitaleaceae	14306	C	T	0.2504	0.2833	0.03379	2.13895e-13	-	0.00126062	54.9126
rs7232386	18	10442171	Mucinous ovarian cancer	43507	family Defluviitaleaceae	14306	A	C	0.1616	0.5394	0.0313	2.21799e-07	-	0.000612307	26.6547
rs72811366	16	86240058	Mucinous ovarian cancer	43507	family Defluviitaleaceae	14306	A	C	-0.1925	0.1885	0.04302	7.61904e-06	-	0.000460004	20.0217
rs72827480	2	121146501	Mucinous ovarian cancer	43507	family Defluviitaleaceae	14306	C	T	-0.1603	0.3988	0.03248	7.011e-07	-	0.000559542	24.3565
rs74597329	19	39741465	Mucinous ovarian cancer	43507	family Defluviitaleaceae	14306	G	T	-0.3614	0.3157	0.03697	1.36301e-23	rs68018539	0.00219162	95.5559
rs77137431	9	109175237	Mucinous ovarian cancer	43507	family Defluviitaleaceae	14306	A	C	-0.2786	0.07755	0.05958	2.92301e-06	-	0.000502324	21.8646
rs79338758	16	86170816	Mucinous ovarian cancer	43507	family Defluviitaleaceae	14306	C	A	-0.3481	0.05593	0.07193	1.29999e-06	-	0.000538016	23.419
rs804271	8	11627214	Mucinous ovarian cancer	43507	family Defluviitaleaceae	14306	A	C	-0.1536	0.4496	0.03325	3.86403e-06	-	0.000490261	21.3393
rs9386495	6	106382284	Mucinous ovarian cancer	43507	family Defluviitaleaceae	14306	A	G	-0.1595	0.7689	0.03591	8.96603e-06	rs6905815	0.000453247	19.7274
rs10022898	4	39796547	Mucinous ovarian cancer	43507	family Rikenellaceae	14306	T	C	0.1573	0.6948	0.03557	9.75911e-06	-	0.000449299	19.5555
rs11263761	17	36098040	Mucinous ovarian cancer	43507	family Rikenellaceae	14306	A	G	0.1595	0.5146	0.03075	2.031e-07	rs4430796	0.000618021	26.9036
rs1230708	18	54997685	Mucinous ovarian cancer	43507	family Rikenellaceae	14306	C	T	0.2877	0.05025	0.06383	6.55707e-06	-	0.000466733	20.3147
rs12616772	2	177531503	Mucinous ovarian cancer	43507	family Rikenellaceae	14306	C	A	0.1648	0.6491	0.03414	1.14501e-06	-	0.000535298	23.3006
rs184319	8	55126346	Mucinous ovarian cancer	43507	family Rikenellaceae	14306	A	G	-0.1418	0.6549	0.0317	7.74908e-06	-	0.000459701	20.0085
rs2127865	8	106407804	Mucinous ovarian cancer	43507	family Rikenellaceae	14306	G	A	-0.1727	0.2183	0.03729	3.64099e-06	-	0.00049275	21.4477
rs236961	6	16515154	Mucinous ovarian cancer	43507	family Rikenellaceae	14306	T	C	-0.1479	0.3557	0.03237	4.89001e-06	-	0.000479605	20.8752
rs2857540	2	177026698	Mucinous ovarian cancer	43507	family Rikenellaceae	14306	T	G	-0.2422	0.6839	0.03108	1.03992e-14	-	0.00139387	60.7248
rs2900993	10	115522548	Mucinous ovarian cancer	43507	family Rikenellaceae	14306	G	A	0.2425	0.09597	0.04985	1.90401e-06	-	0.000543623	23.6632
rs320203	9	104943226	Mucinous ovarian cancer	43507	family Rikenellaceae	14306	A	C	-0.2512	0.1498	0.04572	1.74201e-08	-	0.000693372	30.1861
rs55996111	11	116254118	Mucinous ovarian cancer	43507	family Rikenellaceae	14306	A	G	0.1831	0.2427	0.041	7.98896e-06	-	0.000458195	19.9429
rs57738775	10	19271971	Mucinous ovarian cancer	43507	family Rikenellaceae	14306	G	A	-0.2907	0.08237	0.06215	2.90202e-06	-	0.000502609	21.877
rs57990347	13	46072433	Mucinous ovarian cancer	43507	family Rikenellaceae	14306	T	C	-0.1439	0.395	0.03149	4.37905e-06	-	0.000479743	20.8812
rs61814953	1	205910080	Mucinous ovarian cancer	43507	family Rikenellaceae	14306	C	T	-0.1581	0.3904	0.03208	7.13493e-07	-	0.000557948	24.2871
rs62120744	19	40075418	Mucinous ovarian cancer	43507	family Rikenellaceae	14306	C	T	0.3595	0.04421	0.07601	4.70598e-06	-	0.000513894	22.3685
rs67808862	3	138849543	Mucinous ovarian cancer	43507	family Rikenellaceae	14306	C	T	0.2504	0.2833	0.03379	2.13895e-13	-	0.00126062	54.9126
rs7232386	18	10442171	Mucinous ovarian cancer	43507	family Rikenellaceae	14306	A	C	0.1616	0.5394	0.0313	2.21799e-07	-	0.000612307	26.6547
rs72811366	16	86240058	Mucinous ovarian cancer	43507	family Rikenellaceae	14306	A	C	-0.1925	0.1885	0.04302	7.61904e-06	-	0.000460004	20.0217
rs72827480	2	121146501	Mucinous ovarian cancer	43507	family Rikenellaceae	14306	C	T	-0.1603	0.3988	0.03248	7.011e-07	-	0.000559542	24.3565
rs74597329	19	39741465	Mucinous ovarian cancer	43507	family Rikenellaceae	14306	G	T	-0.3614	0.3157	0.03697	1.36301e-23	rs68018539	0.00219162	95.5559
rs77137431	9	109175237	Mucinous ovarian cancer	43507	family Rikenellaceae	14306	A	C	-0.2786	0.07755	0.05958	2.92301e-06	-	0.000502324	21.8646
rs79338758	16	86170816	Mucinous ovarian cancer	43507	family Rikenellaceae	14306	C	A	-0.3481	0.05593	0.07193	1.29999e-06	-	0.000538016	23.419
rs804271	8	11627214	Mucinous ovarian cancer	43507	family Rikenellaceae	14306	A	C	-0.1536	0.4496	0.03325	3.86403e-06	-	0.000490261	21.3393
rs9386495	6	106382284	Mucinous ovarian cancer	43507	family Rikenellaceae	14306	A	G	-0.1595	0.7689	0.03591	8.96603e-06	rs6905815	0.000453247	19.7274
rs10022898	4	39796547	Mucinous ovarian cancer	43507	genus Alistipes	14306	T	C	0.1573	0.6948	0.03557	9.75911e-06	-	0.000449299	19.5555
rs11263761	17	36098040	Mucinous ovarian cancer	43507	genus Alistipes	14306	A	G	0.1595	0.5146	0.03075	2.031e-07	rs4430796	0.000618021	26.9036
rs1230708	18	54997685	Mucinous ovarian cancer	43507	genus Alistipes	14306	C	T	0.2877	0.05025	0.06383	6.55707e-06	-	0.000466733	20.3147
rs12616772	2	177531503	Mucinous ovarian cancer	43507	genus Alistipes	14306	C	A	0.1648	0.6491	0.03414	1.14501e-06	-	0.000535298	23.3006
rs184319	8	55126346	Mucinous ovarian cancer	43507	genus Alistipes	14306	A	G	-0.1418	0.6549	0.0317	7.74908e-06	-	0.000459701	20.0085
rs2127865	8	106407804	Mucinous ovarian cancer	43507	genus Alistipes	14306	G	A	-0.1727	0.2183	0.03729	3.64099e-06	-	0.00049275	21.4477
rs236961	6	16515154	Mucinous ovarian cancer	43507	genus Alistipes	14306	T	C	-0.1479	0.3557	0.03237	4.89001e-06	-	0.000479605	20.8752
rs2857540	2	177026698	Mucinous ovarian cancer	43507	genus Alistipes	14306	T	G	-0.2422	0.6839	0.03108	1.03992e-14	-	0.00139387	60.7248
rs2900993	10	115522548	Mucinous ovarian cancer	43507	genus Alistipes	14306	G	A	0.2425	0.09597	0.04985	1.90401e-06	-	0.000543623	23.6632
rs320203	9	104943226	Mucinous ovarian cancer	43507	genus Alistipes	14306	A	C	-0.2512	0.1498	0.04572	1.74201e-08	-	0.000693372	30.1861
rs55996111	11	116254118	Mucinous ovarian cancer	43507	genus Alistipes	14306	A	G	0.1831	0.2427	0.041	7.98896e-06	-	0.000458195	19.9429
rs57738775	10	19271971	Mucinous ovarian cancer	43507	genus Alistipes	14306	G	A	-0.2907	0.08237	0.06215	2.90202e-06	-	0.000502609	21.877
rs57990347	13	46072433	Mucinous ovarian cancer	43507	genus Alistipes	14306	T	C	-0.1439	0.395	0.03149	4.37905e-06	-	0.000479743	20.8812
rs61814953	1	205910080	Mucinous ovarian cancer	43507	genus Alistipes	14306	C	T	-0.1581	0.3904	0.03208	7.13493e-07	-	0.000557948	24.2871
rs62120744	19	40075418	Mucinous ovarian cancer	43507	genus Alistipes	14306	C	T	0.3595	0.04421	0.07601	4.70598e-06	-	0.000513894	22.3685
rs67808862	3	138849543	Mucinous ovarian cancer	43507	genus Alistipes	14306	C	T	0.2504	0.2833	0.03379	2.13895e-13	-	0.00126062	54.9126
rs7232386	18	10442171	Mucinous ovarian cancer	43507	genus Alistipes	14306	A	C	0.1616	0.5394	0.0313	2.21799e-07	-	0.000612307	26.6547
rs72811366	16	86240058	Mucinous ovarian cancer	43507	genus Alistipes	14306	A	C	-0.1925	0.1885	0.04302	7.61904e-06	-	0.000460004	20.0217
rs72827480	2	121146501	Mucinous ovarian cancer	43507	genus Alistipes	14306	C	T	-0.1603	0.3988	0.03248	7.011e-07	-	0.000559542	24.3565
rs74597329	19	39741465	Mucinous ovarian cancer	43507	genus Alistipes	14306	G	T	-0.3614	0.3157	0.03697	1.36301e-23	rs68018539	0.00219162	95.5559
rs77137431	9	109175237	Mucinous ovarian cancer	43507	genus Alistipes	14306	A	C	-0.2786	0.07755	0.05958	2.92301e-06	-	0.000502324	21.8646
rs79338758	16	86170816	Mucinous ovarian cancer	43507	genus Alistipes	14306	C	A	-0.3481	0.05593	0.07193	1.29999e-06	-	0.000538016	23.419
rs804271	8	11627214	Mucinous ovarian cancer	43507	genus Alistipes	14306	A	C	-0.1536	0.4496	0.03325	3.86403e-06	-	0.000490261	21.3393
rs9386495	6	106382284	Mucinous ovarian cancer	43507	genus Alistipes	14306	A	G	-0.1595	0.7689	0.03591	8.96603e-06	rs6905815	0.000453247	19.7274
rs10022898	4	39796547	Mucinous ovarian cancer	43507	genus Coprococcus1	14306	T	C	0.1573	0.6948	0.03557	9.75911e-06	-	0.000449299	19.5555
rs11263761	17	36098040	Mucinous ovarian cancer	43507	genus Coprococcus1	14306	A	G	0.1595	0.5146	0.03075	2.031e-07	rs4430796	0.000618021	26.9036
rs1230708	18	54997685	Mucinous ovarian cancer	43507	genus Coprococcus1	14306	C	T	0.2877	0.05025	0.06383	6.55707e-06	-	0.000466733	20.3147
rs12616772	2	177531503	Mucinous ovarian cancer	43507	genus Coprococcus1	14306	C	A	0.1648	0.6491	0.03414	1.14501e-06	-	0.000535298	23.3006
rs184319	8	55126346	Mucinous ovarian cancer	43507	genus Coprococcus1	14306	A	G	-0.1418	0.6549	0.0317	7.74908e-06	-	0.000459701	20.0085
rs2127865	8	106407804	Mucinous ovarian cancer	43507	genus Coprococcus1	14306	G	A	-0.1727	0.2183	0.03729	3.64099e-06	-	0.00049275	21.4477
rs236961	6	16515154	Mucinous ovarian cancer	43507	genus Coprococcus1	14306	T	C	-0.1479	0.3557	0.03237	4.89001e-06	-	0.000479605	20.8752
rs2857540	2	177026698	Mucinous ovarian cancer	43507	genus Coprococcus1	14306	T	G	-0.2422	0.6839	0.03108	1.03992e-14	-	0.00139387	60.7248
rs2900993	10	115522548	Mucinous ovarian cancer	43507	genus Coprococcus1	14306	G	A	0.2425	0.09597	0.04985	1.90401e-06	-	0.000543623	23.6632
rs320203	9	104943226	Mucinous ovarian cancer	43507	genus Coprococcus1	14306	A	C	-0.2512	0.1498	0.04572	1.74201e-08	-	0.000693372	30.1861
rs55996111	11	116254118	Mucinous ovarian cancer	43507	genus Coprococcus1	14306	A	G	0.1831	0.2427	0.041	7.98896e-06	-	0.000458195	19.9429
rs57738775	10	19271971	Mucinous ovarian cancer	43507	genus Coprococcus1	14306	G	A	-0.2907	0.08237	0.06215	2.90202e-06	-	0.000502609	21.877
rs57990347	13	46072433	Mucinous ovarian cancer	43507	genus Coprococcus1	14306	T	C	-0.1439	0.395	0.03149	4.37905e-06	-	0.000479743	20.8812
rs61814953	1	205910080	Mucinous ovarian cancer	43507	genus Coprococcus1	14306	C	T	-0.1581	0.3904	0.03208	7.13493e-07	-	0.000557948	24.2871
rs62120744	19	40075418	Mucinous ovarian cancer	43507	genus Coprococcus1	14306	C	T	0.3595	0.04421	0.07601	4.70598e-06	-	0.000513894	22.3685
rs67808862	3	138849543	Mucinous ovarian cancer	43507	genus Coprococcus1	14306	C	T	0.2504	0.2833	0.03379	2.13895e-13	-	0.00126062	54.9126
rs7232386	18	10442171	Mucinous ovarian cancer	43507	genus Coprococcus1	14306	A	C	0.1616	0.5394	0.0313	2.21799e-07	-	0.000612307	26.6547
rs72811366	16	86240058	Mucinous ovarian cancer	43507	genus Coprococcus1	14306	A	C	-0.1925	0.1885	0.04302	7.61904e-06	-	0.000460004	20.0217
rs72827480	2	121146501	Mucinous ovarian cancer	43507	genus Coprococcus1	14306	C	T	-0.1603	0.3988	0.03248	7.011e-07	-	0.000559542	24.3565
rs74597329	19	39741465	Mucinous ovarian cancer	43507	genus Coprococcus1	14306	G	T	-0.3614	0.3157	0.03697	1.36301e-23	rs68018539	0.00219162	95.5559
rs77137431	9	109175237	Mucinous ovarian cancer	43507	genus Coprococcus1	14306	A	C	-0.2786	0.07755	0.05958	2.92301e-06	-	0.000502324	21.8646
rs79338758	16	86170816	Mucinous ovarian cancer	43507	genus Coprococcus1	14306	C	A	-0.3481	0.05593	0.07193	1.29999e-06	-	0.000538016	23.419
rs804271	8	11627214	Mucinous ovarian cancer	43507	genus Coprococcus1	14306	A	C	-0.1536	0.4496	0.03325	3.86403e-06	-	0.000490261	21.3393
rs9386495	6	106382284	Mucinous ovarian cancer	43507	genus Coprococcus1	14306	A	G	-0.1595	0.7689	0.03591	8.96603e-06	rs6905815	0.000453247	19.7274
rs10022898	4	39796547	Mucinous ovarian cancer	43507	genus Defluviitaleaceae UCG011	14306	T	C	0.1573	0.6948	0.03557	9.75911e-06	-	0.000449299	19.5555
rs11263761	17	36098040	Mucinous ovarian cancer	43507	genus Defluviitaleaceae UCG011	14306	A	G	0.1595	0.5146	0.03075	2.031e-07	rs4430796	0.000618021	26.9036
rs1230708	18	54997685	Mucinous ovarian cancer	43507	genus Defluviitaleaceae UCG011	14306	C	T	0.2877	0.05025	0.06383	6.55707e-06	-	0.000466733	20.3147
rs12616772	2	177531503	Mucinous ovarian cancer	43507	genus Defluviitaleaceae UCG011	14306	C	A	0.1648	0.6491	0.03414	1.14501e-06	-	0.000535298	23.3006
rs184319	8	55126346	Mucinous ovarian cancer	43507	genus Defluviitaleaceae UCG011	14306	A	G	-0.1418	0.6549	0.0317	7.74908e-06	-	0.000459701	20.0085
rs2127865	8	106407804	Mucinous ovarian cancer	43507	genus Defluviitaleaceae UCG011	14306	G	A	-0.1727	0.2183	0.03729	3.64099e-06	-	0.00049275	21.4477
rs236961	6	16515154	Mucinous ovarian cancer	43507	genus Defluviitaleaceae UCG011	14306	T	C	-0.1479	0.3557	0.03237	4.89001e-06	-	0.000479605	20.8752
rs2857540	2	177026698	Mucinous ovarian cancer	43507	genus Defluviitaleaceae UCG011	14306	T	G	-0.2422	0.6839	0.03108	1.03992e-14	-	0.00139387	60.7248
rs2900993	10	115522548	Mucinous ovarian cancer	43507	genus Defluviitaleaceae UCG011	14306	G	A	0.2425	0.09597	0.04985	1.90401e-06	-	0.000543623	23.6632
rs320203	9	104943226	Mucinous ovarian cancer	43507	genus Defluviitaleaceae UCG011	14306	A	C	-0.2512	0.1498	0.04572	1.74201e-08	-	0.000693372	30.1861
rs55996111	11	116254118	Mucinous ovarian cancer	43507	genus Defluviitaleaceae UCG011	14306	A	G	0.1831	0.2427	0.041	7.98896e-06	-	0.000458195	19.9429
rs57738775	10	19271971	Mucinous ovarian cancer	43507	genus Defluviitaleaceae UCG011	14306	G	A	-0.2907	0.08237	0.06215	2.90202e-06	-	0.000502609	21.877
rs57990347	13	46072433	Mucinous ovarian cancer	43507	genus Defluviitaleaceae UCG011	14306	T	C	-0.1439	0.395	0.03149	4.37905e-06	-	0.000479743	20.8812
rs61814953	1	205910080	Mucinous ovarian cancer	43507	genus Defluviitaleaceae UCG011	14306	C	T	-0.1581	0.3904	0.03208	7.13493e-07	-	0.000557948	24.2871
rs67808862	3	138849543	Mucinous ovarian cancer	43507	genus Defluviitaleaceae UCG011	14306	C	T	0.2504	0.2833	0.03379	2.13895e-13	-	0.00126062	54.9126
rs7232386	18	10442171	Mucinous ovarian cancer	43507	genus Defluviitaleaceae UCG011	14306	A	C	0.1616	0.5394	0.0313	2.21799e-07	-	0.000612307	26.6547
rs72811366	16	86240058	Mucinous ovarian cancer	43507	genus Defluviitaleaceae UCG011	14306	A	C	-0.1925	0.1885	0.04302	7.61904e-06	-	0.000460004	20.0217
rs72827480	2	121146501	Mucinous ovarian cancer	43507	genus Defluviitaleaceae UCG011	14306	C	T	-0.1603	0.3988	0.03248	7.011e-07	-	0.000559542	24.3565
rs74597329	19	39741465	Mucinous ovarian cancer	43507	genus Defluviitaleaceae UCG011	14306	G	T	-0.3614	0.3157	0.03697	1.36301e-23	rs68018539	0.00219162	95.5559
rs77137431	9	109175237	Mucinous ovarian cancer	43507	genus Defluviitaleaceae UCG011	14306	A	C	-0.2786	0.07755	0.05958	2.92301e-06	-	0.000502324	21.8646
rs79338758	16	86170816	Mucinous ovarian cancer	43507	genus Defluviitaleaceae UCG011	14306	C	A	-0.3481	0.05593	0.07193	1.29999e-06	-	0.000538016	23.419
rs804271	8	11627214	Mucinous ovarian cancer	43507	genus Defluviitaleaceae UCG011	14306	A	C	-0.1536	0.4496	0.03325	3.86403e-06	-	0.000490261	21.3393
rs9386495	6	106382284	Mucinous ovarian cancer	43507	genus Defluviitaleaceae UCG011	14306	A	G	-0.1595	0.7689	0.03591	8.96603e-06	rs6905815	0.000453247	19.7274
rs10022898	4	39796547	Mucinous ovarian cancer	43507	genus Eubacterium hallii group	14306	T	C	0.1573	0.6948	0.03557	9.75911e-06	-	0.000449299	19.5555
rs11263761	17	36098040	Mucinous ovarian cancer	43507	genus Eubacterium hallii group	14306	A	G	0.1595	0.5146	0.03075	2.031e-07	rs4430796	0.000618021	26.9036
rs1230708	18	54997685	Mucinous ovarian cancer	43507	genus Eubacterium hallii group	14306	C	T	0.2877	0.05025	0.06383	6.55707e-06	-	0.000466733	20.3147
rs12616772	2	177531503	Mucinous ovarian cancer	43507	genus Eubacterium hallii group	14306	C	A	0.1648	0.6491	0.03414	1.14501e-06	-	0.000535298	23.3006
rs184319	8	55126346	Mucinous ovarian cancer	43507	genus Eubacterium hallii group	14306	A	G	-0.1418	0.6549	0.0317	7.74908e-06	-	0.000459701	20.0085
rs2127865	8	106407804	Mucinous ovarian cancer	43507	genus Eubacterium hallii group	14306	G	A	-0.1727	0.2183	0.03729	3.64099e-06	-	0.00049275	21.4477
rs236961	6	16515154	Mucinous ovarian cancer	43507	genus Eubacterium hallii group	14306	T	C	-0.1479	0.3557	0.03237	4.89001e-06	-	0.000479605	20.8752
rs2857540	2	177026698	Mucinous ovarian cancer	43507	genus Eubacterium hallii group	14306	T	G	-0.2422	0.6839	0.03108	1.03992e-14	-	0.00139387	60.7248
rs2900993	10	115522548	Mucinous ovarian cancer	43507	genus Eubacterium hallii group	14306	G	A	0.2425	0.09597	0.04985	1.90401e-06	-	0.000543623	23.6632
rs320203	9	104943226	Mucinous ovarian cancer	43507	genus Eubacterium hallii group	14306	A	C	-0.2512	0.1498	0.04572	1.74201e-08	-	0.000693372	30.1861
rs55996111	11	116254118	Mucinous ovarian cancer	43507	genus Eubacterium hallii group	14306	A	G	0.1831	0.2427	0.041	7.98896e-06	-	0.000458195	19.9429
rs57738775	10	19271971	Mucinous ovarian cancer	43507	genus Eubacterium hallii group	14306	G	A	-0.2907	0.08237	0.06215	2.90202e-06	-	0.000502609	21.877
rs57990347	13	46072433	Mucinous ovarian cancer	43507	genus Eubacterium hallii group	14306	T	C	-0.1439	0.395	0.03149	4.37905e-06	-	0.000479743	20.8812
rs61814953	1	205910080	Mucinous ovarian cancer	43507	genus Eubacterium hallii group	14306	C	T	-0.1581	0.3904	0.03208	7.13493e-07	-	0.000557948	24.2871
rs62120744	19	40075418	Mucinous ovarian cancer	43507	genus Eubacterium hallii group	14306	C	T	0.3595	0.04421	0.07601	4.70598e-06	-	0.000513894	22.3685
rs67808862	3	138849543	Mucinous ovarian cancer	43507	genus Eubacterium hallii group	14306	C	T	0.2504	0.2833	0.03379	2.13895e-13	-	0.00126062	54.9126
rs7232386	18	10442171	Mucinous ovarian cancer	43507	genus Eubacterium hallii group	14306	A	C	0.1616	0.5394	0.0313	2.21799e-07	-	0.000612307	26.6547
rs72811366	16	86240058	Mucinous ovarian cancer	43507	genus Eubacterium hallii group	14306	A	C	-0.1925	0.1885	0.04302	7.61904e-06	-	0.000460004	20.0217
rs72827480	2	121146501	Mucinous ovarian cancer	43507	genus Eubacterium hallii group	14306	C	T	-0.1603	0.3988	0.03248	7.011e-07	-	0.000559542	24.3565
rs74597329	19	39741465	Mucinous ovarian cancer	43507	genus Eubacterium hallii group	14306	G	T	-0.3614	0.3157	0.03697	1.36301e-23	rs68018539	0.00219162	95.5559
rs77137431	9	109175237	Mucinous ovarian cancer	43507	genus Eubacterium hallii group	14306	A	C	-0.2786	0.07755	0.05958	2.92301e-06	-	0.000502324	21.8646
rs79338758	16	86170816	Mucinous ovarian cancer	43507	genus Eubacterium hallii group	14306	C	A	-0.3481	0.05593	0.07193	1.29999e-06	-	0.000538016	23.419
rs804271	8	11627214	Mucinous ovarian cancer	43507	genus Eubacterium hallii group	14306	A	C	-0.1536	0.4496	0.03325	3.86403e-06	-	0.000490261	21.3393
rs9386495	6	106382284	Mucinous ovarian cancer	43507	genus Eubacterium hallii group	14306	A	G	-0.1595	0.7689	0.03591	8.96603e-06	rs6905815	0.000453247	19.7274
rs10022898	4	39796547	Mucinous ovarian cancer	43507	genus Lachnoclostridium	14306	T	C	0.1573	0.6948	0.03557	9.75911e-06	-	0.000449299	19.5555
rs11263761	17	36098040	Mucinous ovarian cancer	43507	genus Lachnoclostridium	14306	A	G	0.1595	0.5146	0.03075	2.031e-07	rs4430796	0.000618021	26.9036
rs1230708	18	54997685	Mucinous ovarian cancer	43507	genus Lachnoclostridium	14306	C	T	0.2877	0.05025	0.06383	6.55707e-06	-	0.000466733	20.3147
rs12616772	2	177531503	Mucinous ovarian cancer	43507	genus Lachnoclostridium	14306	C	A	0.1648	0.6491	0.03414	1.14501e-06	-	0.000535298	23.3006
rs184319	8	55126346	Mucinous ovarian cancer	43507	genus Lachnoclostridium	14306	A	G	-0.1418	0.6549	0.0317	7.74908e-06	-	0.000459701	20.0085
rs2127865	8	106407804	Mucinous ovarian cancer	43507	genus Lachnoclostridium	14306	G	A	-0.1727	0.2183	0.03729	3.64099e-06	-	0.00049275	21.4477
rs236961	6	16515154	Mucinous ovarian cancer	43507	genus Lachnoclostridium	14306	T	C	-0.1479	0.3557	0.03237	4.89001e-06	-	0.000479605	20.8752
rs2857540	2	177026698	Mucinous ovarian cancer	43507	genus Lachnoclostridium	14306	T	G	-0.2422	0.6839	0.03108	1.03992e-14	-	0.00139387	60.7248
rs2900993	10	115522548	Mucinous ovarian cancer	43507	genus Lachnoclostridium	14306	G	A	0.2425	0.09597	0.04985	1.90401e-06	-	0.000543623	23.6632
rs320203	9	104943226	Mucinous ovarian cancer	43507	genus Lachnoclostridium	14306	A	C	-0.2512	0.1498	0.04572	1.74201e-08	-	0.000693372	30.1861
rs55996111	11	116254118	Mucinous ovarian cancer	43507	genus Lachnoclostridium	14306	A	G	0.1831	0.2427	0.041	7.98896e-06	-	0.000458195	19.9429
rs57738775	10	19271971	Mucinous ovarian cancer	43507	genus Lachnoclostridium	14306	G	A	-0.2907	0.08237	0.06215	2.90202e-06	-	0.000502609	21.877
rs57990347	13	46072433	Mucinous ovarian cancer	43507	genus Lachnoclostridium	14306	T	C	-0.1439	0.395	0.03149	4.37905e-06	-	0.000479743	20.8812
rs61814953	1	205910080	Mucinous ovarian cancer	43507	genus Lachnoclostridium	14306	C	T	-0.1581	0.3904	0.03208	7.13493e-07	-	0.000557948	24.2871
rs62120744	19	40075418	Mucinous ovarian cancer	43507	genus Lachnoclostridium	14306	C	T	0.3595	0.04421	0.07601	4.70598e-06	-	0.000513894	22.3685
rs67808862	3	138849543	Mucinous ovarian cancer	43507	genus Lachnoclostridium	14306	C	T	0.2504	0.2833	0.03379	2.13895e-13	-	0.00126062	54.9126
rs7232386	18	10442171	Mucinous ovarian cancer	43507	genus Lachnoclostridium	14306	A	C	0.1616	0.5394	0.0313	2.21799e-07	-	0.000612307	26.6547
rs72811366	16	86240058	Mucinous ovarian cancer	43507	genus Lachnoclostridium	14306	A	C	-0.1925	0.1885	0.04302	7.61904e-06	-	0.000460004	20.0217
rs72827480	2	121146501	Mucinous ovarian cancer	43507	genus Lachnoclostridium	14306	C	T	-0.1603	0.3988	0.03248	7.011e-07	-	0.000559542	24.3565
rs74597329	19	39741465	Mucinous ovarian cancer	43507	genus Lachnoclostridium	14306	G	T	-0.3614	0.3157	0.03697	1.36301e-23	rs68018539	0.00219162	95.5559
rs77137431	9	109175237	Mucinous ovarian cancer	43507	genus Lachnoclostridium	14306	A	C	-0.2786	0.07755	0.05958	2.92301e-06	-	0.000502324	21.8646
rs79338758	16	86170816	Mucinous ovarian cancer	43507	genus Lachnoclostridium	14306	C	A	-0.3481	0.05593	0.07193	1.29999e-06	-	0.000538016	23.419
rs804271	8	11627214	Mucinous ovarian cancer	43507	genus Lachnoclostridium	14306	A	C	-0.1536	0.4496	0.03325	3.86403e-06	-	0.000490261	21.3393
rs9386495	6	106382284	Mucinous ovarian cancer	43507	genus Lachnoclostridium	14306	A	G	-0.1595	0.7689	0.03591	8.96603e-06	rs6905815	0.000453247	19.7274
rs10022898	4	39796547	Mucinous ovarian cancer	43507	genus Oscillospira	14306	T	C	0.1573	0.6948	0.03557	9.75911e-06	-	0.000449299	19.5555
rs11263761	17	36098040	Mucinous ovarian cancer	43507	genus Oscillospira	14306	A	G	0.1595	0.5146	0.03075	2.031e-07	rs4430796	0.000618021	26.9036
rs1230708	18	54997685	Mucinous ovarian cancer	43507	genus Oscillospira	14306	C	T	0.2877	0.05025	0.06383	6.55707e-06	-	0.000466733	20.3147
rs12616772	2	177531503	Mucinous ovarian cancer	43507	genus Oscillospira	14306	C	A	0.1648	0.6491	0.03414	1.14501e-06	-	0.000535298	23.3006
rs184319	8	55126346	Mucinous ovarian cancer	43507	genus Oscillospira	14306	A	G	-0.1418	0.6549	0.0317	7.74908e-06	-	0.000459701	20.0085
rs2127865	8	106407804	Mucinous ovarian cancer	43507	genus Oscillospira	14306	G	A	-0.1727	0.2183	0.03729	3.64099e-06	-	0.00049275	21.4477
rs236961	6	16515154	Mucinous ovarian cancer	43507	genus Oscillospira	14306	T	C	-0.1479	0.3557	0.03237	4.89001e-06	-	0.000479605	20.8752
rs2857540	2	177026698	Mucinous ovarian cancer	43507	genus Oscillospira	14306	T	G	-0.2422	0.6839	0.03108	1.03992e-14	-	0.00139387	60.7248
rs2900993	10	115522548	Mucinous ovarian cancer	43507	genus Oscillospira	14306	G	A	0.2425	0.09597	0.04985	1.90401e-06	-	0.000543623	23.6632
rs320203	9	104943226	Mucinous ovarian cancer	43507	genus Oscillospira	14306	A	C	-0.2512	0.1498	0.04572	1.74201e-08	-	0.000693372	30.1861
rs55996111	11	116254118	Mucinous ovarian cancer	43507	genus Oscillospira	14306	A	G	0.1831	0.2427	0.041	7.98896e-06	-	0.000458195	19.9429
rs57738775	10	19271971	Mucinous ovarian cancer	43507	genus Oscillospira	14306	G	A	-0.2907	0.08237	0.06215	2.90202e-06	-	0.000502609	21.877
rs57990347	13	46072433	Mucinous ovarian cancer	43507	genus Oscillospira	14306	T	C	-0.1439	0.395	0.03149	4.37905e-06	-	0.000479743	20.8812
rs61814953	1	205910080	Mucinous ovarian cancer	43507	genus Oscillospira	14306	C	T	-0.1581	0.3904	0.03208	7.13493e-07	-	0.000557948	24.2871
rs62120744	19	40075418	Mucinous ovarian cancer	43507	genus Oscillospira	14306	C	T	0.3595	0.04421	0.07601	4.70598e-06	-	0.000513894	22.3685
rs67808862	3	138849543	Mucinous ovarian cancer	43507	genus Oscillospira	14306	C	T	0.2504	0.2833	0.03379	2.13895e-13	-	0.00126062	54.9126
rs7232386	18	10442171	Mucinous ovarian cancer	43507	genus Oscillospira	14306	A	C	0.1616	0.5394	0.0313	2.21799e-07	-	0.000612307	26.6547
rs72811366	16	86240058	Mucinous ovarian cancer	43507	genus Oscillospira	14306	A	C	-0.1925	0.1885	0.04302	7.61904e-06	-	0.000460004	20.0217
rs72827480	2	121146501	Mucinous ovarian cancer	43507	genus Oscillospira	14306	C	T	-0.1603	0.3988	0.03248	7.011e-07	-	0.000559542	24.3565
rs74597329	19	39741465	Mucinous ovarian cancer	43507	genus Oscillospira	14306	G	T	-0.3614	0.3157	0.03697	1.36301e-23	rs68018539	0.00219162	95.5559
rs77137431	9	109175237	Mucinous ovarian cancer	43507	genus Oscillospira	14306	A	C	-0.2786	0.07755	0.05958	2.92301e-06	-	0.000502324	21.8646
rs79338758	16	86170816	Mucinous ovarian cancer	43507	genus Oscillospira	14306	C	A	-0.3481	0.05593	0.07193	1.29999e-06	-	0.000538016	23.419
rs804271	8	11627214	Mucinous ovarian cancer	43507	genus Oscillospira	14306	A	C	-0.1536	0.4496	0.03325	3.86403e-06	-	0.000490261	21.3393
rs9386495	6	106382284	Mucinous ovarian cancer	43507	genus Oscillospira	14306	A	G	-0.1595	0.7689	0.03591	8.96603e-06	rs6905815	0.000453247	19.7274
rs10022898	4	39796547	Mucinous ovarian cancer	43507	genus Ruminococcus gauvreauii group	14306	T	C	0.1573	0.6948	0.03557	9.75911e-06	-	0.000449299	19.5555
rs11263761	17	36098040	Mucinous ovarian cancer	43507	genus Ruminococcus gauvreauii group	14306	A	G	0.1595	0.5146	0.03075	2.031e-07	rs4430796	0.000618021	26.9036
rs1230708	18	54997685	Mucinous ovarian cancer	43507	genus Ruminococcus gauvreauii group	14306	C	T	0.2877	0.05025	0.06383	6.55707e-06	-	0.000466733	20.3147
rs12616772	2	177531503	Mucinous ovarian cancer	43507	genus Ruminococcus gauvreauii group	14306	C	A	0.1648	0.6491	0.03414	1.14501e-06	-	0.000535298	23.3006
rs184319	8	55126346	Mucinous ovarian cancer	43507	genus Ruminococcus gauvreauii group	14306	A	G	-0.1418	0.6549	0.0317	7.74908e-06	-	0.000459701	20.0085
rs2127865	8	106407804	Mucinous ovarian cancer	43507	genus Ruminococcus gauvreauii group	14306	G	A	-0.1727	0.2183	0.03729	3.64099e-06	-	0.00049275	21.4477
rs236961	6	16515154	Mucinous ovarian cancer	43507	genus Ruminococcus gauvreauii group	14306	T	C	-0.1479	0.3557	0.03237	4.89001e-06	-	0.000479605	20.8752
rs2857540	2	177026698	Mucinous ovarian cancer	43507	genus Ruminococcus gauvreauii group	14306	T	G	-0.2422	0.6839	0.03108	1.03992e-14	-	0.00139387	60.7248
rs2900993	10	115522548	Mucinous ovarian cancer	43507	genus Ruminococcus gauvreauii group	14306	G	A	0.2425	0.09597	0.04985	1.90401e-06	-	0.000543623	23.6632
rs320203	9	104943226	Mucinous ovarian cancer	43507	genus Ruminococcus gauvreauii group	14306	A	C	-0.2512	0.1498	0.04572	1.74201e-08	-	0.000693372	30.1861
rs55996111	11	116254118	Mucinous ovarian cancer	43507	genus Ruminococcus gauvreauii group	14306	A	G	0.1831	0.2427	0.041	7.98896e-06	-	0.000458195	19.9429
rs57738775	10	19271971	Mucinous ovarian cancer	43507	genus Ruminococcus gauvreauii group	14306	G	A	-0.2907	0.08237	0.06215	2.90202e-06	-	0.000502609	21.877
rs57990347	13	46072433	Mucinous ovarian cancer	43507	genus Ruminococcus gauvreauii group	14306	T	C	-0.1439	0.395	0.03149	4.37905e-06	-	0.000479743	20.8812
rs61814953	1	205910080	Mucinous ovarian cancer	43507	genus Ruminococcus gauvreauii group	14306	C	T	-0.1581	0.3904	0.03208	7.13493e-07	-	0.000557948	24.2871
rs62120744	19	40075418	Mucinous ovarian cancer	43507	genus Ruminococcus gauvreauii group	14306	C	T	0.3595	0.04421	0.07601	4.70598e-06	-	0.000513894	22.3685
rs67808862	3	138849543	Mucinous ovarian cancer	43507	genus Ruminococcus gauvreauii group	14306	C	T	0.2504	0.2833	0.03379	2.13895e-13	-	0.00126062	54.9126
rs7232386	18	10442171	Mucinous ovarian cancer	43507	genus Ruminococcus gauvreauii group	14306	A	C	0.1616	0.5394	0.0313	2.21799e-07	-	0.000612307	26.6547
rs72811366	16	86240058	Mucinous ovarian cancer	43507	genus Ruminococcus gauvreauii group	14306	A	C	-0.1925	0.1885	0.04302	7.61904e-06	-	0.000460004	20.0217
rs72827480	2	121146501	Mucinous ovarian cancer	43507	genus Ruminococcus gauvreauii group	14306	C	T	-0.1603	0.3988	0.03248	7.011e-07	-	0.000559542	24.3565
rs74597329	19	39741465	Mucinous ovarian cancer	43507	genus Ruminococcus gauvreauii group	14306	G	T	-0.3614	0.3157	0.03697	1.36301e-23	rs68018539	0.00219162	95.5559
rs77137431	9	109175237	Mucinous ovarian cancer	43507	genus Ruminococcus gauvreauii group	14306	A	C	-0.2786	0.07755	0.05958	2.92301e-06	-	0.000502324	21.8646
rs79338758	16	86170816	Mucinous ovarian cancer	43507	genus Ruminococcus gauvreauii group	14306	C	A	-0.3481	0.05593	0.07193	1.29999e-06	-	0.000538016	23.419
rs804271	8	11627214	Mucinous ovarian cancer	43507	genus Ruminococcus gauvreauii group	14306	A	C	-0.1536	0.4496	0.03325	3.86403e-06	-	0.000490261	21.3393
rs9386495	6	106382284	Mucinous ovarian cancer	43507	genus Ruminococcus gauvreauii group	14306	A	G	-0.1595	0.7689	0.03591	8.96603e-06	rs6905815	0.000453247	19.7274
rs10235196	7	55721696	ieu-a-1232	42090	class Betaproteobacteria	14306	T	C	0.2589	0.1794	0.05596	3.73001e-06	-	0.000508287	21.4037
rs11206464	1	55384431	ieu-a-1232	42090	class Betaproteobacteria	14306	T	C	0.2534	0.5178	0.05121	7.48307e-07	-	0.000581396	24.484
rs112419038	4	182810297	ieu-a-1232	42090	class Betaproteobacteria	14306	A	G	0.4163	0.05428	0.09058	4.31996e-06	-	0.000501593	21.1216
rs11263763	17	36103565	ieu-a-1232	42090	class Betaproteobacteria	14306	A	G	0.206	0.5222	0.04459	3.56197e-06	-	0.000506828	21.3422
rs11749542	5	153919809	ieu-a-1232	42090	class Betaproteobacteria	14306	G	A	0.2243	0.6488	0.04665	1.521e-06	-	0.000548956	23.1172
rs12122591	1	246676039	ieu-a-1232	42090	class Betaproteobacteria	14306	G	A	0.24	0.2068	0.05347	7.20394e-06	-	0.000478427	20.1457
rs12996118	2	89164214	ieu-a-1232	42090	class Betaproteobacteria	14306	T	C	0.3678	0.08287	0.08162	6.58901e-06	-	0.000482216	20.3053
rs16848785	3	138848899	ieu-a-1232	42090	class Betaproteobacteria	14306	A	G	0.279	0.2953	0.04865	1.38701e-08	-	0.000780773	32.8868
rs17242089	21	18340590	ieu-a-1232	42090	class Betaproteobacteria	14306	C	T	0.2888	0.1263	0.06516	9.2841e-06	-	0.000466499	19.6432
rs2857540	2	177026698	ieu-a-1232	42090	class Betaproteobacteria	14306	T	G	-0.2539	0.6839	0.04556	3.32598e-08	-	0.000737325	31.0554
rs4313785	15	26337076	ieu-a-1232	42090	class Betaproteobacteria	14306	C	T	-0.2371	0.7203	0.05018	2.29499e-06	-	0.000530142	22.3245
rs4676684	3	121340536	ieu-a-1232	42090	class Betaproteobacteria	14306	C	T	-0.2379	0.2556	0.05354	8.86605e-06	-	0.000468867	19.7429
rs4849174	2	113973467	ieu-a-1232	42090	class Betaproteobacteria	14306	C	T	0.2896	0.259	0.05106	2.261e-08	-	0.000763703	32.1673
rs6041016	20	11967343	ieu-a-1232	42090	class Betaproteobacteria	14306	A	G	0.2614	0.7782	0.05523	2.20298e-06	-	0.000531926	22.3996
rs6445765	3	56092898	ieu-a-1232	42090	class Betaproteobacteria	14306	A	C	-0.2466	0.375	0.05064	8.37202e-07	-	0.000563087	23.7125
rs6984381	8	61809918	ieu-a-1232	42090	class Betaproteobacteria	14306	T	C	-0.3129	0.8501	0.06265	5.89902e-07	-	0.000592288	24.943
rs7232386	18	10442171	ieu-a-1232	42090	class Betaproteobacteria	14306	A	C	0.2119	0.5394	0.04625	4.14801e-06	-	0.000498475	20.9903
rs74597329	19	39741465	ieu-a-1232	42090	class Betaproteobacteria	14306	G	T	-0.4792	0.3157	0.05667	1.94089e-18	rs68018539	0.00169594	71.5001
rs804258	8	11634809	ieu-a-1232	42090	class Betaproteobacteria	14306	G	A	-0.232	0.436	0.04881	2.006e-06	-	0.000536471	22.5911
rs10235196	7	55721696	ieu-a-1232	42090	family Alcaligenaceae	14306	T	C	0.2589	0.1794	0.05596	3.73001e-06	-	0.000508287	21.4037
rs11206464	1	55384431	ieu-a-1232	42090	family Alcaligenaceae	14306	T	C	0.2534	0.5178	0.05121	7.48307e-07	-	0.000581396	24.484
rs112419038	4	182810297	ieu-a-1232	42090	family Alcaligenaceae	14306	A	G	0.4163	0.05428	0.09058	4.31996e-06	-	0.000501593	21.1216
rs11263763	17	36103565	ieu-a-1232	42090	family Alcaligenaceae	14306	A	G	0.206	0.5222	0.04459	3.56197e-06	-	0.000506828	21.3422
rs11749542	5	153919809	ieu-a-1232	42090	family Alcaligenaceae	14306	G	A	0.2243	0.6488	0.04665	1.521e-06	-	0.000548956	23.1172
rs12122591	1	246676039	ieu-a-1232	42090	family Alcaligenaceae	14306	G	A	0.24	0.2068	0.05347	7.20394e-06	-	0.000478427	20.1457
rs12996118	2	89164214	ieu-a-1232	42090	family Alcaligenaceae	14306	T	C	0.3678	0.08287	0.08162	6.58901e-06	-	0.000482216	20.3053
rs16848785	3	138848899	ieu-a-1232	42090	family Alcaligenaceae	14306	A	G	0.279	0.2953	0.04865	1.38701e-08	-	0.000780773	32.8868
rs17242089	21	18340590	ieu-a-1232	42090	family Alcaligenaceae	14306	C	T	0.2888	0.1263	0.06516	9.2841e-06	-	0.000466499	19.6432
rs2857540	2	177026698	ieu-a-1232	42090	family Alcaligenaceae	14306	T	G	-0.2539	0.6839	0.04556	3.32598e-08	-	0.000737325	31.0554
rs4313785	15	26337076	ieu-a-1232	42090	family Alcaligenaceae	14306	C	T	-0.2371	0.7203	0.05018	2.29499e-06	-	0.000530142	22.3245
rs4676684	3	121340536	ieu-a-1232	42090	family Alcaligenaceae	14306	C	T	-0.2379	0.2556	0.05354	8.86605e-06	-	0.000468867	19.7429
rs4849174	2	113973467	ieu-a-1232	42090	family Alcaligenaceae	14306	C	T	0.2896	0.259	0.05106	2.261e-08	-	0.000763703	32.1673
rs6041016	20	11967343	ieu-a-1232	42090	family Alcaligenaceae	14306	A	G	0.2614	0.7782	0.05523	2.20298e-06	-	0.000531926	22.3996
rs6445765	3	56092898	ieu-a-1232	42090	family Alcaligenaceae	14306	A	C	-0.2466	0.375	0.05064	8.37202e-07	-	0.000563087	23.7125
rs6984381	8	61809918	ieu-a-1232	42090	family Alcaligenaceae	14306	T	C	-0.3129	0.8501	0.06265	5.89902e-07	-	0.000592288	24.943
rs7232386	18	10442171	ieu-a-1232	42090	family Alcaligenaceae	14306	A	C	0.2119	0.5394	0.04625	4.14801e-06	-	0.000498475	20.9903
rs74597329	19	39741465	ieu-a-1232	42090	family Alcaligenaceae	14306	G	T	-0.4792	0.3157	0.05667	1.94089e-18	rs68018539	0.00169594	71.5001
rs804258	8	11634809	ieu-a-1232	42090	family Alcaligenaceae	14306	G	A	-0.232	0.436	0.04881	2.006e-06	-	0.000536471	22.5911
rs10235196	7	55721696	ieu-a-1232	42090	family Family XIII	14306	T	C	0.2589	0.1794	0.05596	3.73001e-06	-	0.000508287	21.4037
rs11206464	1	55384431	ieu-a-1232	42090	family Family XIII	14306	T	C	0.2534	0.5178	0.05121	7.48307e-07	-	0.000581396	24.484
rs112419038	4	182810297	ieu-a-1232	42090	family Family XIII	14306	A	G	0.4163	0.05428	0.09058	4.31996e-06	-	0.000501593	21.1216
rs11263763	17	36103565	ieu-a-1232	42090	family Family XIII	14306	A	G	0.206	0.5222	0.04459	3.56197e-06	-	0.000506828	21.3422
rs11749542	5	153919809	ieu-a-1232	42090	family Family XIII	14306	G	A	0.2243	0.6488	0.04665	1.521e-06	-	0.000548956	23.1172
rs12122591	1	246676039	ieu-a-1232	42090	family Family XIII	14306	G	A	0.24	0.2068	0.05347	7.20394e-06	-	0.000478427	20.1457
rs12996118	2	89164214	ieu-a-1232	42090	family Family XIII	14306	T	C	0.3678	0.08287	0.08162	6.58901e-06	-	0.000482216	20.3053
rs16848785	3	138848899	ieu-a-1232	42090	family Family XIII	14306	A	G	0.279	0.2953	0.04865	1.38701e-08	-	0.000780773	32.8868
rs17242089	21	18340590	ieu-a-1232	42090	family Family XIII	14306	C	T	0.2888	0.1263	0.06516	9.2841e-06	-	0.000466499	19.6432
rs2857540	2	177026698	ieu-a-1232	42090	family Family XIII	14306	T	G	-0.2539	0.6839	0.04556	3.32598e-08	-	0.000737325	31.0554
rs4313785	15	26337076	ieu-a-1232	42090	family Family XIII	14306	C	T	-0.2371	0.7203	0.05018	2.29499e-06	-	0.000530142	22.3245
rs4676684	3	121340536	ieu-a-1232	42090	family Family XIII	14306	C	T	-0.2379	0.2556	0.05354	8.86605e-06	-	0.000468867	19.7429
rs4849174	2	113973467	ieu-a-1232	42090	family Family XIII	14306	C	T	0.2896	0.259	0.05106	2.261e-08	-	0.000763703	32.1673
rs6041016	20	11967343	ieu-a-1232	42090	family Family XIII	14306	A	G	0.2614	0.7782	0.05523	2.20298e-06	-	0.000531926	22.3996
rs6445765	3	56092898	ieu-a-1232	42090	family Family XIII	14306	A	C	-0.2466	0.375	0.05064	8.37202e-07	-	0.000563087	23.7125
rs6984381	8	61809918	ieu-a-1232	42090	family Family XIII	14306	T	C	-0.3129	0.8501	0.06265	5.89902e-07	-	0.000592288	24.943
rs7232386	18	10442171	ieu-a-1232	42090	family Family XIII	14306	A	C	0.2119	0.5394	0.04625	4.14801e-06	-	0.000498475	20.9903
rs74597329	19	39741465	ieu-a-1232	42090	family Family XIII	14306	G	T	-0.4792	0.3157	0.05667	1.94089e-18	rs68018539	0.00169594	71.5001
rs804258	8	11634809	ieu-a-1232	42090	family Family XIII	14306	G	A	-0.232	0.436	0.04881	2.006e-06	-	0.000536471	22.5911
rs10235196	7	55721696	ieu-a-1232	42090	genus Anaerotruncus	14306	T	C	0.2589	0.1794	0.05596	3.73001e-06	-	0.000508287	21.4037
rs11206464	1	55384431	ieu-a-1232	42090	genus Anaerotruncus	14306	T	C	0.2534	0.5178	0.05121	7.48307e-07	-	0.000581396	24.484
rs112419038	4	182810297	ieu-a-1232	42090	genus Anaerotruncus	14306	A	G	0.4163	0.05428	0.09058	4.31996e-06	-	0.000501593	21.1216
rs11263763	17	36103565	ieu-a-1232	42090	genus Anaerotruncus	14306	A	G	0.206	0.5222	0.04459	3.56197e-06	-	0.000506828	21.3422
rs11749542	5	153919809	ieu-a-1232	42090	genus Anaerotruncus	14306	G	A	0.2243	0.6488	0.04665	1.521e-06	-	0.000548956	23.1172
rs12122591	1	246676039	ieu-a-1232	42090	genus Anaerotruncus	14306	G	A	0.24	0.2068	0.05347	7.20394e-06	-	0.000478427	20.1457
rs12996118	2	89164214	ieu-a-1232	42090	genus Anaerotruncus	14306	T	C	0.3678	0.08287	0.08162	6.58901e-06	-	0.000482216	20.3053
rs16848785	3	138848899	ieu-a-1232	42090	genus Anaerotruncus	14306	A	G	0.279	0.2953	0.04865	1.38701e-08	-	0.000780773	32.8868
rs17242089	21	18340590	ieu-a-1232	42090	genus Anaerotruncus	14306	C	T	0.2888	0.1263	0.06516	9.2841e-06	-	0.000466499	19.6432
rs2857540	2	177026698	ieu-a-1232	42090	genus Anaerotruncus	14306	T	G	-0.2539	0.6839	0.04556	3.32598e-08	-	0.000737325	31.0554
rs4313785	15	26337076	ieu-a-1232	42090	genus Anaerotruncus	14306	C	T	-0.2371	0.7203	0.05018	2.29499e-06	-	0.000530142	22.3245
rs4676684	3	121340536	ieu-a-1232	42090	genus Anaerotruncus	14306	C	T	-0.2379	0.2556	0.05354	8.86605e-06	-	0.000468867	19.7429
rs4849174	2	113973467	ieu-a-1232	42090	genus Anaerotruncus	14306	C	T	0.2896	0.259	0.05106	2.261e-08	-	0.000763703	32.1673
rs6041016	20	11967343	ieu-a-1232	42090	genus Anaerotruncus	14306	A	G	0.2614	0.7782	0.05523	2.20298e-06	-	0.000531926	22.3996
rs6445765	3	56092898	ieu-a-1232	42090	genus Anaerotruncus	14306	A	C	-0.2466	0.375	0.05064	8.37202e-07	-	0.000563087	23.7125
rs6984381	8	61809918	ieu-a-1232	42090	genus Anaerotruncus	14306	T	C	-0.3129	0.8501	0.06265	5.89902e-07	-	0.000592288	24.943
rs7232386	18	10442171	ieu-a-1232	42090	genus Anaerotruncus	14306	A	C	0.2119	0.5394	0.04625	4.14801e-06	-	0.000498475	20.9903
rs74597329	19	39741465	ieu-a-1232	42090	genus Anaerotruncus	14306	G	T	-0.4792	0.3157	0.05667	1.94089e-18	rs68018539	0.00169594	71.5001
rs804258	8	11634809	ieu-a-1232	42090	genus Anaerotruncus	14306	G	A	-0.232	0.436	0.04881	2.006e-06	-	0.000536471	22.5911
rs10235196	7	55721696	ieu-a-1232	42090	genus Erysipelatoclostridium	14306	T	C	0.2589	0.1794	0.05596	3.73001e-06	-	0.000508287	21.4037
rs11206464	1	55384431	ieu-a-1232	42090	genus Erysipelatoclostridium	14306	T	C	0.2534	0.5178	0.05121	7.48307e-07	-	0.000581396	24.484
rs112419038	4	182810297	ieu-a-1232	42090	genus Erysipelatoclostridium	14306	A	G	0.4163	0.05428	0.09058	4.31996e-06	-	0.000501593	21.1216
rs11263763	17	36103565	ieu-a-1232	42090	genus Erysipelatoclostridium	14306	A	G	0.206	0.5222	0.04459	3.56197e-06	-	0.000506828	21.3422
rs11749542	5	153919809	ieu-a-1232	42090	genus Erysipelatoclostridium	14306	G	A	0.2243	0.6488	0.04665	1.521e-06	-	0.000548956	23.1172
rs12122591	1	246676039	ieu-a-1232	42090	genus Erysipelatoclostridium	14306	G	A	0.24	0.2068	0.05347	7.20394e-06	-	0.000478427	20.1457
rs12996118	2	89164214	ieu-a-1232	42090	genus Erysipelatoclostridium	14306	T	C	0.3678	0.08287	0.08162	6.58901e-06	-	0.000482216	20.3053
rs16848785	3	138848899	ieu-a-1232	42090	genus Erysipelatoclostridium	14306	A	G	0.279	0.2953	0.04865	1.38701e-08	-	0.000780773	32.8868
rs17242089	21	18340590	ieu-a-1232	42090	genus Erysipelatoclostridium	14306	C	T	0.2888	0.1263	0.06516	9.2841e-06	-	0.000466499	19.6432
rs2857540	2	177026698	ieu-a-1232	42090	genus Erysipelatoclostridium	14306	T	G	-0.2539	0.6839	0.04556	3.32598e-08	-	0.000737325	31.0554
rs4313785	15	26337076	ieu-a-1232	42090	genus Erysipelatoclostridium	14306	C	T	-0.2371	0.7203	0.05018	2.29499e-06	-	0.000530142	22.3245
rs4676684	3	121340536	ieu-a-1232	42090	genus Erysipelatoclostridium	14306	C	T	-0.2379	0.2556	0.05354	8.86605e-06	-	0.000468867	19.7429
rs4849174	2	113973467	ieu-a-1232	42090	genus Erysipelatoclostridium	14306	C	T	0.2896	0.259	0.05106	2.261e-08	-	0.000763703	32.1673
rs6041016	20	11967343	ieu-a-1232	42090	genus Erysipelatoclostridium	14306	A	G	0.2614	0.7782	0.05523	2.20298e-06	-	0.000531926	22.3996
rs6445765	3	56092898	ieu-a-1232	42090	genus Erysipelatoclostridium	14306	A	C	-0.2466	0.375	0.05064	8.37202e-07	-	0.000563087	23.7125
rs6984381	8	61809918	ieu-a-1232	42090	genus Erysipelatoclostridium	14306	T	C	-0.3129	0.8501	0.06265	5.89902e-07	-	0.000592288	24.943
rs7232386	18	10442171	ieu-a-1232	42090	genus Erysipelatoclostridium	14306	A	C	0.2119	0.5394	0.04625	4.14801e-06	-	0.000498475	20.9903
rs74597329	19	39741465	ieu-a-1232	42090	genus Erysipelatoclostridium	14306	G	T	-0.4792	0.3157	0.05667	1.94089e-18	rs68018539	0.00169594	71.5001
rs804258	8	11634809	ieu-a-1232	42090	genus Erysipelatoclostridium	14306	G	A	-0.232	0.436	0.04881	2.006e-06	-	0.000536471	22.5911
rs10235196	7	55721696	ieu-a-1232	42090	genus Eubacterium oxidoreducens group	14306	T	C	0.2589	0.1794	0.05596	3.73001e-06	-	0.000508287	21.4037
rs11206464	1	55384431	ieu-a-1232	42090	genus Eubacterium oxidoreducens group	14306	T	C	0.2534	0.5178	0.05121	7.48307e-07	-	0.000581396	24.484
rs112419038	4	182810297	ieu-a-1232	42090	genus Eubacterium oxidoreducens group	14306	A	G	0.4163	0.05428	0.09058	4.31996e-06	-	0.000501593	21.1216
rs11263763	17	36103565	ieu-a-1232	42090	genus Eubacterium oxidoreducens group	14306	A	G	0.206	0.5222	0.04459	3.56197e-06	-	0.000506828	21.3422
rs11749542	5	153919809	ieu-a-1232	42090	genus Eubacterium oxidoreducens group	14306	G	A	0.2243	0.6488	0.04665	1.521e-06	-	0.000548956	23.1172
rs12122591	1	246676039	ieu-a-1232	42090	genus Eubacterium oxidoreducens group	14306	G	A	0.24	0.2068	0.05347	7.20394e-06	-	0.000478427	20.1457
rs12996118	2	89164214	ieu-a-1232	42090	genus Eubacterium oxidoreducens group	14306	T	C	0.3678	0.08287	0.08162	6.58901e-06	-	0.000482216	20.3053
rs16848785	3	138848899	ieu-a-1232	42090	genus Eubacterium oxidoreducens group	14306	A	G	0.279	0.2953	0.04865	1.38701e-08	-	0.000780773	32.8868
rs17242089	21	18340590	ieu-a-1232	42090	genus Eubacterium oxidoreducens group	14306	C	T	0.2888	0.1263	0.06516	9.2841e-06	-	0.000466499	19.6432
rs2857540	2	177026698	ieu-a-1232	42090	genus Eubacterium oxidoreducens group	14306	T	G	-0.2539	0.6839	0.04556	3.32598e-08	-	0.000737325	31.0554
rs4313785	15	26337076	ieu-a-1232	42090	genus Eubacterium oxidoreducens group	14306	C	T	-0.2371	0.7203	0.05018	2.29499e-06	-	0.000530142	22.3245
rs4676684	3	121340536	ieu-a-1232	42090	genus Eubacterium oxidoreducens group	14306	C	T	-0.2379	0.2556	0.05354	8.86605e-06	-	0.000468867	19.7429
rs4849174	2	113973467	ieu-a-1232	42090	genus Eubacterium oxidoreducens group	14306	C	T	0.2896	0.259	0.05106	2.261e-08	-	0.000763703	32.1673
rs6041016	20	11967343	ieu-a-1232	42090	genus Eubacterium oxidoreducens group	14306	A	G	0.2614	0.7782	0.05523	2.20298e-06	-	0.000531926	22.3996
rs6445765	3	56092898	ieu-a-1232	42090	genus Eubacterium oxidoreducens group	14306	A	C	-0.2466	0.375	0.05064	8.37202e-07	-	0.000563087	23.7125
rs6984381	8	61809918	ieu-a-1232	42090	genus Eubacterium oxidoreducens group	14306	T	C	-0.3129	0.8501	0.06265	5.89902e-07	-	0.000592288	24.943
rs7232386	18	10442171	ieu-a-1232	42090	genus Eubacterium oxidoreducens group	14306	A	C	0.2119	0.5394	0.04625	4.14801e-06	-	0.000498475	20.9903
rs74597329	19	39741465	ieu-a-1232	42090	genus Eubacterium oxidoreducens group	14306	G	T	-0.4792	0.3157	0.05667	1.94089e-18	rs68018539	0.00169594	71.5001
rs804258	8	11634809	ieu-a-1232	42090	genus Eubacterium oxidoreducens group	14306	G	A	-0.232	0.436	0.04881	2.006e-06	-	0.000536471	22.5911
rs10235196	7	55721696	ieu-a-1232	42090	genus Family XIII AD3011 group	14306	T	C	0.2589	0.1794	0.05596	3.73001e-06	-	0.000508287	21.4037
rs11206464	1	55384431	ieu-a-1232	42090	genus Family XIII AD3011 group	14306	T	C	0.2534	0.5178	0.05121	7.48307e-07	-	0.000581396	24.484
rs112419038	4	182810297	ieu-a-1232	42090	genus Family XIII AD3011 group	14306	A	G	0.4163	0.05428	0.09058	4.31996e-06	-	0.000501593	21.1216
rs11263763	17	36103565	ieu-a-1232	42090	genus Family XIII AD3011 group	14306	A	G	0.206	0.5222	0.04459	3.56197e-06	-	0.000506828	21.3422
rs11749542	5	153919809	ieu-a-1232	42090	genus Family XIII AD3011 group	14306	G	A	0.2243	0.6488	0.04665	1.521e-06	-	0.000548956	23.1172
rs12122591	1	246676039	ieu-a-1232	42090	genus Family XIII AD3011 group	14306	G	A	0.24	0.2068	0.05347	7.20394e-06	-	0.000478427	20.1457
rs12996118	2	89164214	ieu-a-1232	42090	genus Family XIII AD3011 group	14306	T	C	0.3678	0.08287	0.08162	6.58901e-06	-	0.000482216	20.3053
rs16848785	3	138848899	ieu-a-1232	42090	genus Family XIII AD3011 group	14306	A	G	0.279	0.2953	0.04865	1.38701e-08	-	0.000780773	32.8868
rs17242089	21	18340590	ieu-a-1232	42090	genus Family XIII AD3011 group	14306	C	T	0.2888	0.1263	0.06516	9.2841e-06	-	0.000466499	19.6432
rs2857540	2	177026698	ieu-a-1232	42090	genus Family XIII AD3011 group	14306	T	G	-0.2539	0.6839	0.04556	3.32598e-08	-	0.000737325	31.0554
rs4313785	15	26337076	ieu-a-1232	42090	genus Family XIII AD3011 group	14306	C	T	-0.2371	0.7203	0.05018	2.29499e-06	-	0.000530142	22.3245
rs4676684	3	121340536	ieu-a-1232	42090	genus Family XIII AD3011 group	14306	C	T	-0.2379	0.2556	0.05354	8.86605e-06	-	0.000468867	19.7429
rs4849174	2	113973467	ieu-a-1232	42090	genus Family XIII AD3011 group	14306	C	T	0.2896	0.259	0.05106	2.261e-08	-	0.000763703	32.1673
rs6041016	20	11967343	ieu-a-1232	42090	genus Family XIII AD3011 group	14306	A	G	0.2614	0.7782	0.05523	2.20298e-06	-	0.000531926	22.3996
rs6445765	3	56092898	ieu-a-1232	42090	genus Family XIII AD3011 group	14306	A	C	-0.2466	0.375	0.05064	8.37202e-07	-	0.000563087	23.7125
rs6984381	8	61809918	ieu-a-1232	42090	genus Family XIII AD3011 group	14306	T	C	-0.3129	0.8501	0.06265	5.89902e-07	-	0.000592288	24.943
rs7232386	18	10442171	ieu-a-1232	42090	genus Family XIII AD3011 group	14306	A	C	0.2119	0.5394	0.04625	4.14801e-06	-	0.000498475	20.9903
rs74597329	19	39741465	ieu-a-1232	42090	genus Family XIII AD3011 group	14306	G	T	-0.4792	0.3157	0.05667	1.94089e-18	rs68018539	0.00169594	71.5001
rs804258	8	11634809	ieu-a-1232	42090	genus Family XIII AD3011 group	14306	G	A	-0.232	0.436	0.04881	2.006e-06	-	0.000536471	22.5911
rs10235196	7	55721696	ieu-a-1232	42090	genus Parasutterella	14306	T	C	0.2589	0.1794	0.05596	3.73001e-06	-	0.000508287	21.4037
rs11206464	1	55384431	ieu-a-1232	42090	genus Parasutterella	14306	T	C	0.2534	0.5178	0.05121	7.48307e-07	-	0.000581396	24.484
rs112419038	4	182810297	ieu-a-1232	42090	genus Parasutterella	14306	A	G	0.4163	0.05428	0.09058	4.31996e-06	-	0.000501593	21.1216
rs11263763	17	36103565	ieu-a-1232	42090	genus Parasutterella	14306	A	G	0.206	0.5222	0.04459	3.56197e-06	-	0.000506828	21.3422
rs11749542	5	153919809	ieu-a-1232	42090	genus Parasutterella	14306	G	A	0.2243	0.6488	0.04665	1.521e-06	-	0.000548956	23.1172
rs12122591	1	246676039	ieu-a-1232	42090	genus Parasutterella	14306	G	A	0.24	0.2068	0.05347	7.20394e-06	-	0.000478427	20.1457
rs12996118	2	89164214	ieu-a-1232	42090	genus Parasutterella	14306	T	C	0.3678	0.08287	0.08162	6.58901e-06	-	0.000482216	20.3053
rs16848785	3	138848899	ieu-a-1232	42090	genus Parasutterella	14306	A	G	0.279	0.2953	0.04865	1.38701e-08	-	0.000780773	32.8868
rs17242089	21	18340590	ieu-a-1232	42090	genus Parasutterella	14306	C	T	0.2888	0.1263	0.06516	9.2841e-06	-	0.000466499	19.6432
rs2857540	2	177026698	ieu-a-1232	42090	genus Parasutterella	14306	T	G	-0.2539	0.6839	0.04556	3.32598e-08	-	0.000737325	31.0554
rs4313785	15	26337076	ieu-a-1232	42090	genus Parasutterella	14306	C	T	-0.2371	0.7203	0.05018	2.29499e-06	-	0.000530142	22.3245
rs4676684	3	121340536	ieu-a-1232	42090	genus Parasutterella	14306	C	T	-0.2379	0.2556	0.05354	8.86605e-06	-	0.000468867	19.7429
rs4849174	2	113973467	ieu-a-1232	42090	genus Parasutterella	14306	C	T	0.2896	0.259	0.05106	2.261e-08	-	0.000763703	32.1673
rs6041016	20	11967343	ieu-a-1232	42090	genus Parasutterella	14306	A	G	0.2614	0.7782	0.05523	2.20298e-06	-	0.000531926	22.3996
rs6445765	3	56092898	ieu-a-1232	42090	genus Parasutterella	14306	A	C	-0.2466	0.375	0.05064	8.37202e-07	-	0.000563087	23.7125
rs6984381	8	61809918	ieu-a-1232	42090	genus Parasutterella	14306	T	C	-0.3129	0.8501	0.06265	5.89902e-07	-	0.000592288	24.943
rs7232386	18	10442171	ieu-a-1232	42090	genus Parasutterella	14306	A	C	0.2119	0.5394	0.04625	4.14801e-06	-	0.000498475	20.9903
rs74597329	19	39741465	ieu-a-1232	42090	genus Parasutterella	14306	G	T	-0.4792	0.3157	0.05667	1.94089e-18	rs68018539	0.00169594	71.5001
rs804258	8	11634809	ieu-a-1232	42090	genus Parasutterella	14306	G	A	-0.232	0.436	0.04881	2.006e-06	-	0.000536471	22.5911
rs10235196	7	55721696	ieu-a-1232	42090	order Burkholderiales	14306	T	C	0.2589	0.1794	0.05596	3.73001e-06	-	0.000508287	21.4037
rs11206464	1	55384431	ieu-a-1232	42090	order Burkholderiales	14306	T	C	0.2534	0.5178	0.05121	7.48307e-07	-	0.000581396	24.484
rs112419038	4	182810297	ieu-a-1232	42090	order Burkholderiales	14306	A	G	0.4163	0.05428	0.09058	4.31996e-06	-	0.000501593	21.1216
rs11263763	17	36103565	ieu-a-1232	42090	order Burkholderiales	14306	A	G	0.206	0.5222	0.04459	3.56197e-06	-	0.000506828	21.3422
rs11749542	5	153919809	ieu-a-1232	42090	order Burkholderiales	14306	G	A	0.2243	0.6488	0.04665	1.521e-06	-	0.000548956	23.1172
rs12122591	1	246676039	ieu-a-1232	42090	order Burkholderiales	14306	G	A	0.24	0.2068	0.05347	7.20394e-06	-	0.000478427	20.1457
rs12996118	2	89164214	ieu-a-1232	42090	order Burkholderiales	14306	T	C	0.3678	0.08287	0.08162	6.58901e-06	-	0.000482216	20.3053
rs16848785	3	138848899	ieu-a-1232	42090	order Burkholderiales	14306	A	G	0.279	0.2953	0.04865	1.38701e-08	-	0.000780773	32.8868
rs17242089	21	18340590	ieu-a-1232	42090	order Burkholderiales	14306	C	T	0.2888	0.1263	0.06516	9.2841e-06	-	0.000466499	19.6432
rs2857540	2	177026698	ieu-a-1232	42090	order Burkholderiales	14306	T	G	-0.2539	0.6839	0.04556	3.32598e-08	-	0.000737325	31.0554
rs4313785	15	26337076	ieu-a-1232	42090	order Burkholderiales	14306	C	T	-0.2371	0.7203	0.05018	2.29499e-06	-	0.000530142	22.3245
rs4676684	3	121340536	ieu-a-1232	42090	order Burkholderiales	14306	C	T	-0.2379	0.2556	0.05354	8.86605e-06	-	0.000468867	19.7429
rs4849174	2	113973467	ieu-a-1232	42090	order Burkholderiales	14306	C	T	0.2896	0.259	0.05106	2.261e-08	-	0.000763703	32.1673
rs6041016	20	11967343	ieu-a-1232	42090	order Burkholderiales	14306	A	G	0.2614	0.7782	0.05523	2.20298e-06	-	0.000531926	22.3996
rs6445765	3	56092898	ieu-a-1232	42090	order Burkholderiales	14306	A	C	-0.2466	0.375	0.05064	8.37202e-07	-	0.000563087	23.7125
rs6984381	8	61809918	ieu-a-1232	42090	order Burkholderiales	14306	T	C	-0.3129	0.8501	0.06265	5.89902e-07	-	0.000592288	24.943
rs7232386	18	10442171	ieu-a-1232	42090	order Burkholderiales	14306	A	C	0.2119	0.5394	0.04625	4.14801e-06	-	0.000498475	20.9903
rs74597329	19	39741465	ieu-a-1232	42090	order Burkholderiales	14306	G	T	-0.4792	0.3157	0.05667	1.94089e-18	rs68018539	0.00169594	71.5001
rs804258	8	11634809	ieu-a-1232	42090	order Burkholderiales	14306	G	A	-0.232	0.436	0.04881	2.006e-06	-	0.000536471	22.5911
rs10235196	7	55721696	ieu-a-1232	42090	order Mollicutes RF9	14306	T	C	0.2589	0.1794	0.05596	3.73001e-06	-	0.000508287	21.4037
rs11206464	1	55384431	ieu-a-1232	42090	order Mollicutes RF9	14306	T	C	0.2534	0.5178	0.05121	7.48307e-07	-	0.000581396	24.484
rs112419038	4	182810297	ieu-a-1232	42090	order Mollicutes RF9	14306	A	G	0.4163	0.05428	0.09058	4.31996e-06	-	0.000501593	21.1216
rs11263763	17	36103565	ieu-a-1232	42090	order Mollicutes RF9	14306	A	G	0.206	0.5222	0.04459	3.56197e-06	-	0.000506828	21.3422
rs11749542	5	153919809	ieu-a-1232	42090	order Mollicutes RF9	14306	G	A	0.2243	0.6488	0.04665	1.521e-06	-	0.000548956	23.1172
rs12122591	1	246676039	ieu-a-1232	42090	order Mollicutes RF9	14306	G	A	0.24	0.2068	0.05347	7.20394e-06	-	0.000478427	20.1457
rs12996118	2	89164214	ieu-a-1232	42090	order Mollicutes RF9	14306	T	C	0.3678	0.08287	0.08162	6.58901e-06	-	0.000482216	20.3053
rs16848785	3	138848899	ieu-a-1232	42090	order Mollicutes RF9	14306	A	G	0.279	0.2953	0.04865	1.38701e-08	-	0.000780773	32.8868
rs17242089	21	18340590	ieu-a-1232	42090	order Mollicutes RF9	14306	C	T	0.2888	0.1263	0.06516	9.2841e-06	-	0.000466499	19.6432
rs2857540	2	177026698	ieu-a-1232	42090	order Mollicutes RF9	14306	T	G	-0.2539	0.6839	0.04556	3.32598e-08	-	0.000737325	31.0554
rs4313785	15	26337076	ieu-a-1232	42090	order Mollicutes RF9	14306	C	T	-0.2371	0.7203	0.05018	2.29499e-06	-	0.000530142	22.3245
rs4676684	3	121340536	ieu-a-1232	42090	order Mollicutes RF9	14306	C	T	-0.2379	0.2556	0.05354	8.86605e-06	-	0.000468867	19.7429
rs4849174	2	113973467	ieu-a-1232	42090	order Mollicutes RF9	14306	C	T	0.2896	0.259	0.05106	2.261e-08	-	0.000763703	32.1673
rs6041016	20	11967343	ieu-a-1232	42090	order Mollicutes RF9	14306	A	G	0.2614	0.7782	0.05523	2.20298e-06	-	0.000531926	22.3996
rs6445765	3	56092898	ieu-a-1232	42090	order Mollicutes RF9	14306	A	C	-0.2466	0.375	0.05064	8.37202e-07	-	0.000563087	23.7125
rs6984381	8	61809918	ieu-a-1232	42090	order Mollicutes RF9	14306	T	C	-0.3129	0.8501	0.06265	5.89902e-07	-	0.000592288	24.943
rs7232386	18	10442171	ieu-a-1232	42090	order Mollicutes RF9	14306	A	C	0.2119	0.5394	0.04625	4.14801e-06	-	0.000498475	20.9903
rs74597329	19	39741465	ieu-a-1232	42090	order Mollicutes RF9	14306	G	T	-0.4792	0.3157	0.05667	1.94089e-18	rs68018539	0.00169594	71.5001
rs804258	8	11634809	ieu-a-1232	42090	order Mollicutes RF9	14306	G	A	-0.232	0.436	0.04881	2.006e-06	-	0.000536471	22.5911
rs10235196	7	55721696	ieu-a-1232	42090	phylum Proteobacteria	14306	T	C	0.2589	0.1794	0.05596	3.73001e-06	-	0.000508287	21.4037
rs11206464	1	55384431	ieu-a-1232	42090	phylum Proteobacteria	14306	T	C	0.2534	0.5178	0.05121	7.48307e-07	-	0.000581396	24.484
rs112419038	4	182810297	ieu-a-1232	42090	phylum Proteobacteria	14306	A	G	0.4163	0.05428	0.09058	4.31996e-06	-	0.000501593	21.1216
rs11263763	17	36103565	ieu-a-1232	42090	phylum Proteobacteria	14306	A	G	0.206	0.5222	0.04459	3.56197e-06	-	0.000506828	21.3422
rs11749542	5	153919809	ieu-a-1232	42090	phylum Proteobacteria	14306	G	A	0.2243	0.6488	0.04665	1.521e-06	-	0.000548956	23.1172
rs12122591	1	246676039	ieu-a-1232	42090	phylum Proteobacteria	14306	G	A	0.24	0.2068	0.05347	7.20394e-06	-	0.000478427	20.1457
rs12996118	2	89164214	ieu-a-1232	42090	phylum Proteobacteria	14306	T	C	0.3678	0.08287	0.08162	6.58901e-06	-	0.000482216	20.3053
rs16848785	3	138848899	ieu-a-1232	42090	phylum Proteobacteria	14306	A	G	0.279	0.2953	0.04865	1.38701e-08	-	0.000780773	32.8868
rs17242089	21	18340590	ieu-a-1232	42090	phylum Proteobacteria	14306	C	T	0.2888	0.1263	0.06516	9.2841e-06	-	0.000466499	19.6432
rs2857540	2	177026698	ieu-a-1232	42090	phylum Proteobacteria	14306	T	G	-0.2539	0.6839	0.04556	3.32598e-08	-	0.000737325	31.0554
rs4313785	15	26337076	ieu-a-1232	42090	phylum Proteobacteria	14306	C	T	-0.2371	0.7203	0.05018	2.29499e-06	-	0.000530142	22.3245
rs4676684	3	121340536	ieu-a-1232	42090	phylum Proteobacteria	14306	C	T	-0.2379	0.2556	0.05354	8.86605e-06	-	0.000468867	19.7429
rs4849174	2	113973467	ieu-a-1232	42090	phylum Proteobacteria	14306	C	T	0.2896	0.259	0.05106	2.261e-08	-	0.000763703	32.1673
rs6041016	20	11967343	ieu-a-1232	42090	phylum Proteobacteria	14306	A	G	0.2614	0.7782	0.05523	2.20298e-06	-	0.000531926	22.3996
rs6445765	3	56092898	ieu-a-1232	42090	phylum Proteobacteria	14306	A	C	-0.2466	0.375	0.05064	8.37202e-07	-	0.000563087	23.7125
rs6984381	8	61809918	ieu-a-1232	42090	phylum Proteobacteria	14306	T	C	-0.3129	0.8501	0.06265	5.89902e-07	-	0.000592288	24.943
rs7232386	18	10442171	ieu-a-1232	42090	phylum Proteobacteria	14306	A	C	0.2119	0.5394	0.04625	4.14801e-06	-	0.000498475	20.9903
rs74597329	19	39741465	ieu-a-1232	42090	phylum Proteobacteria	14306	G	T	-0.4792	0.3157	0.05667	1.94089e-18	rs68018539	0.00169594	71.5001
rs804258	8	11634809	ieu-a-1232	42090	phylum Proteobacteria	14306	G	A	-0.232	0.436	0.04881	2.006e-06	-	0.000536471	22.5911
rs10188827	2	177007664	Invasive mucinous ovarian cancer	42358	class Verrucomicrobiae	14306	A	G	-0.2719	0.7613	0.04399	1.15101e-09	-	0.000901122	38.2023
rs10961474	9	14316456	Invasive mucinous ovarian cancer	42358	class Verrucomicrobiae	14306	C	T	0.2249	0.2441	0.0503	7.81106e-06	-	0.00047174	19.9904
rs2121245	2	114012096	Invasive mucinous ovarian cancer	42358	class Verrucomicrobiae	14306	G	A	0.2587	0.2306	0.04653	4.345e-08	-	0.000729247	30.9105
rs28440475	17	76304834	Invasive mucinous ovarian cancer	42358	class Verrucomicrobiae	14306	G	A	0.2288	0.2568	0.05027	5.31704e-06	-	0.000488817	20.7145
rs3849797	6	151706663	Invasive mucinous ovarian cancer	42358	class Verrucomicrobiae	14306	T	C	-0.3093	0.13	0.06579	1.09499e-06	-	0.000521529	22.1014
rs55996111	11	116254118	Invasive mucinous ovarian cancer	42358	class Verrucomicrobiae	14306	A	G	0.2445	0.2427	0.05369	5.25194e-06	-	0.000489354	20.7372
rs57738775	10	19271971	Invasive mucinous ovarian cancer	42358	class Verrucomicrobiae	14306	G	A	-0.377	0.08237	0.0834	6.16198e-06	-	0.000482176	20.4329
rs59059718	7	46213154	Invasive mucinous ovarian cancer	42358	class Verrucomicrobiae	14306	G	T	0.2446	0.1819	0.0548	8.09394e-06	-	0.000470124	19.9219
rs67808862	3	138849543	Invasive mucinous ovarian cancer	42358	class Verrucomicrobiae	14306	C	T	0.2412	0.2833	0.04437	7.47705e-08	-	0.000697168	29.5498
rs688187	19	39734220	Invasive mucinous ovarian cancer	42358	class Verrucomicrobiae	14306	A	G	-0.2877	0.3129	0.04784	8.75306e-10	rs4803217	0.000853083	36.164
rs77137431	9	109175237	Invasive mucinous ovarian cancer	42358	class Verrucomicrobiae	14306	A	C	-0.3866	0.07755	0.08094	1.77799e-06	-	0.000538304	22.8127
rs79221966	10	81076950	Invasive mucinous ovarian cancer	42358	class Verrucomicrobiae	14306	A	G	-0.274	0.1349	0.06108	7.27294e-06	-	0.000474855	20.1225
rs10188827	2	177007664	Invasive mucinous ovarian cancer	42358	family Verrucomicrobiaceae	14306	A	G	-0.2719	0.7613	0.04399	1.15101e-09	-	0.000901122	38.2023
rs10961474	9	14316456	Invasive mucinous ovarian cancer	42358	family Verrucomicrobiaceae	14306	C	T	0.2249	0.2441	0.0503	7.81106e-06	-	0.00047174	19.9904
rs2121245	2	114012096	Invasive mucinous ovarian cancer	42358	family Verrucomicrobiaceae	14306	G	A	0.2587	0.2306	0.04653	4.345e-08	-	0.000729247	30.9105
rs28440475	17	76304834	Invasive mucinous ovarian cancer	42358	family Verrucomicrobiaceae	14306	G	A	0.2288	0.2568	0.05027	5.31704e-06	-	0.000488817	20.7145
rs3849797	6	151706663	Invasive mucinous ovarian cancer	42358	family Verrucomicrobiaceae	14306	T	C	-0.3093	0.13	0.06579	1.09499e-06	-	0.000521529	22.1014
rs55996111	11	116254118	Invasive mucinous ovarian cancer	42358	family Verrucomicrobiaceae	14306	A	G	0.2445	0.2427	0.05369	5.25194e-06	-	0.000489354	20.7372
rs57738775	10	19271971	Invasive mucinous ovarian cancer	42358	family Verrucomicrobiaceae	14306	G	A	-0.377	0.08237	0.0834	6.16198e-06	-	0.000482176	20.4329
rs59059718	7	46213154	Invasive mucinous ovarian cancer	42358	family Verrucomicrobiaceae	14306	G	T	0.2446	0.1819	0.0548	8.09394e-06	-	0.000470124	19.9219
rs67808862	3	138849543	Invasive mucinous ovarian cancer	42358	family Verrucomicrobiaceae	14306	C	T	0.2412	0.2833	0.04437	7.47705e-08	-	0.000697168	29.5498
rs688187	19	39734220	Invasive mucinous ovarian cancer	42358	family Verrucomicrobiaceae	14306	A	G	-0.2877	0.3129	0.04784	8.75306e-10	rs4803217	0.000853083	36.164
rs77137431	9	109175237	Invasive mucinous ovarian cancer	42358	family Verrucomicrobiaceae	14306	A	C	-0.3866	0.07755	0.08094	1.77799e-06	-	0.000538304	22.8127
rs79221966	10	81076950	Invasive mucinous ovarian cancer	42358	family Verrucomicrobiaceae	14306	A	G	-0.274	0.1349	0.06108	7.27294e-06	-	0.000474855	20.1225
rs10188827	2	177007664	Invasive mucinous ovarian cancer	42358	genus Akkermansia	14306	A	G	-0.2719	0.7613	0.04399	1.15101e-09	-	0.000901122	38.2023
rs10961474	9	14316456	Invasive mucinous ovarian cancer	42358	genus Akkermansia	14306	C	T	0.2249	0.2441	0.0503	7.81106e-06	-	0.00047174	19.9904
rs2121245	2	114012096	Invasive mucinous ovarian cancer	42358	genus Akkermansia	14306	G	A	0.2587	0.2306	0.04653	4.345e-08	-	0.000729247	30.9105
rs28440475	17	76304834	Invasive mucinous ovarian cancer	42358	genus Akkermansia	14306	G	A	0.2288	0.2568	0.05027	5.31704e-06	-	0.000488817	20.7145
rs3849797	6	151706663	Invasive mucinous ovarian cancer	42358	genus Akkermansia	14306	T	C	-0.3093	0.13	0.06579	1.09499e-06	-	0.000521529	22.1014
rs55996111	11	116254118	Invasive mucinous ovarian cancer	42358	genus Akkermansia	14306	A	G	0.2445	0.2427	0.05369	5.25194e-06	-	0.000489354	20.7372
rs57738775	10	19271971	Invasive mucinous ovarian cancer	42358	genus Akkermansia	14306	G	A	-0.377	0.08237	0.0834	6.16198e-06	-	0.000482176	20.4329
rs59059718	7	46213154	Invasive mucinous ovarian cancer	42358	genus Akkermansia	14306	G	T	0.2446	0.1819	0.0548	8.09394e-06	-	0.000470124	19.9219
rs67808862	3	138849543	Invasive mucinous ovarian cancer	42358	genus Akkermansia	14306	C	T	0.2412	0.2833	0.04437	7.47705e-08	-	0.000697168	29.5498
rs688187	19	39734220	Invasive mucinous ovarian cancer	42358	genus Akkermansia	14306	A	G	-0.2877	0.3129	0.04784	8.75306e-10	rs4803217	0.000853083	36.164
rs77137431	9	109175237	Invasive mucinous ovarian cancer	42358	genus Akkermansia	14306	A	C	-0.3866	0.07755	0.08094	1.77799e-06	-	0.000538304	22.8127
rs79221966	10	81076950	Invasive mucinous ovarian cancer	42358	genus Akkermansia	14306	A	G	-0.274	0.1349	0.06108	7.27294e-06	-	0.000474855	20.1225
rs10188827	2	177007664	Invasive mucinous ovarian cancer	42358	genus Alistipes	14306	A	G	-0.2719	0.7613	0.04399	1.15101e-09	-	0.000901122	38.2023
rs10961474	9	14316456	Invasive mucinous ovarian cancer	42358	genus Alistipes	14306	C	T	0.2249	0.2441	0.0503	7.81106e-06	-	0.00047174	19.9904
rs2121245	2	114012096	Invasive mucinous ovarian cancer	42358	genus Alistipes	14306	G	A	0.2587	0.2306	0.04653	4.345e-08	-	0.000729247	30.9105
rs28440475	17	76304834	Invasive mucinous ovarian cancer	42358	genus Alistipes	14306	G	A	0.2288	0.2568	0.05027	5.31704e-06	-	0.000488817	20.7145
rs3849797	6	151706663	Invasive mucinous ovarian cancer	42358	genus Alistipes	14306	T	C	-0.3093	0.13	0.06579	1.09499e-06	-	0.000521529	22.1014
rs55996111	11	116254118	Invasive mucinous ovarian cancer	42358	genus Alistipes	14306	A	G	0.2445	0.2427	0.05369	5.25194e-06	-	0.000489354	20.7372
rs57738775	10	19271971	Invasive mucinous ovarian cancer	42358	genus Alistipes	14306	G	A	-0.377	0.08237	0.0834	6.16198e-06	-	0.000482176	20.4329
rs59059718	7	46213154	Invasive mucinous ovarian cancer	42358	genus Alistipes	14306	G	T	0.2446	0.1819	0.0548	8.09394e-06	-	0.000470124	19.9219
rs67808862	3	138849543	Invasive mucinous ovarian cancer	42358	genus Alistipes	14306	C	T	0.2412	0.2833	0.04437	7.47705e-08	-	0.000697168	29.5498
rs688187	19	39734220	Invasive mucinous ovarian cancer	42358	genus Alistipes	14306	A	G	-0.2877	0.3129	0.04784	8.75306e-10	rs4803217	0.000853083	36.164
rs77137431	9	109175237	Invasive mucinous ovarian cancer	42358	genus Alistipes	14306	A	C	-0.3866	0.07755	0.08094	1.77799e-06	-	0.000538304	22.8127
rs79221966	10	81076950	Invasive mucinous ovarian cancer	42358	genus Alistipes	14306	A	G	-0.274	0.1349	0.06108	7.27294e-06	-	0.000474855	20.1225
rs10188827	2	177007664	Invasive mucinous ovarian cancer	42358	genus Eubacterium brachy group	14306	A	G	-0.2719	0.7613	0.04399	1.15101e-09	-	0.000901122	38.2023
rs10961474	9	14316456	Invasive mucinous ovarian cancer	42358	genus Eubacterium brachy group	14306	C	T	0.2249	0.2441	0.0503	7.81106e-06	-	0.00047174	19.9904
rs2121245	2	114012096	Invasive mucinous ovarian cancer	42358	genus Eubacterium brachy group	14306	G	A	0.2587	0.2306	0.04653	4.345e-08	-	0.000729247	30.9105
rs28440475	17	76304834	Invasive mucinous ovarian cancer	42358	genus Eubacterium brachy group	14306	G	A	0.2288	0.2568	0.05027	5.31704e-06	-	0.000488817	20.7145
rs3849797	6	151706663	Invasive mucinous ovarian cancer	42358	genus Eubacterium brachy group	14306	T	C	-0.3093	0.13	0.06579	1.09499e-06	-	0.000521529	22.1014
rs55996111	11	116254118	Invasive mucinous ovarian cancer	42358	genus Eubacterium brachy group	14306	A	G	0.2445	0.2427	0.05369	5.25194e-06	-	0.000489354	20.7372
rs57738775	10	19271971	Invasive mucinous ovarian cancer	42358	genus Eubacterium brachy group	14306	G	A	-0.377	0.08237	0.0834	6.16198e-06	-	0.000482176	20.4329
rs59059718	7	46213154	Invasive mucinous ovarian cancer	42358	genus Eubacterium brachy group	14306	G	T	0.2446	0.1819	0.0548	8.09394e-06	-	0.000470124	19.9219
rs67808862	3	138849543	Invasive mucinous ovarian cancer	42358	genus Eubacterium brachy group	14306	C	T	0.2412	0.2833	0.04437	7.47705e-08	-	0.000697168	29.5498
rs688187	19	39734220	Invasive mucinous ovarian cancer	42358	genus Eubacterium brachy group	14306	A	G	-0.2877	0.3129	0.04784	8.75306e-10	rs4803217	0.000853083	36.164
rs77137431	9	109175237	Invasive mucinous ovarian cancer	42358	genus Eubacterium brachy group	14306	A	C	-0.3866	0.07755	0.08094	1.77799e-06	-	0.000538304	22.8127
rs79221966	10	81076950	Invasive mucinous ovarian cancer	42358	genus Eubacterium brachy group	14306	A	G	-0.274	0.1349	0.06108	7.27294e-06	-	0.000474855	20.1225
rs10188827	2	177007664	Invasive mucinous ovarian cancer	42358	genus Intestinibacter	14306	A	G	-0.2719	0.7613	0.04399	1.15101e-09	-	0.000901122	38.2023
rs10961474	9	14316456	Invasive mucinous ovarian cancer	42358	genus Intestinibacter	14306	C	T	0.2249	0.2441	0.0503	7.81106e-06	-	0.00047174	19.9904
rs2121245	2	114012096	Invasive mucinous ovarian cancer	42358	genus Intestinibacter	14306	G	A	0.2587	0.2306	0.04653	4.345e-08	-	0.000729247	30.9105
rs28440475	17	76304834	Invasive mucinous ovarian cancer	42358	genus Intestinibacter	14306	G	A	0.2288	0.2568	0.05027	5.31704e-06	-	0.000488817	20.7145
rs3849797	6	151706663	Invasive mucinous ovarian cancer	42358	genus Intestinibacter	14306	T	C	-0.3093	0.13	0.06579	1.09499e-06	-	0.000521529	22.1014
rs55996111	11	116254118	Invasive mucinous ovarian cancer	42358	genus Intestinibacter	14306	A	G	0.2445	0.2427	0.05369	5.25194e-06	-	0.000489354	20.7372
rs57738775	10	19271971	Invasive mucinous ovarian cancer	42358	genus Intestinibacter	14306	G	A	-0.377	0.08237	0.0834	6.16198e-06	-	0.000482176	20.4329
rs59059718	7	46213154	Invasive mucinous ovarian cancer	42358	genus Intestinibacter	14306	G	T	0.2446	0.1819	0.0548	8.09394e-06	-	0.000470124	19.9219
rs67808862	3	138849543	Invasive mucinous ovarian cancer	42358	genus Intestinibacter	14306	C	T	0.2412	0.2833	0.04437	7.47705e-08	-	0.000697168	29.5498
rs688187	19	39734220	Invasive mucinous ovarian cancer	42358	genus Intestinibacter	14306	A	G	-0.2877	0.3129	0.04784	8.75306e-10	rs4803217	0.000853083	36.164
rs77137431	9	109175237	Invasive mucinous ovarian cancer	42358	genus Intestinibacter	14306	A	C	-0.3866	0.07755	0.08094	1.77799e-06	-	0.000538304	22.8127
rs79221966	10	81076950	Invasive mucinous ovarian cancer	42358	genus Intestinibacter	14306	A	G	-0.274	0.1349	0.06108	7.27294e-06	-	0.000474855	20.1225
rs10188827	2	177007664	Invasive mucinous ovarian cancer	42358	genus Parasutterella	14306	A	G	-0.2719	0.7613	0.04399	1.15101e-09	-	0.000901122	38.2023
rs10961474	9	14316456	Invasive mucinous ovarian cancer	42358	genus Parasutterella	14306	C	T	0.2249	0.2441	0.0503	7.81106e-06	-	0.00047174	19.9904
rs2121245	2	114012096	Invasive mucinous ovarian cancer	42358	genus Parasutterella	14306	G	A	0.2587	0.2306	0.04653	4.345e-08	-	0.000729247	30.9105
rs28440475	17	76304834	Invasive mucinous ovarian cancer	42358	genus Parasutterella	14306	G	A	0.2288	0.2568	0.05027	5.31704e-06	-	0.000488817	20.7145
rs3849797	6	151706663	Invasive mucinous ovarian cancer	42358	genus Parasutterella	14306	T	C	-0.3093	0.13	0.06579	1.09499e-06	-	0.000521529	22.1014
rs55996111	11	116254118	Invasive mucinous ovarian cancer	42358	genus Parasutterella	14306	A	G	0.2445	0.2427	0.05369	5.25194e-06	-	0.000489354	20.7372
rs57738775	10	19271971	Invasive mucinous ovarian cancer	42358	genus Parasutterella	14306	G	A	-0.377	0.08237	0.0834	6.16198e-06	-	0.000482176	20.4329
rs59059718	7	46213154	Invasive mucinous ovarian cancer	42358	genus Parasutterella	14306	G	T	0.2446	0.1819	0.0548	8.09394e-06	-	0.000470124	19.9219
rs67808862	3	138849543	Invasive mucinous ovarian cancer	42358	genus Parasutterella	14306	C	T	0.2412	0.2833	0.04437	7.47705e-08	-	0.000697168	29.5498
rs688187	19	39734220	Invasive mucinous ovarian cancer	42358	genus Parasutterella	14306	A	G	-0.2877	0.3129	0.04784	8.75306e-10	rs4803217	0.000853083	36.164
rs77137431	9	109175237	Invasive mucinous ovarian cancer	42358	genus Parasutterella	14306	A	C	-0.3866	0.07755	0.08094	1.77799e-06	-	0.000538304	22.8127
rs79221966	10	81076950	Invasive mucinous ovarian cancer	42358	genus Parasutterella	14306	A	G	-0.274	0.1349	0.06108	7.27294e-06	-	0.000474855	20.1225
rs10188827	2	177007664	Invasive mucinous ovarian cancer	42358	genus Ruminiclostridium6	14306	A	G	-0.2719	0.7613	0.04399	1.15101e-09	-	0.000901122	38.2023
rs10961474	9	14316456	Invasive mucinous ovarian cancer	42358	genus Ruminiclostridium6	14306	C	T	0.2249	0.2441	0.0503	7.81106e-06	-	0.00047174	19.9904
rs2121245	2	114012096	Invasive mucinous ovarian cancer	42358	genus Ruminiclostridium6	14306	G	A	0.2587	0.2306	0.04653	4.345e-08	-	0.000729247	30.9105
rs28440475	17	76304834	Invasive mucinous ovarian cancer	42358	genus Ruminiclostridium6	14306	G	A	0.2288	0.2568	0.05027	5.31704e-06	-	0.000488817	20.7145
rs3849797	6	151706663	Invasive mucinous ovarian cancer	42358	genus Ruminiclostridium6	14306	T	C	-0.3093	0.13	0.06579	1.09499e-06	-	0.000521529	22.1014
rs55996111	11	116254118	Invasive mucinous ovarian cancer	42358	genus Ruminiclostridium6	14306	A	G	0.2445	0.2427	0.05369	5.25194e-06	-	0.000489354	20.7372
rs57738775	10	19271971	Invasive mucinous ovarian cancer	42358	genus Ruminiclostridium6	14306	G	A	-0.377	0.08237	0.0834	6.16198e-06	-	0.000482176	20.4329
rs59059718	7	46213154	Invasive mucinous ovarian cancer	42358	genus Ruminiclostridium6	14306	G	T	0.2446	0.1819	0.0548	8.09394e-06	-	0.000470124	19.9219
rs67808862	3	138849543	Invasive mucinous ovarian cancer	42358	genus Ruminiclostridium6	14306	C	T	0.2412	0.2833	0.04437	7.47705e-08	-	0.000697168	29.5498
rs688187	19	39734220	Invasive mucinous ovarian cancer	42358	genus Ruminiclostridium6	14306	A	G	-0.2877	0.3129	0.04784	8.75306e-10	rs4803217	0.000853083	36.164
rs77137431	9	109175237	Invasive mucinous ovarian cancer	42358	genus Ruminiclostridium6	14306	A	C	-0.3866	0.07755	0.08094	1.77799e-06	-	0.000538304	22.8127
rs79221966	10	81076950	Invasive mucinous ovarian cancer	42358	genus Ruminiclostridium6	14306	A	G	-0.274	0.1349	0.06108	7.27294e-06	-	0.000474855	20.1225
rs10188827	2	177007664	Invasive mucinous ovarian cancer	42358	genus Sutterella	14306	A	G	-0.2719	0.7613	0.04399	1.15101e-09	-	0.000901122	38.2023
rs10961474	9	14316456	Invasive mucinous ovarian cancer	42358	genus Sutterella	14306	C	T	0.2249	0.2441	0.0503	7.81106e-06	-	0.00047174	19.9904
rs2121245	2	114012096	Invasive mucinous ovarian cancer	42358	genus Sutterella	14306	G	A	0.2587	0.2306	0.04653	4.345e-08	-	0.000729247	30.9105
rs28440475	17	76304834	Invasive mucinous ovarian cancer	42358	genus Sutterella	14306	G	A	0.2288	0.2568	0.05027	5.31704e-06	-	0.000488817	20.7145
rs3849797	6	151706663	Invasive mucinous ovarian cancer	42358	genus Sutterella	14306	T	C	-0.3093	0.13	0.06579	1.09499e-06	-	0.000521529	22.1014
rs55996111	11	116254118	Invasive mucinous ovarian cancer	42358	genus Sutterella	14306	A	G	0.2445	0.2427	0.05369	5.25194e-06	-	0.000489354	20.7372
rs57738775	10	19271971	Invasive mucinous ovarian cancer	42358	genus Sutterella	14306	G	A	-0.377	0.08237	0.0834	6.16198e-06	-	0.000482176	20.4329
rs59059718	7	46213154	Invasive mucinous ovarian cancer	42358	genus Sutterella	14306	G	T	0.2446	0.1819	0.0548	8.09394e-06	-	0.000470124	19.9219
rs67808862	3	138849543	Invasive mucinous ovarian cancer	42358	genus Sutterella	14306	C	T	0.2412	0.2833	0.04437	7.47705e-08	-	0.000697168	29.5498
rs688187	19	39734220	Invasive mucinous ovarian cancer	42358	genus Sutterella	14306	A	G	-0.2877	0.3129	0.04784	8.75306e-10	rs4803217	0.000853083	36.164
rs77137431	9	109175237	Invasive mucinous ovarian cancer	42358	genus Sutterella	14306	A	C	-0.3866	0.07755	0.08094	1.77799e-06	-	0.000538304	22.8127
rs79221966	10	81076950	Invasive mucinous ovarian cancer	42358	genus Sutterella	14306	A	G	-0.274	0.1349	0.06108	7.27294e-06	-	0.000474855	20.1225
rs10188827	2	177007664	Invasive mucinous ovarian cancer	42358	order Verrucomicrobiales	14306	A	G	-0.2719	0.7613	0.04399	1.15101e-09	-	0.000901122	38.2023
rs10961474	9	14316456	Invasive mucinous ovarian cancer	42358	order Verrucomicrobiales	14306	C	T	0.2249	0.2441	0.0503	7.81106e-06	-	0.00047174	19.9904
rs2121245	2	114012096	Invasive mucinous ovarian cancer	42358	order Verrucomicrobiales	14306	G	A	0.2587	0.2306	0.04653	4.345e-08	-	0.000729247	30.9105
rs28440475	17	76304834	Invasive mucinous ovarian cancer	42358	order Verrucomicrobiales	14306	G	A	0.2288	0.2568	0.05027	5.31704e-06	-	0.000488817	20.7145
rs3849797	6	151706663	Invasive mucinous ovarian cancer	42358	order Verrucomicrobiales	14306	T	C	-0.3093	0.13	0.06579	1.09499e-06	-	0.000521529	22.1014
rs55996111	11	116254118	Invasive mucinous ovarian cancer	42358	order Verrucomicrobiales	14306	A	G	0.2445	0.2427	0.05369	5.25194e-06	-	0.000489354	20.7372
rs57738775	10	19271971	Invasive mucinous ovarian cancer	42358	order Verrucomicrobiales	14306	G	A	-0.377	0.08237	0.0834	6.16198e-06	-	0.000482176	20.4329
rs59059718	7	46213154	Invasive mucinous ovarian cancer	42358	order Verrucomicrobiales	14306	G	T	0.2446	0.1819	0.0548	8.09394e-06	-	0.000470124	19.9219
rs67808862	3	138849543	Invasive mucinous ovarian cancer	42358	order Verrucomicrobiales	14306	C	T	0.2412	0.2833	0.04437	7.47705e-08	-	0.000697168	29.5498
rs688187	19	39734220	Invasive mucinous ovarian cancer	42358	order Verrucomicrobiales	14306	A	G	-0.2877	0.3129	0.04784	8.75306e-10	rs4803217	0.000853083	36.164
rs77137431	9	109175237	Invasive mucinous ovarian cancer	42358	order Verrucomicrobiales	14306	A	C	-0.3866	0.07755	0.08094	1.77799e-06	-	0.000538304	22.8127
rs79221966	10	81076950	Invasive mucinous ovarian cancer	42358	order Verrucomicrobiales	14306	A	G	-0.274	0.1349	0.06108	7.27294e-06	-	0.000474855	20.1225
rs10188827	2	177007664	Invasive mucinous ovarian cancer	42358	phylum Verrucomicrobia	14306	A	G	-0.2719	0.7613	0.04399	1.15101e-09	-	0.000901122	38.2023
rs10961474	9	14316456	Invasive mucinous ovarian cancer	42358	phylum Verrucomicrobia	14306	C	T	0.2249	0.2441	0.0503	7.81106e-06	-	0.00047174	19.9904
rs2121245	2	114012096	Invasive mucinous ovarian cancer	42358	phylum Verrucomicrobia	14306	G	A	0.2587	0.2306	0.04653	4.345e-08	-	0.000729247	30.9105
rs28440475	17	76304834	Invasive mucinous ovarian cancer	42358	phylum Verrucomicrobia	14306	G	A	0.2288	0.2568	0.05027	5.31704e-06	-	0.000488817	20.7145
rs3849797	6	151706663	Invasive mucinous ovarian cancer	42358	phylum Verrucomicrobia	14306	T	C	-0.3093	0.13	0.06579	1.09499e-06	-	0.000521529	22.1014
rs55996111	11	116254118	Invasive mucinous ovarian cancer	42358	phylum Verrucomicrobia	14306	A	G	0.2445	0.2427	0.05369	5.25194e-06	-	0.000489354	20.7372
rs57738775	10	19271971	Invasive mucinous ovarian cancer	42358	phylum Verrucomicrobia	14306	G	A	-0.377	0.08237	0.0834	6.16198e-06	-	0.000482176	20.4329
rs59059718	7	46213154	Invasive mucinous ovarian cancer	42358	phylum Verrucomicrobia	14306	G	T	0.2446	0.1819	0.0548	8.09394e-06	-	0.000470124	19.9219
rs67808862	3	138849543	Invasive mucinous ovarian cancer	42358	phylum Verrucomicrobia	14306	C	T	0.2412	0.2833	0.04437	7.47705e-08	-	0.000697168	29.5498
rs688187	19	39734220	Invasive mucinous ovarian cancer	42358	phylum Verrucomicrobia	14306	A	G	-0.2877	0.3129	0.04784	8.75306e-10	rs4803217	0.000853083	36.164
rs77137431	9	109175237	Invasive mucinous ovarian cancer	42358	phylum Verrucomicrobia	14306	A	C	-0.3866	0.07755	0.08094	1.77799e-06	-	0.000538304	22.8127
rs79221966	10	81076950	Invasive mucinous ovarian cancer	42358	phylum Verrucomicrobia	14306	A	G	-0.274	0.1349	0.06108	7.27294e-06	-	0.000474855	20.1225
rs11583244	1	225952474	ebi-a-GCST006464	121885	genus Blautia	14306	T	C	0.0787251	0.39026	0.0159389	7.84513e-07	-	0.000200112	24.3951
rs728048	1	34313808	ebi-a-GCST006464	121885	genus Blautia	14306	A	G	-0.0936261	0.234494	0.018185	2.62537e-07	-	0.000217432	26.507
rs10835920	11	32489664	ebi-a-GCST006464	121885	genus Coprococcus3	14306	T	C	0.0892075	0.364733	0.015698	1.32562e-08	-	0.00026488	32.2929
rs11583244	1	225952474	ebi-a-GCST006464	121885	genus Coprococcus3	14306	T	C	0.0787251	0.39026	0.0159389	7.84513e-07	-	0.000200112	24.3951
rs11651052	17	36102381	ebi-a-GCST006464	121885	genus Coprococcus3	14306	G	A	0.141454	0.547556	0.0153955	4.00037e-20	-	0.000692137	84.4181
rs1428718	5	26534253	ebi-a-GCST006464	121885	genus Coprococcus3	14306	T	C	0.117841	0.0902899	0.0263514	7.75283e-06	-	0.000164045	19.9976
rs148261157	2	60904073	ebi-a-GCST006464	121885	genus Coprococcus3	14306	A	G	0.229226	0.0404386	0.0415263	3.38992e-08	rs58327273	0.000249932	30.4701
rs1498445	3	168644843	ebi-a-GCST006464	121885	genus Coprococcus3	14306	A	C	-0.0822618	0.749296	0.0178724	4.16975e-06	-	0.000173782	21.1848
rs1679014	9	22207037	ebi-a-GCST006464	121885	genus Coprococcus3	14306	C	T	-0.168059	0.931754	0.0289432	6.37926e-09	-	0.000276541	33.715
rs1740828	6	21649085	ebi-a-GCST006464	121885	genus Coprococcus3	14306	A	G	-0.137017	0.485476	0.0168448	4.15145e-16	-	0.000542539	66.1622
rs17601876	15	51553909	ebi-a-GCST006464	121885	genus Coprococcus3	14306	G	A	0.115832	0.484921	0.0152668	3.26889e-14	-	0.000472069	57.5644
rs2736100	5	1286516	ebi-a-GCST006464	121885	genus Coprococcus3	14306	A	C	-0.0690049	0.486561	0.0151398	5.16809e-06	-	0.00017041	20.7736
rs2747716	6	126008435	ebi-a-GCST006464	121885	genus Coprococcus3	14306	G	A	-0.0983018	0.415954	0.0155947	2.90924e-10	rs2747717	0.000325895	39.734
rs28472312	16	28826049	ebi-a-GCST006464	121885	genus Coprococcus3	14306	T	C	0.0843862	0.713245	0.0176502	1.74389e-06	-	0.000187505	22.8579
rs2960422	3	12334991	ebi-a-GCST006464	121885	genus Coprococcus3	14306	A	G	0.0789833	0.590223	0.0156893	4.79833e-07	-	0.000207885	25.3429
rs3184504	12	111884608	ebi-a-GCST006464	121885	genus Coprococcus3	14306	C	T	0.0983388	0.519822	0.0152521	1.13666e-10	-	0.000340951	41.5703
rs34284977	8	6947520	ebi-a-GCST006464	121885	genus Coprococcus3	14306	A	G	0.1816	0.0728935	0.038859	2.96394e-06	-	0.000179151	21.8394
rs34676612	16	10446142	ebi-a-GCST006464	121885	genus Coprococcus3	14306	C	T	0.118059	0.136583	0.0244106	1.3223e-06	-	0.00019187	23.3902
rs4072776	14	66287974	ebi-a-GCST006464	121885	genus Coprococcus3	14306	C	T	-0.0849654	0.452546	0.0166574	3.38306e-07	-	0.000213416	26.0173
rs4312007	10	87185828	ebi-a-GCST006464	121885	genus Coprococcus3	14306	T	G	0.0719822	0.490365	0.0152058	2.20272e-06	-	0.000183824	22.4091
rs4607001	20	22448537	ebi-a-GCST006464	121885	genus Coprococcus3	14306	T	C	0.0949626	0.210414	0.0194925	1.10609e-06	-	0.000194686	23.7336
rs4767257	12	115214144	ebi-a-GCST006464	121885	genus Coprococcus3	14306	T	C	0.0967453	0.31958	0.0165073	4.60797e-09	-	0.000281731	34.3479
rs577034498	21	22378994	ebi-a-GCST006464	121885	genus Coprococcus3	14306	C	A	0.161173	0.0530175	0.0344712	2.93143e-06	rs73228146	0.000179326	21.8607
rs5995580	22	38865863	ebi-a-GCST006464	121885	genus Coprococcus3	14306	T	C	0.161355	0.0617898	0.03458	3.06902e-06	-	0.000178602	21.7725
rs60856912	17	65892343	ebi-a-GCST006464	121885	genus Coprococcus3	14306	T	G	0.102857	0.176289	0.0203761	4.46612e-07	-	0.000209018	25.4811
rs728048	1	34313808	ebi-a-GCST006464	121885	genus Coprococcus3	14306	A	G	-0.0936261	0.234494	0.018185	2.62537e-07	-	0.000217432	26.507
rs73416793	15	62037541	ebi-a-GCST006464	121885	genus Coprococcus3	14306	C	T	0.107274	0.117483	0.0228481	2.66465e-06	-	0.000180826	22.0436
rs7579014	2	60707894	ebi-a-GCST006464	121885	genus Coprococcus3	14306	A	G	0.0852242	0.646443	0.0161553	1.32544e-07	-	0.000228269	27.8284
rs7730712	5	36593781	ebi-a-GCST006464	121885	genus Coprococcus3	14306	C	A	0.154335	0.0544881	0.034732	8.84667e-06	-	0.000161975	19.7452
rs7967338	12	109004950	ebi-a-GCST006464	121885	genus Coprococcus3	14306	C	T	-0.0739724	0.358415	0.0162138	5.05906e-06	-	0.000170744	20.8143
rs7981863	13	73812141	ebi-a-GCST006464	121885	genus Coprococcus3	14306	T	C	-0.146429	0.265982	0.0173105	2.69836e-17	-	0.000586719	71.553
rs872267	3	127888067	ebi-a-GCST006464	121885	genus Coprococcus3	14306	A	G	-0.0844069	0.262566	0.0172516	9.94626e-07	-	0.000196364	23.9381
rs882380	17	46294236	ebi-a-GCST006464	121885	genus Coprococcus3	14306	A	C	0.0919141	0.608645	0.0156883	4.66283e-09	-	0.00028154	34.3246
rs937213	15	40322124	ebi-a-GCST006464	121885	genus Coprococcus3	14306	C	T	0.089169	0.426577	0.0152556	5.06512e-09	-	0.000280219	34.1635
rs9668337	12	26426338	ebi-a-GCST006464	121885	genus Coprococcus3	14306	A	G	0.107599	0.743413	0.0176545	1.09628e-09	-	0.000304665	37.1448
rs10835920	11	32489664	ebi-a-GCST006464	121885	genus Faecalibacterium	14306	T	C	0.0892075	0.364733	0.015698	1.32562e-08	-	0.00026488	32.2929
rs113998067	1	38073356	ebi-a-GCST006464	121885	genus Faecalibacterium	14306	C	T	0.204335	0.0481754	0.0370808	3.57726e-08	-	0.000249074	30.3655
rs11583244	1	225952474	ebi-a-GCST006464	121885	genus Faecalibacterium	14306	T	C	0.0787251	0.39026	0.0159389	7.84513e-07	-	0.000200112	24.3951
rs11651052	17	36102381	ebi-a-GCST006464	121885	genus Faecalibacterium	14306	G	A	0.141454	0.547556	0.0153955	4.00037e-20	-	0.000692137	84.4181
rs1428718	5	26534253	ebi-a-GCST006464	121885	genus Faecalibacterium	14306	T	C	0.117841	0.0902899	0.0263514	7.75283e-06	-	0.000164045	19.9976
rs148261157	2	60904073	ebi-a-GCST006464	121885	genus Faecalibacterium	14306	A	G	0.229226	0.0404386	0.0415263	3.38992e-08	rs58327273	0.000249932	30.4701
rs1498445	3	168644843	ebi-a-GCST006464	121885	genus Faecalibacterium	14306	A	C	-0.0822618	0.749296	0.0178724	4.16975e-06	-	0.000173782	21.1848
rs1679014	9	22207037	ebi-a-GCST006464	121885	genus Faecalibacterium	14306	C	T	-0.168059	0.931754	0.0289432	6.37926e-09	-	0.000276541	33.715
rs1740828	6	21649085	ebi-a-GCST006464	121885	genus Faecalibacterium	14306	A	G	-0.137017	0.485476	0.0168448	4.15145e-16	-	0.000542539	66.1622
rs17601876	15	51553909	ebi-a-GCST006464	121885	genus Faecalibacterium	14306	G	A	0.115832	0.484921	0.0152668	3.26889e-14	-	0.000472069	57.5644
rs2736100	5	1286516	ebi-a-GCST006464	121885	genus Faecalibacterium	14306	A	C	-0.0690049	0.486561	0.0151398	5.16809e-06	-	0.00017041	20.7736
rs2747716	6	126008435	ebi-a-GCST006464	121885	genus Faecalibacterium	14306	G	A	-0.0983018	0.415954	0.0155947	2.90924e-10	rs2747717	0.000325895	39.734
rs28472312	16	28826049	ebi-a-GCST006464	121885	genus Faecalibacterium	14306	T	C	0.0843862	0.713245	0.0176502	1.74389e-06	-	0.000187505	22.8579
rs2960422	3	12334991	ebi-a-GCST006464	121885	genus Faecalibacterium	14306	A	G	0.0789833	0.590223	0.0156893	4.79833e-07	-	0.000207885	25.3429
rs3184504	12	111884608	ebi-a-GCST006464	121885	genus Faecalibacterium	14306	C	T	0.0983388	0.519822	0.0152521	1.13666e-10	-	0.000340951	41.5703
rs34284977	8	6947520	ebi-a-GCST006464	121885	genus Faecalibacterium	14306	A	G	0.1816	0.0728935	0.038859	2.96394e-06	-	0.000179151	21.8394
rs34676612	16	10446142	ebi-a-GCST006464	121885	genus Faecalibacterium	14306	C	T	0.118059	0.136583	0.0244106	1.3223e-06	-	0.00019187	23.3902
rs4072776	14	66287974	ebi-a-GCST006464	121885	genus Faecalibacterium	14306	C	T	-0.0849654	0.452546	0.0166574	3.38306e-07	-	0.000213416	26.0173
rs4312007	10	87185828	ebi-a-GCST006464	121885	genus Faecalibacterium	14306	T	G	0.0719822	0.490365	0.0152058	2.20272e-06	-	0.000183824	22.4091
rs4607001	20	22448537	ebi-a-GCST006464	121885	genus Faecalibacterium	14306	T	C	0.0949626	0.210414	0.0194925	1.10609e-06	-	0.000194686	23.7336
rs4767257	12	115214144	ebi-a-GCST006464	121885	genus Faecalibacterium	14306	T	C	0.0967453	0.31958	0.0165073	4.60797e-09	-	0.000281731	34.3479
rs577034498	21	22378994	ebi-a-GCST006464	121885	genus Faecalibacterium	14306	C	A	0.161173	0.0530175	0.0344712	2.93143e-06	rs73228146	0.000179326	21.8607
rs5995580	22	38865863	ebi-a-GCST006464	121885	genus Faecalibacterium	14306	T	C	0.161355	0.0617898	0.03458	3.06902e-06	-	0.000178602	21.7725
rs60856912	17	65892343	ebi-a-GCST006464	121885	genus Faecalibacterium	14306	T	G	0.102857	0.176289	0.0203761	4.46612e-07	-	0.000209018	25.4811
rs728048	1	34313808	ebi-a-GCST006464	121885	genus Faecalibacterium	14306	A	G	-0.0936261	0.234494	0.018185	2.62537e-07	-	0.000217432	26.507
rs73416793	15	62037541	ebi-a-GCST006464	121885	genus Faecalibacterium	14306	C	T	0.107274	0.117483	0.0228481	2.66465e-06	-	0.000180826	22.0436
rs7579014	2	60707894	ebi-a-GCST006464	121885	genus Faecalibacterium	14306	A	G	0.0852242	0.646443	0.0161553	1.32544e-07	-	0.000228269	27.8284
rs7730712	5	36593781	ebi-a-GCST006464	121885	genus Faecalibacterium	14306	C	A	0.154335	0.0544881	0.034732	8.84667e-06	-	0.000161975	19.7452
rs7967338	12	109004950	ebi-a-GCST006464	121885	genus Faecalibacterium	14306	C	T	-0.0739724	0.358415	0.0162138	5.05906e-06	-	0.000170744	20.8143
rs7981863	13	73812141	ebi-a-GCST006464	121885	genus Faecalibacterium	14306	T	C	-0.146429	0.265982	0.0173105	2.69836e-17	-	0.000586719	71.553
rs872267	3	127888067	ebi-a-GCST006464	121885	genus Faecalibacterium	14306	A	G	-0.0844069	0.262566	0.0172516	9.94626e-07	-	0.000196364	23.9381
rs882380	17	46294236	ebi-a-GCST006464	121885	genus Faecalibacterium	14306	A	C	0.0919141	0.608645	0.0156883	4.66283e-09	-	0.00028154	34.3246
rs937213	15	40322124	ebi-a-GCST006464	121885	genus Faecalibacterium	14306	C	T	0.089169	0.426577	0.0152556	5.06512e-09	-	0.000280219	34.1635
rs9668337	12	26426338	ebi-a-GCST006464	121885	genus Faecalibacterium	14306	A	G	0.107599	0.743413	0.0176545	1.09628e-09	-	0.000304665	37.1448
rs10835920	11	32489664	ebi-a-GCST006464	121885	genus Flavonifractor	14306	T	C	0.0892075	0.364733	0.015698	1.32562e-08	-	0.00026488	32.2929
rs11583244	1	225952474	ebi-a-GCST006464	121885	genus Flavonifractor	14306	T	C	0.0787251	0.39026	0.0159389	7.84513e-07	-	0.000200112	24.3951
rs11651052	17	36102381	ebi-a-GCST006464	121885	genus Flavonifractor	14306	G	A	0.141454	0.547556	0.0153955	4.00037e-20	-	0.000692137	84.4181
rs1428718	5	26534253	ebi-a-GCST006464	121885	genus Flavonifractor	14306	T	C	0.117841	0.0902899	0.0263514	7.75283e-06	-	0.000164045	19.9976
rs1498445	3	168644843	ebi-a-GCST006464	121885	genus Flavonifractor	14306	A	C	-0.0822618	0.749296	0.0178724	4.16975e-06	-	0.000173782	21.1848
rs1679014	9	22207037	ebi-a-GCST006464	121885	genus Flavonifractor	14306	C	T	-0.168059	0.931754	0.0289432	6.37926e-09	-	0.000276541	33.715
rs1740828	6	21649085	ebi-a-GCST006464	121885	genus Flavonifractor	14306	A	G	-0.137017	0.485476	0.0168448	4.15145e-16	-	0.000542539	66.1622
rs17601876	15	51553909	ebi-a-GCST006464	121885	genus Flavonifractor	14306	G	A	0.115832	0.484921	0.0152668	3.26889e-14	-	0.000472069	57.5644
rs2736100	5	1286516	ebi-a-GCST006464	121885	genus Flavonifractor	14306	A	C	-0.0690049	0.486561	0.0151398	5.16809e-06	-	0.00017041	20.7736
rs2747716	6	126008435	ebi-a-GCST006464	121885	genus Flavonifractor	14306	G	A	-0.0983018	0.415954	0.0155947	2.90924e-10	rs2747717	0.000325895	39.734
rs28472312	16	28826049	ebi-a-GCST006464	121885	genus Flavonifractor	14306	T	C	0.0843862	0.713245	0.0176502	1.74389e-06	-	0.000187505	22.8579
rs2960422	3	12334991	ebi-a-GCST006464	121885	genus Flavonifractor	14306	A	G	0.0789833	0.590223	0.0156893	4.79833e-07	-	0.000207885	25.3429
rs3184504	12	111884608	ebi-a-GCST006464	121885	genus Flavonifractor	14306	C	T	0.0983388	0.519822	0.0152521	1.13666e-10	-	0.000340951	41.5703
rs34284977	8	6947520	ebi-a-GCST006464	121885	genus Flavonifractor	14306	A	G	0.1816	0.0728935	0.038859	2.96394e-06	-	0.000179151	21.8394
rs34676612	16	10446142	ebi-a-GCST006464	121885	genus Flavonifractor	14306	C	T	0.118059	0.136583	0.0244106	1.3223e-06	-	0.00019187	23.3902
rs4072776	14	66287974	ebi-a-GCST006464	121885	genus Flavonifractor	14306	C	T	-0.0849654	0.452546	0.0166574	3.38306e-07	-	0.000213416	26.0173
rs4312007	10	87185828	ebi-a-GCST006464	121885	genus Flavonifractor	14306	T	G	0.0719822	0.490365	0.0152058	2.20272e-06	-	0.000183824	22.4091
rs4607001	20	22448537	ebi-a-GCST006464	121885	genus Flavonifractor	14306	T	C	0.0949626	0.210414	0.0194925	1.10609e-06	-	0.000194686	23.7336
rs4767257	12	115214144	ebi-a-GCST006464	121885	genus Flavonifractor	14306	T	C	0.0967453	0.31958	0.0165073	4.60797e-09	-	0.000281731	34.3479
rs577034498	21	22378994	ebi-a-GCST006464	121885	genus Flavonifractor	14306	C	A	0.161173	0.0530175	0.0344712	2.93143e-06	rs73228146	0.000179326	21.8607
rs5995580	22	38865863	ebi-a-GCST006464	121885	genus Flavonifractor	14306	T	C	0.161355	0.0617898	0.03458	3.06902e-06	-	0.000178602	21.7725
rs60856912	17	65892343	ebi-a-GCST006464	121885	genus Flavonifractor	14306	T	G	0.102857	0.176289	0.0203761	4.46612e-07	-	0.000209018	25.4811
rs728048	1	34313808	ebi-a-GCST006464	121885	genus Flavonifractor	14306	A	G	-0.0936261	0.234494	0.018185	2.62537e-07	-	0.000217432	26.507
rs73416793	15	62037541	ebi-a-GCST006464	121885	genus Flavonifractor	14306	C	T	0.107274	0.117483	0.0228481	2.66465e-06	-	0.000180826	22.0436
rs7579014	2	60707894	ebi-a-GCST006464	121885	genus Flavonifractor	14306	A	G	0.0852242	0.646443	0.0161553	1.32544e-07	-	0.000228269	27.8284
rs7730712	5	36593781	ebi-a-GCST006464	121885	genus Flavonifractor	14306	C	A	0.154335	0.0544881	0.034732	8.84667e-06	-	0.000161975	19.7452
rs7967338	12	109004950	ebi-a-GCST006464	121885	genus Flavonifractor	14306	C	T	-0.0739724	0.358415	0.0162138	5.05906e-06	-	0.000170744	20.8143
rs7981863	13	73812141	ebi-a-GCST006464	121885	genus Flavonifractor	14306	T	C	-0.146429	0.265982	0.0173105	2.69836e-17	-	0.000586719	71.553
rs872267	3	127888067	ebi-a-GCST006464	121885	genus Flavonifractor	14306	A	G	-0.0844069	0.262566	0.0172516	9.94626e-07	-	0.000196364	23.9381
rs882380	17	46294236	ebi-a-GCST006464	121885	genus Flavonifractor	14306	A	C	0.0919141	0.608645	0.0156883	4.66283e-09	-	0.00028154	34.3246
rs937213	15	40322124	ebi-a-GCST006464	121885	genus Flavonifractor	14306	C	T	0.089169	0.426577	0.0152556	5.06512e-09	-	0.000280219	34.1635
rs9668337	12	26426338	ebi-a-GCST006464	121885	genus Flavonifractor	14306	A	G	0.107599	0.743413	0.0176545	1.09628e-09	-	0.000304665	37.1448
rs10835920	11	32489664	ebi-a-GCST006464	121885	genus Lachnospiraceae UCG010	14306	T	C	0.0892075	0.364733	0.015698	1.32562e-08	-	0.00026488	32.2929
rs11583244	1	225952474	ebi-a-GCST006464	121885	genus Lachnospiraceae UCG010	14306	T	C	0.0787251	0.39026	0.0159389	7.84513e-07	-	0.000200112	24.3951
rs11651052	17	36102381	ebi-a-GCST006464	121885	genus Lachnospiraceae UCG010	14306	G	A	0.141454	0.547556	0.0153955	4.00037e-20	-	0.000692137	84.4181
rs1428718	5	26534253	ebi-a-GCST006464	121885	genus Lachnospiraceae UCG010	14306	T	C	0.117841	0.0902899	0.0263514	7.75283e-06	-	0.000164045	19.9976
rs148261157	2	60906078	ebi-a-GCST006464	121885	genus Lachnospiraceae UCG010	14306	A	G	0.229226	0.0404386	0.0415263	3.38992e-08	rs11899755	0.000249932	30.4701
rs1498445	3	168644843	ebi-a-GCST006464	121885	genus Lachnospiraceae UCG010	14306	A	C	-0.0822618	0.749296	0.0178724	4.16975e-06	-	0.000173782	21.1848
rs1679014	9	22207037	ebi-a-GCST006464	121885	genus Lachnospiraceae UCG010	14306	C	T	-0.168059	0.931754	0.0289432	6.37926e-09	-	0.000276541	33.715
rs1740828	6	21649085	ebi-a-GCST006464	121885	genus Lachnospiraceae UCG010	14306	A	G	-0.137017	0.485476	0.0168448	4.15145e-16	-	0.000542539	66.1622
rs17601876	15	51553909	ebi-a-GCST006464	121885	genus Lachnospiraceae UCG010	14306	G	A	0.115832	0.484921	0.0152668	3.26889e-14	-	0.000472069	57.5644
rs2736100	5	1286516	ebi-a-GCST006464	121885	genus Lachnospiraceae UCG010	14306	A	C	-0.0690049	0.486561	0.0151398	5.16809e-06	-	0.00017041	20.7736
rs2747716	6	126008435	ebi-a-GCST006464	121885	genus Lachnospiraceae UCG010	14306	G	A	-0.0983018	0.415954	0.0155947	2.90924e-10	rs2747717	0.000325895	39.734
rs28472312	16	28826049	ebi-a-GCST006464	121885	genus Lachnospiraceae UCG010	14306	T	C	0.0843862	0.713245	0.0176502	1.74389e-06	-	0.000187505	22.8579
rs2960422	3	12334991	ebi-a-GCST006464	121885	genus Lachnospiraceae UCG010	14306	A	G	0.0789833	0.590223	0.0156893	4.79833e-07	-	0.000207885	25.3429
rs3184504	12	111884608	ebi-a-GCST006464	121885	genus Lachnospiraceae UCG010	14306	C	T	0.0983388	0.519822	0.0152521	1.13666e-10	-	0.000340951	41.5703
rs34284977	8	6947520	ebi-a-GCST006464	121885	genus Lachnospiraceae UCG010	14306	A	G	0.1816	0.0728935	0.038859	2.96394e-06	-	0.000179151	21.8394
rs34676612	16	10446142	ebi-a-GCST006464	121885	genus Lachnospiraceae UCG010	14306	C	T	0.118059	0.136583	0.0244106	1.3223e-06	-	0.00019187	23.3902
rs4072776	14	66287974	ebi-a-GCST006464	121885	genus Lachnospiraceae UCG010	14306	C	T	-0.0849654	0.452546	0.0166574	3.38306e-07	-	0.000213416	26.0173
rs4312007	10	87185828	ebi-a-GCST006464	121885	genus Lachnospiraceae UCG010	14306	T	G	0.0719822	0.490365	0.0152058	2.20272e-06	-	0.000183824	22.4091
rs4607001	20	22448537	ebi-a-GCST006464	121885	genus Lachnospiraceae UCG010	14306	T	C	0.0949626	0.210414	0.0194925	1.10609e-06	-	0.000194686	23.7336
rs4767257	12	115214144	ebi-a-GCST006464	121885	genus Lachnospiraceae UCG010	14306	T	C	0.0967453	0.31958	0.0165073	4.60797e-09	-	0.000281731	34.3479
rs577034498	21	22378994	ebi-a-GCST006464	121885	genus Lachnospiraceae UCG010	14306	C	A	0.161173	0.0530175	0.0344712	2.93143e-06	rs73228146	0.000179326	21.8607
rs5995580	22	38865863	ebi-a-GCST006464	121885	genus Lachnospiraceae UCG010	14306	T	C	0.161355	0.0617898	0.03458	3.06902e-06	-	0.000178602	21.7725
rs60856912	17	65892343	ebi-a-GCST006464	121885	genus Lachnospiraceae UCG010	14306	T	G	0.102857	0.176289	0.0203761	4.46612e-07	-	0.000209018	25.4811
rs728048	1	34313808	ebi-a-GCST006464	121885	genus Lachnospiraceae UCG010	14306	A	G	-0.0936261	0.234494	0.018185	2.62537e-07	-	0.000217432	26.507
rs73416793	15	62037541	ebi-a-GCST006464	121885	genus Lachnospiraceae UCG010	14306	C	T	0.107274	0.117483	0.0228481	2.66465e-06	-	0.000180826	22.0436
rs7579014	2	60707894	ebi-a-GCST006464	121885	genus Lachnospiraceae UCG010	14306	A	G	0.0852242	0.646443	0.0161553	1.32544e-07	-	0.000228269	27.8284
rs7730712	5	36593781	ebi-a-GCST006464	121885	genus Lachnospiraceae UCG010	14306	C	A	0.154335	0.0544881	0.034732	8.84667e-06	-	0.000161975	19.7452
rs7967338	12	109004950	ebi-a-GCST006464	121885	genus Lachnospiraceae UCG010	14306	C	T	-0.0739724	0.358415	0.0162138	5.05906e-06	-	0.000170744	20.8143
rs7981863	13	73812141	ebi-a-GCST006464	121885	genus Lachnospiraceae UCG010	14306	T	C	-0.146429	0.265982	0.0173105	2.69836e-17	-	0.000586719	71.553
rs872267	3	127888067	ebi-a-GCST006464	121885	genus Lachnospiraceae UCG010	14306	A	G	-0.0844069	0.262566	0.0172516	9.94626e-07	-	0.000196364	23.9381
rs882380	17	46294236	ebi-a-GCST006464	121885	genus Lachnospiraceae UCG010	14306	A	C	0.0919141	0.608645	0.0156883	4.66283e-09	-	0.00028154	34.3246
rs937213	15	40322124	ebi-a-GCST006464	121885	genus Lachnospiraceae UCG010	14306	C	T	0.089169	0.426577	0.0152556	5.06512e-09	-	0.000280219	34.1635
rs9668337	12	26426338	ebi-a-GCST006464	121885	genus Lachnospiraceae UCG010	14306	A	G	0.107599	0.743413	0.0176545	1.09628e-09	-	0.000304665	37.1448
rs11074776	16	10457653	Endometrial cancer (endometrioid histology)	54884	genus Eisenbergiella	14306	G	A	-0.0912827	0.582552	0.0199831	4.92425e-06	-	0.00038005	20.8658
rs11136623	8	3279227	Endometrial cancer (endometrioid histology)	54884	genus Eisenbergiella	14306	C	T	-0.0862589	0.352534	0.0191386	6.5731e-06	-	0.000369982	20.3129
rs111763601	19	54991737	Endometrial cancer (endometrioid histology)	54884	genus Eisenbergiella	14306	A	G	0.16351	0.0871817	0.0337672	1.28357e-06	-	0.000427039	23.4468
rs11263763	17	36103565	Endometrial cancer (endometrioid histology)	54884	genus Eisenbergiella	14306	A	G	0.140509	0.547544	0.0182168	1.22772e-14	-	0.0010828	59.4906
rs113734621	8	129575103	Endometrial cancer (endometrioid histology)	54884	genus Eisenbergiella	14306	T	C	-0.14349	0.13921	0.0264786	5.99018e-08	-	0.00053478	29.3655
rs11811770	1	228702302	Endometrial cancer (endometrioid histology)	54884	genus Eisenbergiella	14306	T	C	0.0857801	0.375812	0.0189561	6.03393e-06	-	0.000372964	20.4767
rs11948759	5	82043162	Endometrial cancer (endometrioid histology)	54884	genus Eisenbergiella	14306	A	G	0.0862887	0.389592	0.0192412	7.30617e-06	-	0.000366301	20.1107
rs12665028	6	30252606	Endometrial cancer (endometrioid histology)	54884	genus Eisenbergiella	14306	G	T	0.123715	0.147127	0.0263508	2.66729e-06	rs2394779	0.000401455	22.0415
rs12873919	13	98119524	Endometrial cancer (endometrioid histology)	54884	genus Eisenbergiella	14306	C	T	-0.082605	0.416658	0.0186977	9.96575e-06	-	0.000355497	19.5173
rs1703665	10	132606582	Endometrial cancer (endometrioid histology)	54884	genus Eisenbergiella	14306	T	C	0.0871062	0.327	0.0191235	5.23998e-06	-	0.00037788	20.7466
rs1740828	6	21649085	Endometrial cancer (endometrioid histology)	54884	genus Eisenbergiella	14306	A	G	-0.145057	0.485476	0.0201445	5.98549e-13	-	0.000943862	51.85
rs1913597	11	89656481	Endometrial cancer (endometrioid histology)	54884	genus Eisenbergiella	14306	T	C	-0.116536	0.844574	0.0260022	7.40304e-06	-	0.000365844	20.0856
rs1923357	9	10266786	Endometrial cancer (endometrioid histology)	54884	genus Eisenbergiella	14306	T	C	-0.113447	0.815764	0.0227359	6.04533e-07	-	0.000453439	24.8969
rs1928211	9	7187974	Endometrial cancer (endometrioid histology)	54884	genus Eisenbergiella	14306	T	C	0.0990661	0.77429	0.0218525	5.80417e-06	-	0.000374317	20.551
rs2073631	6	168440639	Endometrial cancer (endometrioid histology)	54884	genus Eisenbergiella	14306	T	C	0.0899146	0.613779	0.020304	9.49271e-06	-	0.000357188	19.6102
rs28628347	6	126004720	Endometrial cancer (endometrioid histology)	54884	genus Eisenbergiella	14306	G	A	0.114028	0.584084	0.0182141	3.83884e-10	rs1739367	0.000713595	39.1915
rs2920505	3	12335081	Endometrial cancer (endometrioid histology)	54884	genus Eisenbergiella	14306	A	G	0.092213	0.590725	0.0185143	6.33768e-07	-	0.000451781	24.8058
rs3184504	12	111884608	Endometrial cancer (endometrioid histology)	54884	genus Eisenbergiella	14306	C	T	0.104512	0.519822	0.017948	5.77936e-09	-	0.000617428	33.9066
rs3217859	12	4399036	Endometrial cancer (endometrioid histology)	54884	genus Eisenbergiella	14306	G	A	0.130161	0.840979	0.0277765	2.78574e-06	-	0.000399933	21.9579
rs35782301	1	150861859	Endometrial cancer (endometrioid histology)	54884	genus Eisenbergiella	14306	T	C	0.0875711	0.290637	0.0194732	6.89144e-06	-	0.000368333	20.2223
rs364729	11	114095443	Endometrial cancer (endometrioid histology)	54884	genus Eisenbergiella	14306	T	C	0.0879701	0.630522	0.0193168	5.26138e-06	-	0.000377737	20.7388
rs4275604	11	32462576	Endometrial cancer (endometrioid histology)	54884	genus Eisenbergiella	14306	G	A	0.0934684	0.387466	0.0189813	8.46935e-07	-	0.000441611	24.2472
rs4451397	9	22230091	Endometrial cancer (endometrioid histology)	54884	genus Eisenbergiella	14306	G	T	-0.183992	0.936056	0.0372405	7.78646e-07	-	0.000444558	24.4091
rs4607001	20	22448537	Endometrial cancer (endometrioid histology)	54884	genus Eisenbergiella	14306	T	C	0.123089	0.210414	0.0229824	8.51805e-08	-	0.000522366	28.6835
rs4767257	12	115214144	Endometrial cancer (endometrioid histology)	54884	genus Eisenbergiella	14306	T	C	0.101806	0.31958	0.0194004	1.54074e-07	-	0.000501489	27.5366
rs56111528	18	64783698	Endometrial cancer (endometrioid histology)	54884	genus Eisenbergiella	14306	T	G	0.0896651	0.31824	0.0201377	8.4834e-06	-	0.000361098	19.8249
rs568447	9	22021615	Endometrial cancer (endometrioid histology)	54884	genus Eisenbergiella	14306	A	G	0.0828646	0.587397	0.0182011	5.2959e-06	-	0.000377514	20.7265
rs577034498	21	22378994	Endometrial cancer (endometrioid histology)	54884	genus Eisenbergiella	14306	C	A	0.20388	0.0530175	0.0400749	3.62844e-07	rs73228146	0.000471361	25.8814
rs61860960	10	81318310	Endometrial cancer (endometrioid histology)	54884	genus Eisenbergiella	14306	T	C	0.13735	0.131356	0.0302577	5.64287e-06	-	0.000375298	20.6049
rs6504548	17	65886048	Endometrial cancer (endometrioid histology)	54884	genus Eisenbergiella	14306	C	T	0.101898	0.206914	0.0219003	3.27409e-06	-	0.000394289	21.6479
rs655485	18	8816836	Endometrial cancer (endometrioid histology)	54884	genus Eisenbergiella	14306	C	T	-0.208542	0.0552169	0.0438645	1.99209e-06	-	0.000411658	22.6019
rs728048	1	34313808	Endometrial cancer (endometrioid histology)	54884	genus Eisenbergiella	14306	A	G	-0.110583	0.234494	0.0215143	2.74745e-07	-	0.000481136	26.4184
rs7579014	2	60707894	Endometrial cancer (endometrioid histology)	54884	genus Eisenbergiella	14306	A	G	0.0949813	0.646443	0.0190491	6.16042e-07	-	0.000452778	24.8606
rs7699839	4	154807201	Endometrial cancer (endometrioid histology)	54884	genus Eisenbergiella	14306	T	G	0.18431	0.0585566	0.0374403	8.53277e-07	-	0.000441349	24.2328
rs7713218	5	1283312	Endometrial cancer (endometrioid histology)	54884	genus Eisenbergiella	14306	G	A	-0.0827499	0.522817	0.0186116	8.74219e-06	-	0.000360052	19.7675
rs7981863	13	73812141	Endometrial cancer (endometrioid histology)	54884	genus Eisenbergiella	14306	T	C	-0.160546	0.265982	0.0205021	4.85065e-15	-	0.00111602	61.3178
rs882380	17	46294236	Endometrial cancer (endometrioid histology)	54884	genus Eisenbergiella	14306	A	C	0.105061	0.608645	0.0184545	1.24873e-08	-	0.000590169	32.4088
rs937213	15	40322124	Endometrial cancer (endometrioid histology)	54884	genus Eisenbergiella	14306	C	T	0.110421	0.426577	0.0179027	6.92437e-10	-	0.000692659	38.0409
rs9639594	7	29179186	Endometrial cancer (endometrioid histology)	54884	genus Eisenbergiella	14306	A	G	0.129583	0.222122	0.023151	2.17721e-08	-	0.00057051	31.3286
rs9668810	12	26426420	Endometrial cancer (endometrioid histology)	54884	genus Eisenbergiella	14306	C	T	0.0981629	0.743401	0.0208573	2.52133e-06	-	0.00040342	22.1494
rs9837999	3	81433608	Endometrial cancer (endometrioid histology)	54884	genus Eisenbergiella	14306	C	T	0.129049	0.10987	0.0282334	4.85915e-06	-	0.000380515	20.8914
rs11074776	16	10457653	Endometrial cancer (endometrioid histology)	54884	genus Fusicatenibacter	14306	G	A	-0.0912827	0.582552	0.0199831	4.92425e-06	-	0.00038005	20.8658
rs11136623	8	3279227	Endometrial cancer (endometrioid histology)	54884	genus Fusicatenibacter	14306	C	T	-0.0862589	0.352534	0.0191386	6.5731e-06	-	0.000369982	20.3129
rs111763601	19	54991737	Endometrial cancer (endometrioid histology)	54884	genus Fusicatenibacter	14306	A	G	0.16351	0.0871817	0.0337672	1.28357e-06	-	0.000427039	23.4468
rs11263763	17	36103565	Endometrial cancer (endometrioid histology)	54884	genus Fusicatenibacter	14306	A	G	0.140509	0.547544	0.0182168	1.22772e-14	-	0.0010828	59.4906
rs113734621	8	129575103	Endometrial cancer (endometrioid histology)	54884	genus Fusicatenibacter	14306	T	C	-0.14349	0.13921	0.0264786	5.99018e-08	-	0.00053478	29.3655
rs11811770	1	228702302	Endometrial cancer (endometrioid histology)	54884	genus Fusicatenibacter	14306	T	C	0.0857801	0.375812	0.0189561	6.03393e-06	-	0.000372964	20.4767
rs11948759	5	82043162	Endometrial cancer (endometrioid histology)	54884	genus Fusicatenibacter	14306	A	G	0.0862887	0.389592	0.0192412	7.30617e-06	-	0.000366301	20.1107
rs12459142	19	3327928	Endometrial cancer (endometrioid histology)	54884	genus Fusicatenibacter	14306	G	A	-0.213655	0.959449	0.0468526	5.11199e-06	-	0.000378746	20.7942
rs12665028	6	30252606	Endometrial cancer (endometrioid histology)	54884	genus Fusicatenibacter	14306	G	T	0.123715	0.147127	0.0263508	2.66729e-06	rs2394779	0.000401455	22.0415
rs12873919	13	98119524	Endometrial cancer (endometrioid histology)	54884	genus Fusicatenibacter	14306	C	T	-0.082605	0.416658	0.0186977	9.96575e-06	-	0.000355497	19.5173
rs148261157	2	60904073	Endometrial cancer (endometrioid histology)	54884	genus Fusicatenibacter	14306	A	G	0.223379	0.0404386	0.0487784	4.66187e-06	rs58327273	0.00038196	20.9707
rs1703665	10	132606582	Endometrial cancer (endometrioid histology)	54884	genus Fusicatenibacter	14306	T	C	0.0871062	0.327	0.0191235	5.23998e-06	-	0.00037788	20.7466
rs1740828	6	21649085	Endometrial cancer (endometrioid histology)	54884	genus Fusicatenibacter	14306	A	G	-0.145057	0.485476	0.0201445	5.98549e-13	-	0.000943862	51.85
rs1913597	11	89656481	Endometrial cancer (endometrioid histology)	54884	genus Fusicatenibacter	14306	T	C	-0.116536	0.844574	0.0260022	7.40304e-06	-	0.000365844	20.0856
rs1923357	9	10266786	Endometrial cancer (endometrioid histology)	54884	genus Fusicatenibacter	14306	T	C	-0.113447	0.815764	0.0227359	6.04533e-07	-	0.000453439	24.8969
rs1928211	9	7187974	Endometrial cancer (endometrioid histology)	54884	genus Fusicatenibacter	14306	T	C	0.0990661	0.77429	0.0218525	5.80417e-06	-	0.000374317	20.551
rs2073631	6	168440639	Endometrial cancer (endometrioid histology)	54884	genus Fusicatenibacter	14306	T	C	0.0899146	0.613779	0.020304	9.49271e-06	-	0.000357188	19.6102
rs28628347	6	126004720	Endometrial cancer (endometrioid histology)	54884	genus Fusicatenibacter	14306	G	A	0.114028	0.584084	0.0182141	3.83884e-10	rs1739367	0.000713595	39.1915
rs2920505	3	12335081	Endometrial cancer (endometrioid histology)	54884	genus Fusicatenibacter	14306	A	G	0.092213	0.590725	0.0185143	6.33768e-07	-	0.000451781	24.8058
rs3184504	12	111884608	Endometrial cancer (endometrioid histology)	54884	genus Fusicatenibacter	14306	C	T	0.104512	0.519822	0.017948	5.77936e-09	-	0.000617428	33.9066
rs3217859	12	4399036	Endometrial cancer (endometrioid histology)	54884	genus Fusicatenibacter	14306	G	A	0.130161	0.840979	0.0277765	2.78574e-06	-	0.000399933	21.9579
rs35782301	1	150861859	Endometrial cancer (endometrioid histology)	54884	genus Fusicatenibacter	14306	T	C	0.0875711	0.290637	0.0194732	6.89144e-06	-	0.000368333	20.2223
rs364729	11	114095443	Endometrial cancer (endometrioid histology)	54884	genus Fusicatenibacter	14306	T	C	0.0879701	0.630522	0.0193168	5.26138e-06	-	0.000377737	20.7388
rs4275604	11	32462576	Endometrial cancer (endometrioid histology)	54884	genus Fusicatenibacter	14306	G	A	0.0934684	0.387466	0.0189813	8.46935e-07	-	0.000441611	24.2472
rs4451397	9	22230091	Endometrial cancer (endometrioid histology)	54884	genus Fusicatenibacter	14306	G	T	-0.183992	0.936056	0.0372405	7.78646e-07	-	0.000444558	24.4091
rs4607001	20	22448537	Endometrial cancer (endometrioid histology)	54884	genus Fusicatenibacter	14306	T	C	0.123089	0.210414	0.0229824	8.51805e-08	-	0.000522366	28.6835
rs4767257	12	115214144	Endometrial cancer (endometrioid histology)	54884	genus Fusicatenibacter	14306	T	C	0.101806	0.31958	0.0194004	1.54074e-07	-	0.000501489	27.5366
rs56111528	18	64783698	Endometrial cancer (endometrioid histology)	54884	genus Fusicatenibacter	14306	T	G	0.0896651	0.31824	0.0201377	8.4834e-06	-	0.000361098	19.8249
rs568447	9	22021615	Endometrial cancer (endometrioid histology)	54884	genus Fusicatenibacter	14306	A	G	0.0828646	0.587397	0.0182011	5.2959e-06	-	0.000377514	20.7265
rs577034498	21	22378994	Endometrial cancer (endometrioid histology)	54884	genus Fusicatenibacter	14306	C	A	0.20388	0.0530175	0.0400749	3.62844e-07	rs73228146	0.000471361	25.8814
rs61860960	10	81318310	Endometrial cancer (endometrioid histology)	54884	genus Fusicatenibacter	14306	T	C	0.13735	0.131356	0.0302577	5.64287e-06	-	0.000375298	20.6049
rs6504548	17	65886048	Endometrial cancer (endometrioid histology)	54884	genus Fusicatenibacter	14306	C	T	0.101898	0.206914	0.0219003	3.27409e-06	-	0.000394289	21.6479
rs655485	18	8816836	Endometrial cancer (endometrioid histology)	54884	genus Fusicatenibacter	14306	C	T	-0.208542	0.0552169	0.0438645	1.99209e-06	-	0.000411658	22.6019
rs728048	1	34313808	Endometrial cancer (endometrioid histology)	54884	genus Fusicatenibacter	14306	A	G	-0.110583	0.234494	0.0215143	2.74745e-07	-	0.000481136	26.4184
rs7579014	2	60707894	Endometrial cancer (endometrioid histology)	54884	genus Fusicatenibacter	14306	A	G	0.0949813	0.646443	0.0190491	6.16042e-07	-	0.000452778	24.8606
rs7699839	4	154807201	Endometrial cancer (endometrioid histology)	54884	genus Fusicatenibacter	14306	T	G	0.18431	0.0585566	0.0374403	8.53277e-07	-	0.000441349	24.2328
rs7713218	5	1283312	Endometrial cancer (endometrioid histology)	54884	genus Fusicatenibacter	14306	G	A	-0.0827499	0.522817	0.0186116	8.74219e-06	-	0.000360052	19.7675
rs7981863	13	73812141	Endometrial cancer (endometrioid histology)	54884	genus Fusicatenibacter	14306	T	C	-0.160546	0.265982	0.0205021	4.85065e-15	-	0.00111602	61.3178
rs882380	17	46294236	Endometrial cancer (endometrioid histology)	54884	genus Fusicatenibacter	14306	A	C	0.105061	0.608645	0.0184545	1.24873e-08	-	0.000590169	32.4088
rs937213	15	40322124	Endometrial cancer (endometrioid histology)	54884	genus Fusicatenibacter	14306	C	T	0.110421	0.426577	0.0179027	6.92437e-10	-	0.000692659	38.0409
rs9639594	7	29179186	Endometrial cancer (endometrioid histology)	54884	genus Fusicatenibacter	14306	A	G	0.129583	0.222122	0.023151	2.17721e-08	-	0.00057051	31.3286
rs9668810	12	26426420	Endometrial cancer (endometrioid histology)	54884	genus Fusicatenibacter	14306	C	T	0.0981629	0.743401	0.0208573	2.52133e-06	-	0.00040342	22.1494
rs9837999	3	81433608	Endometrial cancer (endometrioid histology)	54884	genus Fusicatenibacter	14306	C	T	0.129049	0.10987	0.0282334	4.85915e-06	-	0.000380515	20.8914
rs11074776	16	10457653	Endometrial cancer (endometrioid histology)	54884	genus Lachnospiraceae UCG010	14306	G	A	-0.0912827	0.582552	0.0199831	4.92425e-06	-	0.00038005	20.8658
rs11136623	8	3279227	Endometrial cancer (endometrioid histology)	54884	genus Lachnospiraceae UCG010	14306	C	T	-0.0862589	0.352534	0.0191386	6.5731e-06	-	0.000369982	20.3129
rs111763601	19	54991737	Endometrial cancer (endometrioid histology)	54884	genus Lachnospiraceae UCG010	14306	A	G	0.16351	0.0871817	0.0337672	1.28357e-06	-	0.000427039	23.4468
rs11263763	17	36103565	Endometrial cancer (endometrioid histology)	54884	genus Lachnospiraceae UCG010	14306	A	G	0.140509	0.547544	0.0182168	1.22772e-14	-	0.0010828	59.4906
rs113734621	8	129575103	Endometrial cancer (endometrioid histology)	54884	genus Lachnospiraceae UCG010	14306	T	C	-0.14349	0.13921	0.0264786	5.99018e-08	-	0.00053478	29.3655
rs11811770	1	228702302	Endometrial cancer (endometrioid histology)	54884	genus Lachnospiraceae UCG010	14306	T	C	0.0857801	0.375812	0.0189561	6.03393e-06	-	0.000372964	20.4767
rs11948759	5	82043162	Endometrial cancer (endometrioid histology)	54884	genus Lachnospiraceae UCG010	14306	A	G	0.0862887	0.389592	0.0192412	7.30617e-06	-	0.000366301	20.1107
rs12459142	19	3328734	Endometrial cancer (endometrioid histology)	54884	genus Lachnospiraceae UCG010	14306	G	A	-0.213655	0.959449	0.0468526	5.11199e-06	rs7247434	0.000378746	20.7942
rs12665028	6	30252606	Endometrial cancer (endometrioid histology)	54884	genus Lachnospiraceae UCG010	14306	G	T	0.123715	0.147127	0.0263508	2.66729e-06	rs2394779	0.000401455	22.0415
rs12873919	13	98119524	Endometrial cancer (endometrioid histology)	54884	genus Lachnospiraceae UCG010	14306	C	T	-0.082605	0.416658	0.0186977	9.96575e-06	-	0.000355497	19.5173
rs148261157	2	60906078	Endometrial cancer (endometrioid histology)	54884	genus Lachnospiraceae UCG010	14306	A	G	0.223379	0.0404386	0.0487784	4.66187e-06	rs11899755	0.00038196	20.9707
rs1703665	10	132606582	Endometrial cancer (endometrioid histology)	54884	genus Lachnospiraceae UCG010	14306	T	C	0.0871062	0.327	0.0191235	5.23998e-06	-	0.00037788	20.7466
rs1740828	6	21649085	Endometrial cancer (endometrioid histology)	54884	genus Lachnospiraceae UCG010	14306	A	G	-0.145057	0.485476	0.0201445	5.98549e-13	-	0.000943862	51.85
rs1913597	11	89656481	Endometrial cancer (endometrioid histology)	54884	genus Lachnospiraceae UCG010	14306	T	C	-0.116536	0.844574	0.0260022	7.40304e-06	-	0.000365844	20.0856
rs1923357	9	10266786	Endometrial cancer (endometrioid histology)	54884	genus Lachnospiraceae UCG010	14306	T	C	-0.113447	0.815764	0.0227359	6.04533e-07	-	0.000453439	24.8969
rs1928211	9	7187974	Endometrial cancer (endometrioid histology)	54884	genus Lachnospiraceae UCG010	14306	T	C	0.0990661	0.77429	0.0218525	5.80417e-06	-	0.000374317	20.551
rs2073631	6	168440639	Endometrial cancer (endometrioid histology)	54884	genus Lachnospiraceae UCG010	14306	T	C	0.0899146	0.613779	0.020304	9.49271e-06	-	0.000357188	19.6102
rs28628347	6	126004720	Endometrial cancer (endometrioid histology)	54884	genus Lachnospiraceae UCG010	14306	G	A	0.114028	0.584084	0.0182141	3.83884e-10	rs1739367	0.000713595	39.1915
rs2920505	3	12335081	Endometrial cancer (endometrioid histology)	54884	genus Lachnospiraceae UCG010	14306	A	G	0.092213	0.590725	0.0185143	6.33768e-07	-	0.000451781	24.8058
rs3184504	12	111884608	Endometrial cancer (endometrioid histology)	54884	genus Lachnospiraceae UCG010	14306	C	T	0.104512	0.519822	0.017948	5.77936e-09	-	0.000617428	33.9066
rs3217859	12	4399036	Endometrial cancer (endometrioid histology)	54884	genus Lachnospiraceae UCG010	14306	G	A	0.130161	0.840979	0.0277765	2.78574e-06	-	0.000399933	21.9579
rs35782301	1	150861859	Endometrial cancer (endometrioid histology)	54884	genus Lachnospiraceae UCG010	14306	T	C	0.0875711	0.290637	0.0194732	6.89144e-06	-	0.000368333	20.2223
rs364729	11	114095443	Endometrial cancer (endometrioid histology)	54884	genus Lachnospiraceae UCG010	14306	T	C	0.0879701	0.630522	0.0193168	5.26138e-06	-	0.000377737	20.7388
rs4275604	11	32462576	Endometrial cancer (endometrioid histology)	54884	genus Lachnospiraceae UCG010	14306	G	A	0.0934684	0.387466	0.0189813	8.46935e-07	-	0.000441611	24.2472
rs4451397	9	22230091	Endometrial cancer (endometrioid histology)	54884	genus Lachnospiraceae UCG010	14306	G	T	-0.183992	0.936056	0.0372405	7.78646e-07	-	0.000444558	24.4091
rs4607001	20	22448537	Endometrial cancer (endometrioid histology)	54884	genus Lachnospiraceae UCG010	14306	T	C	0.123089	0.210414	0.0229824	8.51805e-08	-	0.000522366	28.6835
rs4767257	12	115214144	Endometrial cancer (endometrioid histology)	54884	genus Lachnospiraceae UCG010	14306	T	C	0.101806	0.31958	0.0194004	1.54074e-07	-	0.000501489	27.5366
rs56111528	18	64783698	Endometrial cancer (endometrioid histology)	54884	genus Lachnospiraceae UCG010	14306	T	G	0.0896651	0.31824	0.0201377	8.4834e-06	-	0.000361098	19.8249
rs568447	9	22021615	Endometrial cancer (endometrioid histology)	54884	genus Lachnospiraceae UCG010	14306	A	G	0.0828646	0.587397	0.0182011	5.2959e-06	-	0.000377514	20.7265
rs577034498	21	22378994	Endometrial cancer (endometrioid histology)	54884	genus Lachnospiraceae UCG010	14306	C	A	0.20388	0.0530175	0.0400749	3.62844e-07	rs73228146	0.000471361	25.8814
rs61860960	10	81318310	Endometrial cancer (endometrioid histology)	54884	genus Lachnospiraceae UCG010	14306	T	C	0.13735	0.131356	0.0302577	5.64287e-06	-	0.000375298	20.6049
rs6504548	17	65886048	Endometrial cancer (endometrioid histology)	54884	genus Lachnospiraceae UCG010	14306	C	T	0.101898	0.206914	0.0219003	3.27409e-06	-	0.000394289	21.6479
rs655485	18	8816836	Endometrial cancer (endometrioid histology)	54884	genus Lachnospiraceae UCG010	14306	C	T	-0.208542	0.0552169	0.0438645	1.99209e-06	-	0.000411658	22.6019
rs728048	1	34313808	Endometrial cancer (endometrioid histology)	54884	genus Lachnospiraceae UCG010	14306	A	G	-0.110583	0.234494	0.0215143	2.74745e-07	-	0.000481136	26.4184
rs7579014	2	60707894	Endometrial cancer (endometrioid histology)	54884	genus Lachnospiraceae UCG010	14306	A	G	0.0949813	0.646443	0.0190491	6.16042e-07	-	0.000452778	24.8606
rs7699839	4	154807201	Endometrial cancer (endometrioid histology)	54884	genus Lachnospiraceae UCG010	14306	T	G	0.18431	0.0585566	0.0374403	8.53277e-07	-	0.000441349	24.2328
rs7713218	5	1283312	Endometrial cancer (endometrioid histology)	54884	genus Lachnospiraceae UCG010	14306	G	A	-0.0827499	0.522817	0.0186116	8.74219e-06	-	0.000360052	19.7675
rs7981863	13	73812141	Endometrial cancer (endometrioid histology)	54884	genus Lachnospiraceae UCG010	14306	T	C	-0.160546	0.265982	0.0205021	4.85065e-15	-	0.00111602	61.3178
rs882380	17	46294236	Endometrial cancer (endometrioid histology)	54884	genus Lachnospiraceae UCG010	14306	A	C	0.105061	0.608645	0.0184545	1.24873e-08	-	0.000590169	32.4088
rs937213	15	40322124	Endometrial cancer (endometrioid histology)	54884	genus Lachnospiraceae UCG010	14306	C	T	0.110421	0.426577	0.0179027	6.92437e-10	-	0.000692659	38.0409
rs9639594	7	29179186	Endometrial cancer (endometrioid histology)	54884	genus Lachnospiraceae UCG010	14306	A	G	0.129583	0.222122	0.023151	2.17721e-08	-	0.00057051	31.3286
rs9668810	12	26426420	Endometrial cancer (endometrioid histology)	54884	genus Lachnospiraceae UCG010	14306	C	T	0.0981629	0.743401	0.0208573	2.52133e-06	-	0.00040342	22.1494
rs9837999	3	81433608	Endometrial cancer (endometrioid histology)	54884	genus Lachnospiraceae UCG010	14306	C	T	0.129049	0.10987	0.0282334	4.85915e-06	-	0.000380515	20.8914
rs11849297	14	43349875	Endometrial cancer (Non-endometrioid histology)	36677	class Erysipelotrichia	14306	C	A	0.340571	0.0801347	0.0740786	4.2775e-06	-	0.000575951	21.1352
rs12184995	14	54226688	Endometrial cancer (Non-endometrioid histology)	36677	class Erysipelotrichia	14306	G	A	-0.26252	0.832101	0.0550297	1.83751e-06	-	0.000620108	22.7566
rs12318856	12	43046539	Endometrial cancer (Non-endometrioid histology)	36677	class Erysipelotrichia	14306	C	T	0.337621	0.114146	0.0636644	1.13831e-07	-	0.000766194	28.1217
rs17345800	7	105277793	Endometrial cancer (Non-endometrioid histology)	36677	class Erysipelotrichia	14306	C	T	-0.21431	0.348399	0.0484474	9.70845e-06	-	0.000533235	19.5668
rs2003067	13	22513646	Endometrial cancer (Non-endometrioid histology)	36677	class Erysipelotrichia	14306	T	C	0.37159	0.0629172	0.0813315	4.90433e-06	-	0.000568813	20.8731
rs28465237	7	13929682	Endometrial cancer (Non-endometrioid histology)	36677	class Erysipelotrichia	14306	T	C	-0.213551	0.75771	0.0481633	9.25422e-06	-	0.000535728	19.6584
rs4052756	6	19916257	Endometrial cancer (Non-endometrioid histology)	36677	class Erysipelotrichia	14306	T	C	0.224559	0.563848	0.0475261	2.30144e-06	rs1202312	0.000608329	22.324
rs645987	12	123160886	Endometrial cancer (Non-endometrioid histology)	36677	class Erysipelotrichia	14306	G	A	0.310157	0.128993	0.0681348	5.31092e-06	-	0.000564659	20.7206
rs6893165	5	169401769	Endometrial cancer (Non-endometrioid histology)	36677	class Erysipelotrichia	14306	A	G	-0.223859	0.356424	0.0490476	5.01626e-06	-	0.00056764	20.83
rs72818442	10	31586296	Endometrial cancer (Non-endometrioid histology)	36677	class Erysipelotrichia	14306	A	G	0.361362	0.0735143	0.0797416	5.85235e-06	-	0.000559601	20.5348
rs76289736	21	32933456	Endometrial cancer (Non-endometrioid histology)	36677	class Erysipelotrichia	14306	T	C	0.314794	0.111571	0.0673695	2.97338e-06	-	0.000594941	21.8325
rs11849297	14	43349875	Endometrial cancer (Non-endometrioid histology)	36677	family Bacteroidales S24 7group	14306	C	A	0.340571	0.0801347	0.0740786	4.2775e-06	-	0.000575951	21.1352
rs12184995	14	54226688	Endometrial cancer (Non-endometrioid histology)	36677	family Bacteroidales S24 7group	14306	G	A	-0.26252	0.832101	0.0550297	1.83751e-06	-	0.000620108	22.7566
rs12318856	12	43046539	Endometrial cancer (Non-endometrioid histology)	36677	family Bacteroidales S24 7group	14306	C	T	0.337621	0.114146	0.0636644	1.13831e-07	-	0.000766194	28.1217
rs17345800	7	105277793	Endometrial cancer (Non-endometrioid histology)	36677	family Bacteroidales S24 7group	14306	C	T	-0.21431	0.348399	0.0484474	9.70845e-06	-	0.000533235	19.5668
rs2003067	13	22513646	Endometrial cancer (Non-endometrioid histology)	36677	family Bacteroidales S24 7group	14306	T	C	0.37159	0.0629172	0.0813315	4.90433e-06	-	0.000568813	20.8731
rs28465237	7	13929682	Endometrial cancer (Non-endometrioid histology)	36677	family Bacteroidales S24 7group	14306	T	C	-0.213551	0.75771	0.0481633	9.25422e-06	-	0.000535728	19.6584
rs4052756	6	19916257	Endometrial cancer (Non-endometrioid histology)	36677	family Bacteroidales S24 7group	14306	T	C	0.224559	0.563848	0.0475261	2.30144e-06	rs1202312	0.000608329	22.324
rs645987	12	123160886	Endometrial cancer (Non-endometrioid histology)	36677	family Bacteroidales S24 7group	14306	G	A	0.310157	0.128993	0.0681348	5.31092e-06	-	0.000564659	20.7206
rs6893165	5	169401769	Endometrial cancer (Non-endometrioid histology)	36677	family Bacteroidales S24 7group	14306	A	G	-0.223859	0.356424	0.0490476	5.01626e-06	-	0.00056764	20.83
rs72818442	10	31586296	Endometrial cancer (Non-endometrioid histology)	36677	family Bacteroidales S24 7group	14306	A	G	0.361362	0.0735143	0.0797416	5.85235e-06	-	0.000559601	20.5348
rs76289736	21	32933456	Endometrial cancer (Non-endometrioid histology)	36677	family Bacteroidales S24 7group	14306	T	C	0.314794	0.111571	0.0673695	2.97338e-06	-	0.000594941	21.8325
rs11849297	14	43349875	Endometrial cancer (Non-endometrioid histology)	36677	family Erysipelotrichaceae	14306	C	A	0.340571	0.0801347	0.0740786	4.2775e-06	-	0.000575951	21.1352
rs12184995	14	54226688	Endometrial cancer (Non-endometrioid histology)	36677	family Erysipelotrichaceae	14306	G	A	-0.26252	0.832101	0.0550297	1.83751e-06	-	0.000620108	22.7566
rs12318856	12	43046539	Endometrial cancer (Non-endometrioid histology)	36677	family Erysipelotrichaceae	14306	C	T	0.337621	0.114146	0.0636644	1.13831e-07	-	0.000766194	28.1217
rs17345800	7	105277793	Endometrial cancer (Non-endometrioid histology)	36677	family Erysipelotrichaceae	14306	C	T	-0.21431	0.348399	0.0484474	9.70845e-06	-	0.000533235	19.5668
rs2003067	13	22513646	Endometrial cancer (Non-endometrioid histology)	36677	family Erysipelotrichaceae	14306	T	C	0.37159	0.0629172	0.0813315	4.90433e-06	-	0.000568813	20.8731
rs28465237	7	13929682	Endometrial cancer (Non-endometrioid histology)	36677	family Erysipelotrichaceae	14306	T	C	-0.213551	0.75771	0.0481633	9.25422e-06	-	0.000535728	19.6584
rs4052756	6	19916257	Endometrial cancer (Non-endometrioid histology)	36677	family Erysipelotrichaceae	14306	T	C	0.224559	0.563848	0.0475261	2.30144e-06	rs1202312	0.000608329	22.324
rs645987	12	123160886	Endometrial cancer (Non-endometrioid histology)	36677	family Erysipelotrichaceae	14306	G	A	0.310157	0.128993	0.0681348	5.31092e-06	-	0.000564659	20.7206
rs6893165	5	169401769	Endometrial cancer (Non-endometrioid histology)	36677	family Erysipelotrichaceae	14306	A	G	-0.223859	0.356424	0.0490476	5.01626e-06	-	0.00056764	20.83
rs72818442	10	31586296	Endometrial cancer (Non-endometrioid histology)	36677	family Erysipelotrichaceae	14306	A	G	0.361362	0.0735143	0.0797416	5.85235e-06	-	0.000559601	20.5348
rs76289736	21	32933456	Endometrial cancer (Non-endometrioid histology)	36677	family Erysipelotrichaceae	14306	T	C	0.314794	0.111571	0.0673695	2.97338e-06	-	0.000594941	21.8325
rs11849297	14	43349875	Endometrial cancer (Non-endometrioid histology)	36677	genus Coprococcus2	14306	C	A	0.340571	0.0801347	0.0740786	4.2775e-06	-	0.000575951	21.1352
rs12184995	14	54226688	Endometrial cancer (Non-endometrioid histology)	36677	genus Coprococcus2	14306	G	A	-0.26252	0.832101	0.0550297	1.83751e-06	-	0.000620108	22.7566
rs12318856	12	43046539	Endometrial cancer (Non-endometrioid histology)	36677	genus Coprococcus2	14306	C	T	0.337621	0.114146	0.0636644	1.13831e-07	-	0.000766194	28.1217
rs17345800	7	105277793	Endometrial cancer (Non-endometrioid histology)	36677	genus Coprococcus2	14306	C	T	-0.21431	0.348399	0.0484474	9.70845e-06	-	0.000533235	19.5668
rs2003067	13	22513646	Endometrial cancer (Non-endometrioid histology)	36677	genus Coprococcus2	14306	T	C	0.37159	0.0629172	0.0813315	4.90433e-06	-	0.000568813	20.8731
rs28465237	7	13929682	Endometrial cancer (Non-endometrioid histology)	36677	genus Coprococcus2	14306	T	C	-0.213551	0.75771	0.0481633	9.25422e-06	-	0.000535728	19.6584
rs4052756	6	19916257	Endometrial cancer (Non-endometrioid histology)	36677	genus Coprococcus2	14306	T	C	0.224559	0.563848	0.0475261	2.30144e-06	rs1202312	0.000608329	22.324
rs645987	12	123160886	Endometrial cancer (Non-endometrioid histology)	36677	genus Coprococcus2	14306	G	A	0.310157	0.128993	0.0681348	5.31092e-06	-	0.000564659	20.7206
rs6893165	5	169401769	Endometrial cancer (Non-endometrioid histology)	36677	genus Coprococcus2	14306	A	G	-0.223859	0.356424	0.0490476	5.01626e-06	-	0.00056764	20.83
rs72818442	10	31586296	Endometrial cancer (Non-endometrioid histology)	36677	genus Coprococcus2	14306	A	G	0.361362	0.0735143	0.0797416	5.85235e-06	-	0.000559601	20.5348
rs76289736	21	32933456	Endometrial cancer (Non-endometrioid histology)	36677	genus Coprococcus2	14306	T	C	0.314794	0.111571	0.0673695	2.97338e-06	-	0.000594941	21.8325
rs11849297	14	43349875	Endometrial cancer (Non-endometrioid histology)	36677	genus Dorea	14306	C	A	0.340571	0.0801347	0.0740786	4.2775e-06	-	0.000575951	21.1352
rs12184995	14	54226688	Endometrial cancer (Non-endometrioid histology)	36677	genus Dorea	14306	G	A	-0.26252	0.832101	0.0550297	1.83751e-06	-	0.000620108	22.7566
rs12318856	12	43046539	Endometrial cancer (Non-endometrioid histology)	36677	genus Dorea	14306	C	T	0.337621	0.114146	0.0636644	1.13831e-07	-	0.000766194	28.1217
rs17345800	7	105277793	Endometrial cancer (Non-endometrioid histology)	36677	genus Dorea	14306	C	T	-0.21431	0.348399	0.0484474	9.70845e-06	-	0.000533235	19.5668
rs2003067	13	22513646	Endometrial cancer (Non-endometrioid histology)	36677	genus Dorea	14306	T	C	0.37159	0.0629172	0.0813315	4.90433e-06	-	0.000568813	20.8731
rs28465237	7	13929682	Endometrial cancer (Non-endometrioid histology)	36677	genus Dorea	14306	T	C	-0.213551	0.75771	0.0481633	9.25422e-06	-	0.000535728	19.6584
rs4052756	6	19916257	Endometrial cancer (Non-endometrioid histology)	36677	genus Dorea	14306	T	C	0.224559	0.563848	0.0475261	2.30144e-06	rs1202312	0.000608329	22.324
rs645987	12	123160886	Endometrial cancer (Non-endometrioid histology)	36677	genus Dorea	14306	G	A	0.310157	0.128993	0.0681348	5.31092e-06	-	0.000564659	20.7206
rs6893165	5	169401769	Endometrial cancer (Non-endometrioid histology)	36677	genus Dorea	14306	A	G	-0.223859	0.356424	0.0490476	5.01626e-06	-	0.00056764	20.83
rs72818442	10	31586296	Endometrial cancer (Non-endometrioid histology)	36677	genus Dorea	14306	A	G	0.361362	0.0735143	0.0797416	5.85235e-06	-	0.000559601	20.5348
rs76289736	21	32933456	Endometrial cancer (Non-endometrioid histology)	36677	genus Dorea	14306	T	C	0.314794	0.111571	0.0673695	2.97338e-06	-	0.000594941	21.8325
rs11849297	14	43349875	Endometrial cancer (Non-endometrioid histology)	36677	genus Lachnospiraceae UCG004	14306	C	A	0.340571	0.0801347	0.0740786	4.2775e-06	-	0.000575951	21.1352
rs12184995	14	54226688	Endometrial cancer (Non-endometrioid histology)	36677	genus Lachnospiraceae UCG004	14306	G	A	-0.26252	0.832101	0.0550297	1.83751e-06	-	0.000620108	22.7566
rs12318856	12	43046539	Endometrial cancer (Non-endometrioid histology)	36677	genus Lachnospiraceae UCG004	14306	C	T	0.337621	0.114146	0.0636644	1.13831e-07	-	0.000766194	28.1217
rs17345800	7	105277793	Endometrial cancer (Non-endometrioid histology)	36677	genus Lachnospiraceae UCG004	14306	C	T	-0.21431	0.348399	0.0484474	9.70845e-06	-	0.000533235	19.5668
rs2003067	13	22513646	Endometrial cancer (Non-endometrioid histology)	36677	genus Lachnospiraceae UCG004	14306	T	C	0.37159	0.0629172	0.0813315	4.90433e-06	-	0.000568813	20.8731
rs28465237	7	13929682	Endometrial cancer (Non-endometrioid histology)	36677	genus Lachnospiraceae UCG004	14306	T	C	-0.213551	0.75771	0.0481633	9.25422e-06	-	0.000535728	19.6584
rs4052756	6	19916257	Endometrial cancer (Non-endometrioid histology)	36677	genus Lachnospiraceae UCG004	14306	T	C	0.224559	0.563848	0.0475261	2.30144e-06	rs1202312	0.000608329	22.324
rs645987	12	123160886	Endometrial cancer (Non-endometrioid histology)	36677	genus Lachnospiraceae UCG004	14306	G	A	0.310157	0.128993	0.0681348	5.31092e-06	-	0.000564659	20.7206
rs6893165	5	169401769	Endometrial cancer (Non-endometrioid histology)	36677	genus Lachnospiraceae UCG004	14306	A	G	-0.223859	0.356424	0.0490476	5.01626e-06	-	0.00056764	20.83
rs72818442	10	31586296	Endometrial cancer (Non-endometrioid histology)	36677	genus Lachnospiraceae UCG004	14306	A	G	0.361362	0.0735143	0.0797416	5.85235e-06	-	0.000559601	20.5348
rs76289736	21	32933456	Endometrial cancer (Non-endometrioid histology)	36677	genus Lachnospiraceae UCG004	14306	T	C	0.314794	0.111571	0.0673695	2.97338e-06	-	0.000594941	21.8325
rs11849297	14	43349875	Endometrial cancer (Non-endometrioid histology)	36677	genus Lachnospiraceae UCG010	14306	C	A	0.340571	0.0801347	0.0740786	4.2775e-06	-	0.000575951	21.1352
rs12184995	14	54226688	Endometrial cancer (Non-endometrioid histology)	36677	genus Lachnospiraceae UCG010	14306	G	A	-0.26252	0.832101	0.0550297	1.83751e-06	-	0.000620108	22.7566
rs12318856	12	43046539	Endometrial cancer (Non-endometrioid histology)	36677	genus Lachnospiraceae UCG010	14306	C	T	0.337621	0.114146	0.0636644	1.13831e-07	-	0.000766194	28.1217
rs17345800	7	105277793	Endometrial cancer (Non-endometrioid histology)	36677	genus Lachnospiraceae UCG010	14306	C	T	-0.21431	0.348399	0.0484474	9.70845e-06	-	0.000533235	19.5668
rs2003067	13	22513646	Endometrial cancer (Non-endometrioid histology)	36677	genus Lachnospiraceae UCG010	14306	T	C	0.37159	0.0629172	0.0813315	4.90433e-06	-	0.000568813	20.8731
rs28465237	7	13929682	Endometrial cancer (Non-endometrioid histology)	36677	genus Lachnospiraceae UCG010	14306	T	C	-0.213551	0.75771	0.0481633	9.25422e-06	-	0.000535728	19.6584
rs4052756	6	19916257	Endometrial cancer (Non-endometrioid histology)	36677	genus Lachnospiraceae UCG010	14306	T	C	0.224559	0.563848	0.0475261	2.30144e-06	rs1202312	0.000608329	22.324
rs645987	12	123160886	Endometrial cancer (Non-endometrioid histology)	36677	genus Lachnospiraceae UCG010	14306	G	A	0.310157	0.128993	0.0681348	5.31092e-06	-	0.000564659	20.7206
rs6893165	5	169401769	Endometrial cancer (Non-endometrioid histology)	36677	genus Lachnospiraceae UCG010	14306	A	G	-0.223859	0.356424	0.0490476	5.01626e-06	-	0.00056764	20.83
rs72818442	10	31586296	Endometrial cancer (Non-endometrioid histology)	36677	genus Lachnospiraceae UCG010	14306	A	G	0.361362	0.0735143	0.0797416	5.85235e-06	-	0.000559601	20.5348
rs76289736	21	32933456	Endometrial cancer (Non-endometrioid histology)	36677	genus Lachnospiraceae UCG010	14306	T	C	0.314794	0.111571	0.0673695	2.97338e-06	-	0.000594941	21.8325
rs11849297	14	43349875	Endometrial cancer (Non-endometrioid histology)	36677	genus Ruminiclostridium9	14306	C	A	0.340571	0.0801347	0.0740786	4.2775e-06	-	0.000575951	21.1352
rs12184995	14	54226688	Endometrial cancer (Non-endometrioid histology)	36677	genus Ruminiclostridium9	14306	G	A	-0.26252	0.832101	0.0550297	1.83751e-06	-	0.000620108	22.7566
rs12318856	12	43046539	Endometrial cancer (Non-endometrioid histology)	36677	genus Ruminiclostridium9	14306	C	T	0.337621	0.114146	0.0636644	1.13831e-07	-	0.000766194	28.1217
rs17345800	7	105277793	Endometrial cancer (Non-endometrioid histology)	36677	genus Ruminiclostridium9	14306	C	T	-0.21431	0.348399	0.0484474	9.70845e-06	-	0.000533235	19.5668
rs2003067	13	22513646	Endometrial cancer (Non-endometrioid histology)	36677	genus Ruminiclostridium9	14306	T	C	0.37159	0.0629172	0.0813315	4.90433e-06	-	0.000568813	20.8731
rs28465237	7	13929682	Endometrial cancer (Non-endometrioid histology)	36677	genus Ruminiclostridium9	14306	T	C	-0.213551	0.75771	0.0481633	9.25422e-06	-	0.000535728	19.6584
rs4052756	6	19916257	Endometrial cancer (Non-endometrioid histology)	36677	genus Ruminiclostridium9	14306	T	C	0.224559	0.563848	0.0475261	2.30144e-06	rs1202312	0.000608329	22.324
rs645987	12	123160886	Endometrial cancer (Non-endometrioid histology)	36677	genus Ruminiclostridium9	14306	G	A	0.310157	0.128993	0.0681348	5.31092e-06	-	0.000564659	20.7206
rs6893165	5	169401769	Endometrial cancer (Non-endometrioid histology)	36677	genus Ruminiclostridium9	14306	A	G	-0.223859	0.356424	0.0490476	5.01626e-06	-	0.00056764	20.83
rs72818442	10	31586296	Endometrial cancer (Non-endometrioid histology)	36677	genus Ruminiclostridium9	14306	A	G	0.361362	0.0735143	0.0797416	5.85235e-06	-	0.000559601	20.5348
rs76289736	21	32933456	Endometrial cancer (Non-endometrioid histology)	36677	genus Ruminiclostridium9	14306	T	C	0.314794	0.111571	0.0673695	2.97338e-06	-	0.000594941	21.8325
rs11849297	14	43349875	Endometrial cancer (Non-endometrioid histology)	36677	order Erysipelotrichales	14306	C	A	0.340571	0.0801347	0.0740786	4.2775e-06	-	0.000575951	21.1352
rs12184995	14	54226688	Endometrial cancer (Non-endometrioid histology)	36677	order Erysipelotrichales	14306	G	A	-0.26252	0.832101	0.0550297	1.83751e-06	-	0.000620108	22.7566
rs12318856	12	43046539	Endometrial cancer (Non-endometrioid histology)	36677	order Erysipelotrichales	14306	C	T	0.337621	0.114146	0.0636644	1.13831e-07	-	0.000766194	28.1217
rs17345800	7	105277793	Endometrial cancer (Non-endometrioid histology)	36677	order Erysipelotrichales	14306	C	T	-0.21431	0.348399	0.0484474	9.70845e-06	-	0.000533235	19.5668
rs2003067	13	22513646	Endometrial cancer (Non-endometrioid histology)	36677	order Erysipelotrichales	14306	T	C	0.37159	0.0629172	0.0813315	4.90433e-06	-	0.000568813	20.8731
rs28465237	7	13929682	Endometrial cancer (Non-endometrioid histology)	36677	order Erysipelotrichales	14306	T	C	-0.213551	0.75771	0.0481633	9.25422e-06	-	0.000535728	19.6584
rs4052756	6	19916257	Endometrial cancer (Non-endometrioid histology)	36677	order Erysipelotrichales	14306	T	C	0.224559	0.563848	0.0475261	2.30144e-06	rs1202312	0.000608329	22.324
rs645987	12	123160886	Endometrial cancer (Non-endometrioid histology)	36677	order Erysipelotrichales	14306	G	A	0.310157	0.128993	0.0681348	5.31092e-06	-	0.000564659	20.7206
rs6893165	5	169401769	Endometrial cancer (Non-endometrioid histology)	36677	order Erysipelotrichales	14306	A	G	-0.223859	0.356424	0.0490476	5.01626e-06	-	0.00056764	20.83
rs72818442	10	31586296	Endometrial cancer (Non-endometrioid histology)	36677	order Erysipelotrichales	14306	A	G	0.361362	0.0735143	0.0797416	5.85235e-06	-	0.000559601	20.5348
rs76289736	21	32933456	Endometrial cancer (Non-endometrioid histology)	36677	order Erysipelotrichales	14306	T	C	0.314794	0.111571	0.0673695	2.97338e-06	-	0.000594941	21.8325
rs11706806	3	21732444	Cervical cancer	462933	family Bacteroidales S24 7group	14306	A	G	-0.000669581	0.284978	0.000147765	5.89997e-06	-	4.43533e-05	20.5334
rs1349542	11	3859386	Cervical cancer	462933	family Bacteroidales S24 7group	14306	G	A	-0.000704588	0.286302	0.000146449	1.5e-06	-	4.99986e-05	23.1471
rs2010853	3	30331547	Cervical cancer	462933	family Bacteroidales S24 7group	14306	G	A	0.000650505	0.616912	0.000136715	2e-06	-	4.89023e-05	22.6395
rs2244020	6	31347451	Cervical cancer	462933	family Bacteroidales S24 7group	14306	G	A	-0.000626077	0.346748	0.000138527	6.19998e-06	-	4.41214e-05	20.4261
rs2309514	4	27216346	Cervical cancer	462933	family Bacteroidales S24 7group	14306	A	G	-0.000610385	0.398302	0.00013501	6.19998e-06	-	4.41508e-05	20.4397
rs2612698	2	111622435	Cervical cancer	462933	family Bacteroidales S24 7group	14306	T	C	-0.000699033	0.291275	0.000146445	1.79999e-06	-	4.9216e-05	22.7848
rs4888633	16	77481339	Cervical cancer	462933	family Bacteroidales S24 7group	14306	A	G	0.000709766	0.751603	0.000152999	3.50002e-06	-	4.64852e-05	21.5204
rs6114780	20	24557888	Cervical cancer	462933	family Bacteroidales S24 7group	14306	G	A	0.000724231	0.212542	0.000161618	7.39997e-06	-	4.33748e-05	20.0804
rs6867056	5	167535028	Cervical cancer	462933	family Bacteroidales S24 7group	14306	T	G	-0.000785863	0.213854	0.000161255	1.09999e-06	-	5.13011e-05	23.7501
rs8184965	22	50668807	Cervical cancer	462933	family Bacteroidales S24 7group	14306	G	A	0.000607728	0.607665	0.000135704	7.49998e-06	-	4.33208e-05	20.0554
rs9271788	6	32594734	Cervical cancer	462933	family Bacteroidales S24 7group	14306	G	A	-0.000921774	0.465276	0.000133518	5.10035e-12	-	0.000102945	47.6615
rs11706806	3	21732444	Cervical cancer	462933	genus Barnesiella	14306	A	G	-0.000669581	0.284978	0.000147765	5.89997e-06	-	4.43533e-05	20.5334
rs1349542	11	3859386	Cervical cancer	462933	genus Barnesiella	14306	G	A	-0.000704588	0.286302	0.000146449	1.5e-06	-	4.99986e-05	23.1471
rs2010853	3	30331547	Cervical cancer	462933	genus Barnesiella	14306	G	A	0.000650505	0.616912	0.000136715	2e-06	-	4.89023e-05	22.6395
rs2244020	6	31347451	Cervical cancer	462933	genus Barnesiella	14306	G	A	-0.000626077	0.346748	0.000138527	6.19998e-06	-	4.41214e-05	20.4261
rs2309514	4	27216346	Cervical cancer	462933	genus Barnesiella	14306	A	G	-0.000610385	0.398302	0.00013501	6.19998e-06	-	4.41508e-05	20.4397
rs2612698	2	111622435	Cervical cancer	462933	genus Barnesiella	14306	T	C	-0.000699033	0.291275	0.000146445	1.79999e-06	-	4.9216e-05	22.7848
rs4888633	16	77481339	Cervical cancer	462933	genus Barnesiella	14306	A	G	0.000709766	0.751603	0.000152999	3.50002e-06	-	4.64852e-05	21.5204
rs6114780	20	24557888	Cervical cancer	462933	genus Barnesiella	14306	G	A	0.000724231	0.212542	0.000161618	7.39997e-06	-	4.33748e-05	20.0804
rs6867056	5	167535028	Cervical cancer	462933	genus Barnesiella	14306	T	G	-0.000785863	0.213854	0.000161255	1.09999e-06	-	5.13011e-05	23.7501
rs8184965	22	50668807	Cervical cancer	462933	genus Barnesiella	14306	G	A	0.000607728	0.607665	0.000135704	7.49998e-06	-	4.33208e-05	20.0554
rs9271788	6	32594734	Cervical cancer	462933	genus Barnesiella	14306	G	A	-0.000921774	0.465276	0.000133518	5.10035e-12	-	0.000102945	47.6615
rs11706806	3	21732444	Cervical cancer	462933	genus Haemophilus	14306	A	G	-0.000669581	0.284978	0.000147765	5.89997e-06	-	4.43533e-05	20.5334
rs1349542	11	3859386	Cervical cancer	462933	genus Haemophilus	14306	G	A	-0.000704588	0.286302	0.000146449	1.5e-06	-	4.99986e-05	23.1471
rs2010853	3	30331547	Cervical cancer	462933	genus Haemophilus	14306	G	A	0.000650505	0.616912	0.000136715	2e-06	-	4.89023e-05	22.6395
rs2244020	6	31347451	Cervical cancer	462933	genus Haemophilus	14306	G	A	-0.000626077	0.346748	0.000138527	6.19998e-06	-	4.41214e-05	20.4261
rs2309514	4	27216346	Cervical cancer	462933	genus Haemophilus	14306	A	G	-0.000610385	0.398302	0.00013501	6.19998e-06	-	4.41508e-05	20.4397
rs2612698	2	111622435	Cervical cancer	462933	genus Haemophilus	14306	T	C	-0.000699033	0.291275	0.000146445	1.79999e-06	-	4.9216e-05	22.7848
rs4888633	16	77481339	Cervical cancer	462933	genus Haemophilus	14306	A	G	0.000709766	0.751603	0.000152999	3.50002e-06	-	4.64852e-05	21.5204
rs6114780	20	24557888	Cervical cancer	462933	genus Haemophilus	14306	G	A	0.000724231	0.212542	0.000161618	7.39997e-06	-	4.33748e-05	20.0804
rs6867056	5	167535028	Cervical cancer	462933	genus Haemophilus	14306	T	G	-0.000785863	0.213854	0.000161255	1.09999e-06	-	5.13011e-05	23.7501
rs8184965	22	50668807	Cervical cancer	462933	genus Haemophilus	14306	G	A	0.000607728	0.607665	0.000135704	7.49998e-06	-	4.33208e-05	20.0554
rs9271788	6	32594734	Cervical cancer	462933	genus Haemophilus	14306	G	A	-0.000921774	0.465276	0.000133518	5.10035e-12	-	0.000102945	47.6615
rs11706806	3	21732444	Cervical cancer	462933	genus Lachnospiraceae FCS020 group	14306	A	G	-0.000669581	0.284978	0.000147765	5.89997e-06	-	4.43533e-05	20.5334
rs1349542	11	3859386	Cervical cancer	462933	genus Lachnospiraceae FCS020 group	14306	G	A	-0.000704588	0.286302	0.000146449	1.5e-06	-	4.99986e-05	23.1471
rs2010853	3	30331547	Cervical cancer	462933	genus Lachnospiraceae FCS020 group	14306	G	A	0.000650505	0.616912	0.000136715	2e-06	-	4.89023e-05	22.6395
rs2244020	6	31347451	Cervical cancer	462933	genus Lachnospiraceae FCS020 group	14306	G	A	-0.000626077	0.346748	0.000138527	6.19998e-06	-	4.41214e-05	20.4261
rs2309514	4	27216346	Cervical cancer	462933	genus Lachnospiraceae FCS020 group	14306	A	G	-0.000610385	0.398302	0.00013501	6.19998e-06	-	4.41508e-05	20.4397
rs2612698	2	111622435	Cervical cancer	462933	genus Lachnospiraceae FCS020 group	14306	T	C	-0.000699033	0.291275	0.000146445	1.79999e-06	-	4.9216e-05	22.7848
rs4888633	16	77481339	Cervical cancer	462933	genus Lachnospiraceae FCS020 group	14306	A	G	0.000709766	0.751603	0.000152999	3.50002e-06	-	4.64852e-05	21.5204
rs6114780	20	24557888	Cervical cancer	462933	genus Lachnospiraceae FCS020 group	14306	G	A	0.000724231	0.212542	0.000161618	7.39997e-06	-	4.33748e-05	20.0804
rs6867056	5	167535028	Cervical cancer	462933	genus Lachnospiraceae FCS020 group	14306	T	G	-0.000785863	0.213854	0.000161255	1.09999e-06	-	5.13011e-05	23.7501
rs8184965	22	50668807	Cervical cancer	462933	genus Lachnospiraceae FCS020 group	14306	G	A	0.000607728	0.607665	0.000135704	7.49998e-06	-	4.33208e-05	20.0554
rs9271788	6	32594734	Cervical cancer	462933	genus Lachnospiraceae FCS020 group	14306	G	A	-0.000921774	0.465276	0.000133518	5.10035e-12	-	0.000102945	47.6615
rs11706806	3	21732444	Cervical cancer	462933	genus Lachnospiraceae UCG001	14306	A	G	-0.000669581	0.284978	0.000147765	5.89997e-06	-	4.43533e-05	20.5334
rs1349542	11	3859386	Cervical cancer	462933	genus Lachnospiraceae UCG001	14306	G	A	-0.000704588	0.286302	0.000146449	1.5e-06	-	4.99986e-05	23.1471
rs2010853	3	30331547	Cervical cancer	462933	genus Lachnospiraceae UCG001	14306	G	A	0.000650505	0.616912	0.000136715	2e-06	-	4.89023e-05	22.6395
rs2244020	6	31347451	Cervical cancer	462933	genus Lachnospiraceae UCG001	14306	G	A	-0.000626077	0.346748	0.000138527	6.19998e-06	-	4.41214e-05	20.4261
rs2309514	4	27216346	Cervical cancer	462933	genus Lachnospiraceae UCG001	14306	A	G	-0.000610385	0.398302	0.00013501	6.19998e-06	-	4.41508e-05	20.4397
rs2612698	2	111622435	Cervical cancer	462933	genus Lachnospiraceae UCG001	14306	T	C	-0.000699033	0.291275	0.000146445	1.79999e-06	-	4.9216e-05	22.7848
rs4888633	16	77481339	Cervical cancer	462933	genus Lachnospiraceae UCG001	14306	A	G	0.000709766	0.751603	0.000152999	3.50002e-06	-	4.64852e-05	21.5204
rs6114780	20	24557888	Cervical cancer	462933	genus Lachnospiraceae UCG001	14306	G	A	0.000724231	0.212542	0.000161618	7.39997e-06	-	4.33748e-05	20.0804
rs6867056	5	167535028	Cervical cancer	462933	genus Lachnospiraceae UCG001	14306	T	G	-0.000785863	0.213854	0.000161255	1.09999e-06	-	5.13011e-05	23.7501
rs8184965	22	50668807	Cervical cancer	462933	genus Lachnospiraceae UCG001	14306	G	A	0.000607728	0.607665	0.000135704	7.49998e-06	-	4.33208e-05	20.0554
rs9271788	6	32594734	Cervical cancer	462933	genus Lachnospiraceae UCG001	14306	G	A	-0.000921774	0.465276	0.000133518	5.10035e-12	-	0.000102945	47.6615
rs11706806	3	21732444	Cervical cancer	462933	genus Marvinbryantia	14306	A	G	-0.000669581	0.284978	0.000147765	5.89997e-06	-	4.43533e-05	20.5334
rs1349542	11	3859386	Cervical cancer	462933	genus Marvinbryantia	14306	G	A	-0.000704588	0.286302	0.000146449	1.5e-06	-	4.99986e-05	23.1471
rs2010853	3	30331547	Cervical cancer	462933	genus Marvinbryantia	14306	G	A	0.000650505	0.616912	0.000136715	2e-06	-	4.89023e-05	22.6395
rs2244020	6	31347451	Cervical cancer	462933	genus Marvinbryantia	14306	G	A	-0.000626077	0.346748	0.000138527	6.19998e-06	-	4.41214e-05	20.4261
rs2309514	4	27216346	Cervical cancer	462933	genus Marvinbryantia	14306	A	G	-0.000610385	0.398302	0.00013501	6.19998e-06	-	4.41508e-05	20.4397
rs2612698	2	111622435	Cervical cancer	462933	genus Marvinbryantia	14306	T	C	-0.000699033	0.291275	0.000146445	1.79999e-06	-	4.9216e-05	22.7848
rs4888633	16	77481339	Cervical cancer	462933	genus Marvinbryantia	14306	A	G	0.000709766	0.751603	0.000152999	3.50002e-06	-	4.64852e-05	21.5204
rs6114780	20	24557888	Cervical cancer	462933	genus Marvinbryantia	14306	G	A	0.000724231	0.212542	0.000161618	7.39997e-06	-	4.33748e-05	20.0804
rs6867056	5	167535028	Cervical cancer	462933	genus Marvinbryantia	14306	T	G	-0.000785863	0.213854	0.000161255	1.09999e-06	-	5.13011e-05	23.7501
rs8184965	22	50668807	Cervical cancer	462933	genus Marvinbryantia	14306	G	A	0.000607728	0.607665	0.000135704	7.49998e-06	-	4.33208e-05	20.0554
rs9271788	6	32594734	Cervical cancer	462933	genus Marvinbryantia	14306	G	A	-0.000921774	0.465276	0.000133518	5.10035e-12	-	0.000102945	47.6615
rs11706806	3	21732444	Cervical cancer	462933	genus Prevotella9	14306	A	G	-0.000669581	0.284978	0.000147765	5.89997e-06	-	4.43533e-05	20.5334
rs1349542	11	3859386	Cervical cancer	462933	genus Prevotella9	14306	G	A	-0.000704588	0.286302	0.000146449	1.5e-06	-	4.99986e-05	23.1471
rs2010853	3	30331547	Cervical cancer	462933	genus Prevotella9	14306	G	A	0.000650505	0.616912	0.000136715	2e-06	-	4.89023e-05	22.6395
rs2244020	6	31347451	Cervical cancer	462933	genus Prevotella9	14306	G	A	-0.000626077	0.346748	0.000138527	6.19998e-06	-	4.41214e-05	20.4261
rs2309514	4	27216346	Cervical cancer	462933	genus Prevotella9	14306	A	G	-0.000610385	0.398302	0.00013501	6.19998e-06	-	4.41508e-05	20.4397
rs2612698	2	111622435	Cervical cancer	462933	genus Prevotella9	14306	T	C	-0.000699033	0.291275	0.000146445	1.79999e-06	-	4.9216e-05	22.7848
rs4888633	16	77481339	Cervical cancer	462933	genus Prevotella9	14306	A	G	0.000709766	0.751603	0.000152999	3.50002e-06	-	4.64852e-05	21.5204
rs6114780	20	24557888	Cervical cancer	462933	genus Prevotella9	14306	G	A	0.000724231	0.212542	0.000161618	7.39997e-06	-	4.33748e-05	20.0804
rs6867056	5	167535028	Cervical cancer	462933	genus Prevotella9	14306	T	G	-0.000785863	0.213854	0.000161255	1.09999e-06	-	5.13011e-05	23.7501
rs8184965	22	50668807	Cervical cancer	462933	genus Prevotella9	14306	G	A	0.000607728	0.607665	0.000135704	7.49998e-06	-	4.33208e-05	20.0554
rs9271788	6	32594734	Cervical cancer	462933	genus Prevotella9	14306	G	A	-0.000921774	0.465276	0.000133518	5.10035e-12	-	0.000102945	47.6615
rs11706806	3	21732444	Cervical cancer	462933	genus Ruminiclostridium5	14306	A	G	-0.000669581	0.284978	0.000147765	5.89997e-06	-	4.43533e-05	20.5334
rs1349542	11	3859386	Cervical cancer	462933	genus Ruminiclostridium5	14306	G	A	-0.000704588	0.286302	0.000146449	1.5e-06	-	4.99986e-05	23.1471
rs2010853	3	30331547	Cervical cancer	462933	genus Ruminiclostridium5	14306	G	A	0.000650505	0.616912	0.000136715	2e-06	-	4.89023e-05	22.6395
rs2244020	6	31347451	Cervical cancer	462933	genus Ruminiclostridium5	14306	G	A	-0.000626077	0.346748	0.000138527	6.19998e-06	-	4.41214e-05	20.4261
rs2309514	4	27216346	Cervical cancer	462933	genus Ruminiclostridium5	14306	A	G	-0.000610385	0.398302	0.00013501	6.19998e-06	-	4.41508e-05	20.4397
rs2612698	2	111622435	Cervical cancer	462933	genus Ruminiclostridium5	14306	T	C	-0.000699033	0.291275	0.000146445	1.79999e-06	-	4.9216e-05	22.7848
rs4888633	16	77481339	Cervical cancer	462933	genus Ruminiclostridium5	14306	A	G	0.000709766	0.751603	0.000152999	3.50002e-06	-	4.64852e-05	21.5204
rs6114780	20	24557888	Cervical cancer	462933	genus Ruminiclostridium5	14306	G	A	0.000724231	0.212542	0.000161618	7.39997e-06	-	4.33748e-05	20.0804
rs6867056	5	167535028	Cervical cancer	462933	genus Ruminiclostridium5	14306	T	G	-0.000785863	0.213854	0.000161255	1.09999e-06	-	5.13011e-05	23.7501
rs8184965	22	50668807	Cervical cancer	462933	genus Ruminiclostridium5	14306	G	A	0.000607728	0.607665	0.000135704	7.49998e-06	-	4.33208e-05	20.0554
rs9271788	6	32594734	Cervical cancer	462933	genus Ruminiclostridium5	14306	G	A	-0.000921774	0.465276	0.000133518	5.10035e-12	-	0.000102945	47.6615
rs11706806	3	21732444	Cervical cancer	462933	genus Ruminiclostridium5	14306	A	G	-0.000669581	0.284978	0.000147765	5.89997e-06	-	4.43533e-05	20.5334
rs1349542	11	3859386	Cervical cancer	462933	genus Ruminiclostridium5	14306	G	A	-0.000704588	0.286302	0.000146449	1.5e-06	-	4.99986e-05	23.1471
rs2010853	3	30331547	Cervical cancer	462933	genus Ruminiclostridium5	14306	G	A	0.000650505	0.616912	0.000136715	2e-06	-	4.89023e-05	22.6395
rs2244020	6	31347451	Cervical cancer	462933	genus Ruminiclostridium5	14306	G	A	-0.000626077	0.346748	0.000138527	6.19998e-06	-	4.41214e-05	20.4261
rs2309514	4	27216346	Cervical cancer	462933	genus Ruminiclostridium5	14306	A	G	-0.000610385	0.398302	0.00013501	6.19998e-06	-	4.41508e-05	20.4397
rs2612698	2	111622435	Cervical cancer	462933	genus Ruminiclostridium5	14306	T	C	-0.000699033	0.291275	0.000146445	1.79999e-06	-	4.9216e-05	22.7848
rs4888633	16	77481339	Cervical cancer	462933	genus Ruminiclostridium5	14306	A	G	0.000709766	0.751603	0.000152999	3.50002e-06	-	4.64852e-05	21.5204
rs6114780	20	24557888	Cervical cancer	462933	genus Ruminiclostridium5	14306	G	A	0.000724231	0.212542	0.000161618	7.39997e-06	-	4.33748e-05	20.0804
rs6867056	5	167535028	Cervical cancer	462933	genus Ruminiclostridium5	14306	T	G	-0.000785863	0.213854	0.000161255	1.09999e-06	-	5.13011e-05	23.7501
rs8184965	22	50668807	Cervical cancer	462933	genus Ruminiclostridium5	14306	G	A	0.000607728	0.607665	0.000135704	7.49998e-06	-	4.33208e-05	20.0554
rs9271788	6	32594734	Cervical cancer	462933	genus Ruminiclostridium5	14306	G	A	-0.000921774	0.465276	0.000133518	5.10035e-12	-	0.000102945	47.6615
rs11706806	3	21732444	Cervical cancer	462933	genus Ruminococcaceae UCG002	14306	A	G	-0.000669581	0.284978	0.000147765	5.89997e-06	-	4.43533e-05	20.5334
rs1349542	11	3859386	Cervical cancer	462933	genus Ruminococcaceae UCG002	14306	G	A	-0.000704588	0.286302	0.000146449	1.5e-06	-	4.99986e-05	23.1471
rs2010853	3	30331547	Cervical cancer	462933	genus Ruminococcaceae UCG002	14306	G	A	0.000650505	0.616912	0.000136715	2e-06	-	4.89023e-05	22.6395
rs2244020	6	31347451	Cervical cancer	462933	genus Ruminococcaceae UCG002	14306	G	A	-0.000626077	0.346748	0.000138527	6.19998e-06	-	4.41214e-05	20.4261
rs2309514	4	27216346	Cervical cancer	462933	genus Ruminococcaceae UCG002	14306	A	G	-0.000610385	0.398302	0.00013501	6.19998e-06	-	4.41508e-05	20.4397
rs2612698	2	111622435	Cervical cancer	462933	genus Ruminococcaceae UCG002	14306	T	C	-0.000699033	0.291275	0.000146445	1.79999e-06	-	4.9216e-05	22.7848
rs4888633	16	77481339	Cervical cancer	462933	genus Ruminococcaceae UCG002	14306	A	G	0.000709766	0.751603	0.000152999	3.50002e-06	-	4.64852e-05	21.5204
rs6114780	20	24557888	Cervical cancer	462933	genus Ruminococcaceae UCG002	14306	G	A	0.000724231	0.212542	0.000161618	7.39997e-06	-	4.33748e-05	20.0804
rs6867056	5	167535028	Cervical cancer	462933	genus Ruminococcaceae UCG002	14306	T	G	-0.000785863	0.213854	0.000161255	1.09999e-06	-	5.13011e-05	23.7501
rs8184965	22	50668807	Cervical cancer	462933	genus Ruminococcaceae UCG002	14306	G	A	0.000607728	0.607665	0.000135704	7.49998e-06	-	4.33208e-05	20.0554
rs9271788	6	32594734	Cervical cancer	462933	genus Ruminococcaceae UCG002	14306	G	A	-0.000921774	0.465276	0.000133518	5.10035e-12	-	0.000102945	47.6615
