# Supplementary material for: Associations between gut microbiota and gynecological cancers: A bi-directional two-sample Mendelian randomization study
Source: Medicine (Baltimore). 2024 Mar 29;103(13):e37628. doi: 10.1097/MD.0000000000037628 (PMC10977594; doi:10.1097/MD.0000000000037628)
Supplement: Supplementary file 6 [file medi-103-e37628-s006.xlsx]

## Sheet: Sheet1
Supplementary Table S5. Results of MR analysis between gynecological cancers and gut microbiota (reverse)
Exposure	Outcome	MR method	nsnp	Beta	SE	P-value	OR	95%CI
Ovarian cancer	family Oxalobacteraceae	Maximum likelihood	33	0.1237	0.04909	0.01174	1.13168	1.02786	1.24597
		MR Egger	33	0.2291	0.201	0.2631	1.25747	0.848012	1.86463
		Weighted median	33	0.1399	0.07237	0.05328	1.15016	0.998057	1.32544
		IVW	33	0.1215	0.05282	0.02142	1.12919	1.01814	1.25236
		Weighted mode	33	0.1224	0.1245	0.333	1.13021	0.885485	1.44256
Ovarian cancer	family Pasteurellaceae	Maximum likelihood	35	-0.08266	0.03484	0.01767	0.920664	0.859894	0.985729
		MR Egger	35	-0.07606	0.1055	0.476	0.926761	0.75364	1.13965
		Weighted median	35	-0.08454	0.04678	0.07073	0.918935	0.838426	1.00717
		IVW	35	-0.08225	0.03442	0.01685	0.921042	0.860955	0.985322
		Weighted mode	35	-0.05293	0.0829	0.5275	0.948446	0.806208	1.11578
Ovarian cancer	genus Christensenellaceae R 7group	Maximum likelihood	35	-0.05144	0.0264	0.05135	0.949861	0.901961	1.0003
		MR Egger	35	-0.07015	0.07912	0.3817	0.932254	0.798336	1.08864
		Weighted median	35	-0.06302	0.03728	0.09092	0.938925	0.872765	1.0101
		IVW	35	-0.05196	0.02598	0.04552	0.949367	0.902235	0.998961
		Weighted mode	35	-0.07355	0.0665	0.2765	0.92909	0.815552	1.05843
Ovarian cancer	genus Coprococcus1	Maximum likelihood	35	-0.06522	0.02626	0.01301	0.936861	0.889861	0.986344
		MR Egger	35	-0.06806	0.08877	0.4487	0.934204	0.785018	1.11174
		Weighted median	35	-0.06828	0.03991	0.08711	0.933999	0.863723	1.00999
		IVW	35	-0.06506	0.02864	0.0231	0.937011	0.885862	0.991114
		Weighted mode	35	-0.08684	0.07161	0.2336	0.916824	0.796765	1.05497
Ovarian cancer	genus Family XIII AD3011 group	Maximum likelihood	35	0.05659	0.02837	0.04606	1.05822	1.00099	1.11873
		MR Egger	35	0.02309	0.0857	0.7893	1.02336	0.865124	1.21053
		Weighted median	35	0.04311	0.04026	0.2843	1.04405	0.964834	1.12978
		IVW	35	0.05511	0.0279	0.04822	1.05666	1.00043	1.11605
		Weighted mode	35	0.05978	0.07823	0.4501	1.0616	0.910692	1.23752
Ovarian cancer	genus Ruminococcaceae UCG014	Maximum likelihood	35	-0.06348	0.02809	0.02386	0.938493	0.888219	0.991612
		MR Egger	35	-0.06876	0.08426	0.4203	0.933551	0.791433	1.10119
		Weighted median	35	-0.02535	0.04172	0.5434	0.974969	0.898417	1.05804
		IVW	35	-0.06356	0.02762	0.02136	0.938418	0.888967	0.990619
		Weighted mode	35	-0.01218	0.08711	0.8896	0.987894	0.832838	1.17182
Ovarian cancer	order Pasteurellales	Maximum likelihood	35	-0.08266	0.03484	0.01767	0.920664	0.859894	0.985729
		MR Egger	35	-0.07606	0.1055	0.476	0.926761	0.75364	1.13965
		Weighted median	35	-0.08454	0.04741	0.07458	0.918935	0.837391	1.00842
		IVW	35	-0.08225	0.03442	0.01685	0.921042	0.860955	0.985322
		Weighted mode	35	-0.05293	0.08315	0.5287	0.948446	0.805813	1.11633
Endometrioid ovarian cancer	family Family XI	Maximum likelihood	5	0.1679	0.08443	0.04679	1.18282	1.00242	1.39568
		MR Egger	5	0.4109	0.591	0.5369	1.50817	0.473568	4.80309
		Weighted median	5	0.2525	0.1112	0.02316	1.28724	1.03515	1.60072
		IVW	5	0.1629	0.08173	0.04625	1.17692	1.00271	1.38139
		Weighted mode	5	0.2716	0.1629	0.1707	1.31206	0.953435	1.80558
Endometrioid ovarian cancer	genus Eubacterium fissicatena group	Maximum likelihood	5	-0.1675	0.07837	0.03259	0.845777	0.725347	0.986201
		MR Egger	5	-0.6089	0.5879	0.3765	0.543949	0.171841	1.72182
		Weighted median	5	-0.1296	0.1006	0.1975	0.878447	0.721245	1.06991
		IVW	5	-0.161	0.0801	0.04446	0.851292	0.727606	0.996004
		Weighted mode	5	-0.05544	0.1391	0.7106	0.946069	0.720308	1.24259
Endometrioid ovarian cancer	genus Prevotella9	Maximum likelihood	5	0.129	0.04821	0.007457	1.13769	1.03511	1.25044
		MR Egger	5	0.01196	0.3409	0.9742	1.01203	0.518817	1.97412
		Weighted median	5	0.06719	0.06561	0.3058	1.0695	0.940442	1.21627
		IVW	5	0.1254	0.04609	0.006509	1.1336	1.03569	1.24078
		Weighted mode	5	0.04803	0.09041	0.6233	1.0492	0.878821	1.25262
Endometrioid ovarian cancer	genus Ruminococcaceae UCG014	Maximum likelihood	5	-0.0916	0.0401	0.02236	0.91247	0.843499	0.98708
		MR Egger	5	-0.3679	0.2664	0.2612	0.692186	0.410638	1.16678
		Weighted median	5	-0.06228	0.05129	0.2246	0.93962	0.849754	1.03899
		IVW	5	-0.08859	0.03856	0.02157	0.915221	0.8486	0.987072
		Weighted mode	5	-0.04688	0.06561	0.5144	0.954202	0.839058	1.08515
Endometrioid ovarian cancer	genus Ruminococcus1	Maximum likelihood	5	-0.1271	0.03845	0.0009505	0.880646	0.816718	0.949578
		MR Egger	5	-0.3969	0.249	0.2092	0.672401	0.412739	1.09542
		Weighted median	5	-0.1346	0.04907	0.006082	0.874065	0.793916	0.962306
		IVW	5	-0.1236	0.03598	0.0005932	0.883733	0.823558	0.948305
		Weighted mode	5	-0.1558	0.07556	0.1082	0.85573	0.737936	0.992327
Endometrioid ovarian cancer	genus Slackia	Maximum likelihood	5	0.1295	0.06159	0.03555	1.13826	1.00882	1.2843
		MR Egger	5	0.2431	0.4384	0.6179	1.2752	0.540012	3.01128
		Weighted median	5	0.0638	0.08249	0.4393	1.06588	0.906757	1.25292
		IVW	5	0.1254	0.05927	0.03431	1.1336	1.00927	1.27325
		Weighted mode	5	0.03927	0.1155	0.751	1.04005	0.829353	1.30428
Clear cell ovarian cancer	genus Adlercreutzia	Maximum likelihood	12	-0.04648	0.02312	0.04439	0.954584	0.912292	0.998836
		MR Egger	12	-0.0176	0.08156	0.8335	0.982554	0.837397	1.15287
		Weighted median	12	-0.05158	0.03058	0.09168	0.949728	0.894476	1.00839
		IVW	12	-0.04577	0.02253	0.04215	0.955262	0.913996	0.99839
		Weighted mode	12	-0.05433	0.05232	0.3213	0.94712	0.854809	1.0494
Clear cell ovarian cancer	genus Anaerofilum	Maximum likelihood	11	0.06587	0.03041	0.0303	1.06809	1.00629	1.13369
		MR Egger	11	0.1085	0.1212	0.3941	1.1146	0.878928	1.41348
		Weighted median	11	0.06601	0.04214	0.1173	1.06824	0.983552	1.16021
		IVW	11	0.0634	0.03107	0.04129	1.06545	1.00251	1.13235
		Weighted mode	11	0.06697	0.06943	0.3575	1.06926	0.933221	1.22514
Clear cell ovarian cancer	genus Ruminococcus torques group	Maximum likelihood	13	-0.04186	0.01551	0.006946	0.959004	0.930289	0.988605
		MR Egger	13	-0.05529	0.04841	0.2777	0.946211	0.860559	1.04039
		Weighted median	13	-0.03881	0.02145	0.07034	0.961933	0.92233	1.00324
		IVW	13	-0.04053	0.01507	0.007147	0.96028	0.932331	0.989067
		Weighted mode	13	-0.0839	0.0393	0.05407	0.919523	0.851353	0.993152
Serous ovarian cancer	genus Eubacterium ruminantium group	Maximum likelihood	29	0.06377	0.03095	0.03936	1.06585	1.00311	1.13251
		MR Egger	29	0.1244	0.07062	0.0895	1.13247	0.986083	1.30059
		Weighted median	29	0.09909	0.0465	0.0331	1.10417	1.00798	1.20953
		IVW	29	0.06278	0.03063	0.04044	1.06479	1.00275	1.13068
		Weighted mode	29	0.1294	0.06189	0.04572	1.13815	1.00813	1.28493
Serous ovarian cancer	genus Family XIII AD3011 group	Maximum likelihood	29	0.07161	0.02284	0.001722	1.07424	1.02721	1.12342
		MR Egger	29	0.05596	0.05277	0.2983	1.05756	0.95364	1.17279
		Weighted median	29	0.0656	0.03526	0.0628	1.0678	0.996497	1.1442
		IVW	29	0.0708	0.02259	0.001723	1.07337	1.02688	1.12196
		Weighted mode	29	0.05928	0.04174	0.1665	1.06107	0.977722	1.15153
Serous ovarian cancer	genus Ruminococcaceae UCG004	Maximum likelihood	29	0.07003	0.0278	0.01175	1.07254	1.01566	1.1326
		MR Egger	29	0.06089	0.0749	0.4234	1.06278	0.917673	1.23084
		Weighted median	29	0.07084	0.04649	0.1276	1.07341	0.979924	1.17581
		IVW	29	0.06746	0.03154	0.03244	1.06979	1.00566	1.13801
		Weighted mode	29	0.08537	0.053	0.1184	1.08912	0.98166	1.20834
Serous ovarian cancer	genus Ruminococcaceae UCG011	Maximum likelihood	26	0.1163	0.04704	0.01341	1.12333	1.02439	1.23183
		MR Egger	26	0.05221	0.1373	0.707	1.0536	0.805012	1.37894
		Weighted median	26	0.1218	0.07046	0.08385	1.12953	0.983831	1.2968
		IVW	26	0.1132	0.05324	0.03356	1.11986	1.00889	1.24303
		Weighted mode	26	0.1341	0.0889	0.1438	1.14351	0.960651	1.36117
Serous ovarian cancer	genus Veillonella	Maximum likelihood	29	0.06681	0.02862	0.01958	1.06909	1.01077	1.13078
		MR Egger	29	0.134	0.06683	0.05514	1.14339	1.00302	1.30341
		Weighted median	29	0.05147	0.04653	0.2687	1.05282	0.96105	1.15335
		IVW	29	0.06487	0.02867	0.02366	1.06702	1.00871	1.1287
		Weighted mode	29	0.04542	0.06336	0.4794	1.04647	0.924257	1.18484
Low grade serous ovarian cancer	class Verrucomicrobiae	Maximum likelihood	15	-0.03412	0.01458	0.0193	0.966456	0.939228	0.994472
		MR Egger	15	-0.01036	0.07406	0.8909	0.989693	0.855972	1.14431
		Weighted median	15	-0.0407	0.01895	0.03173	0.960117	0.925111	0.996448
		IVW	15	-0.03389	0.01406	0.01595	0.966678	0.940402	0.993688
		Weighted mode	15	-0.05367	0.03492	0.1466	0.947745	0.885048	1.01488
Low grade serous ovarian cancer	family Verrucomicrobiaceae	Maximum likelihood	15	-0.03403	0.01457	0.01954	0.966543	0.939331	0.994542
		MR Egger	15	-0.01014	0.07416	0.8934	0.989911	0.855993	1.14478
		Weighted median	15	-0.04088	0.01909	0.03218	0.959944	0.92469	0.996542
		IVW	15	-0.03384	0.01406	0.0161	0.966726	0.940449	0.993737
		Weighted mode	15	-0.05403	0.03703	0.1666	0.947404	0.881078	1.01872
Low grade serous ovarian cancer	genus Akkermansia	Maximum likelihood	15	-0.03409	0.01457	0.01928	0.966485	0.939275	0.994482
		MR Egger	15	-0.008595	0.07416	0.9095	0.991442	0.857316	1.14655
		Weighted median	15	-0.04169	0.0199	0.03621	0.959167	0.922476	0.997318
		IVW	15	-0.03394	0.01406	0.0158	0.96663	0.940355	0.993638
		Weighted mode	15	-0.05418	0.03467	0.1405	0.947262	0.88503	1.01387
Low grade serous ovarian cancer	order Verrucomicrobiales	Maximum likelihood	15	-0.03412	0.01458	0.0193	0.966456	0.939228	0.994472
		MR Egger	15	-0.01036	0.07406	0.8909	0.989693	0.855972	1.14431
		Weighted median	15	-0.0407	0.01878	0.03019	0.960117	0.925419	0.996116
		IVW	15	-0.03389	0.01406	0.01595	0.966678	0.940402	0.993688
		Weighted mode	15	-0.05367	0.03613	0.1596	0.947745	0.882952	1.01729
Low grade serous ovarian cancer	phylum Verrucomicrobia	Maximum likelihood	15	-0.0336	0.01429	0.01871	0.966958	0.940251	0.994424
		MR Egger	15	-0.05098	0.07295	0.4969	0.950298	0.823689	1.09637
		Weighted median	15	-0.03628	0.01862	0.05138	0.96437	0.92981	1.00022
		IVW	15	-0.03333	0.01378	0.01559	0.967219	0.941446	0.993699
		Weighted mode	15	-0.04218	0.0337	0.2312	0.958697	0.897419	1.02416
High grade serous ovarian cancer	family Bifidobacteriaceae	Maximum likelihood	30	-0.06875	0.02421	0.004516	0.93356	0.890296	0.978927
		MR Egger	30	-0.05005	0.05961	0.4082	0.951182	0.846296	1.06907
		Weighted median	30	-0.0683	0.03467	0.04882	0.93398	0.872622	0.999653
		IVW	30	-0.06897	0.02387	0.00386	0.933355	0.890693	0.978059
		Weighted mode	30	-0.01724	0.06167	0.7818	0.982908	0.871	1.10919
High grade serous ovarian cancer	family Christensenellaceae	Maximum likelihood	7	0.1038	0.04717	0.02774	1.10938	1.01141	1.21683
		MR Egger	7	0.1163	0.08739	0.2408	1.12333	0.9465	1.3332
		Weighted median	7	0.09128	0.05816	0.1165	1.09558	0.977542	1.22786
		IVW	7	0.103	0.0466	0.02701	1.10849	1.01173	1.2145
		Weighted mode	7	0.09674	0.06532	0.1891	1.10157	0.969197	1.25203
High grade serous ovarian cancer	family Lachnospiraceae	Maximum likelihood	30	0.04922	0.02181	0.02399	1.05045	1.00649	1.09633
		MR Egger	30	0.0255	0.0536	0.6379	1.02583	0.923526	1.13946
		Weighted median	30	0.03555	0.03174	0.2627	1.03619	0.973692	1.1027
		IVW	30	0.04845	0.02152	0.02437	1.04964	1.00629	1.09486
		Weighted mode	30	0.01589	0.05621	0.7793	1.01602	0.910026	1.13435
High grade serous ovarian cancer	genus Bifidobacterium	Maximum likelihood	30	-0.06634	0.02428	0.00628	0.935813	0.892321	0.981424
		MR Egger	30	-0.04672	0.05991	0.442	0.954355	0.84862	1.07326
		Weighted median	30	-0.05135	0.03364	0.127	0.949946	0.889332	1.01469
		IVW	30	-0.06694	0.02398	0.005248	0.935251	0.892311	0.980258
		Weighted mode	30	-0.02908	0.0491	0.5583	0.971339	0.882218	1.06946
High grade serous ovarian cancer	genus Lachnospiraceae UCG010	Maximum likelihood	30	0.0849	0.02576	0.0009836	1.08861	1.03501	1.14498
		MR Egger	30	0.02346	0.06344	0.7144	1.02374	0.904039	1.15928
		Weighted median	30	0.08965	0.0403	0.02613	1.09379	1.01072	1.18369
		IVW	30	0.08242	0.02541	0.001181	1.08591	1.03315	1.14136
		Weighted mode	30	0.09589	0.05901	0.115	1.10064	0.980425	1.23559
High grade serous ovarian cancer	genus Odoribacter	Maximum likelihood	30	0.05157	0.0244	0.0346	1.05292	1.00375	1.1045
		MR Egger	30	0.1151	0.06168	0.07267	1.12199	0.994224	1.26617
		Weighted median	30	0.0576	0.03601	0.1097	1.05929	0.987104	1.13676
		IVW	30	0.04966	0.02497	0.04672	1.05091	1.00072	1.10363
		Weighted mode	30	0.05885	0.05426	0.2871	1.06062	0.953611	1.17963
High grade serous ovarian cancer	genus Ruminococcaceae UCG002	Maximum likelihood	30	0.04954	0.02255	0.02803	1.05079	1.00536	1.09827
		MR Egger	30	0.05689	0.05526	0.3121	1.05854	0.94988	1.17963
		Weighted median	30	0.0632	0.03321	0.057	1.06524	0.99811	1.13688
		IVW	30	0.04803	0.02225	0.03087	1.0492	1.00443	1.09597
		Weighted mode	30	0.007946	0.05225	0.8802	1.00798	0.90986	1.11668
High grade serous ovarian cancer	genus Slackia	Maximum likelihood	29	0.09525	0.03715	0.01034	1.09993	1.02269	1.18301
		MR Egger	29	0.1327	0.09192	0.1603	1.14191	0.953646	1.36733
		Weighted median	29	0.05241	0.05395	0.3313	1.05381	0.948065	1.17134
		IVW	29	0.09348	0.03788	0.01361	1.09799	1.01942	1.18261
		Weighted mode	29	0.02588	0.08662	0.7673	1.02622	0.865978	1.21611
High grade serous ovarian cancer	phylum Firmicutes	Maximum likelihood	30	0.05965	0.02191	0.006468	1.06146	1.01685	1.10804
		MR Egger	30	0.06316	0.05361	0.2487	1.0652	0.958951	1.18322
		Weighted median	30	0.06231	0.03184	0.05035	1.06429	0.999904	1.13283
		IVW	30	0.0582	0.02153	0.006859	1.05993	1.01613	1.10561
		Weighted mode	30	0.06154	0.04192	0.1529	1.06347	0.979588	1.15454
Mucinous ovarian cancer	family Defluviitaleaceae	Maximum likelihood	23	-0.06559	0.01976	0.0009004	0.936515	0.900937	0.973497
		MR Egger	23	-0.08338	0.06581	0.219	0.920001	0.808667	1.04666
		Weighted median	23	-0.06375	0.02733	0.01965	0.93824	0.889303	0.989868
		IVW	23	-0.06532	0.01937	0.0007439	0.936768	0.90187	0.973016
		Weighted mode	23	-0.07031	0.03548	0.06012	0.932105	0.869488	0.999231
Mucinous ovarian cancer	family Rikenellaceae	Maximum likelihood	24	-0.05016	0.01358	0.0002205	0.951077	0.926097	0.976732
		MR Egger	24	-0.06875	0.04456	0.1372	0.93356	0.855484	1.01876
		Weighted median	24	-0.0446	0.01912	0.01967	0.95638	0.921203	0.992901
		IVW	24	-0.04921	0.01321	0.0001945	0.951981	0.927649	0.976951
		Weighted mode	24	-0.05834	0.02532	0.03062	0.943329	0.897657	0.991325
Mucinous ovarian cancer	genus Alistipes	Maximum likelihood	24	-0.04789	0.01362	0.0004368	0.953239	0.928128	0.979028
		MR Egger	24	-0.08329	0.04593	0.0834	0.920084	0.840875	1.00676
		Weighted median	24	-0.06842	0.01898	0.0003116	0.933868	0.899766	0.969263
		IVW	24	-0.04687	0.01352	0.0005259	0.954211	0.929258	0.979835
		Weighted mode	24	-0.07137	0.02342	0.005714	0.931117	0.889342	0.974855
Mucinous ovarian cancer	genus Coprococcus1	Maximum likelihood	24	0.03089	0.01378	0.02493	1.03137	1.00389	1.05961
		MR Egger	24	0.003936	0.04581	0.9323	1.00394	0.91773	1.09826
		Weighted median	24	0.04241	0.01974	0.0317	1.04332	1.00373	1.08448
		IVW	24	0.03033	0.01357	0.02536	1.03079	1.00374	1.05858
		Weighted mode	24	0.04968	0.0291	0.1012	1.05093	0.992671	1.11262
Mucinous ovarian cancer	genus Defluviitaleaceae UCG011	Maximum likelihood	23	-0.06541	0.01978	0.000941	0.936683	0.901064	0.973711
		MR Egger	23	-0.09144	0.06589	0.1797	0.912616	0.80205	1.03842
		Weighted median	23	-0.06899	0.02719	0.01117	0.933336	0.884898	0.984425
		IVW	23	-0.06519	0.01939	0.0007737	0.936889	0.901952	0.973181
		Weighted mode	23	-0.07146	0.04094	0.09486	0.931034	0.859244	1.00882
Mucinous ovarian cancer	genus Oscillospira	Maximum likelihood	24	-0.0357	0.01775	0.04431	0.96493	0.931937	0.99909
		MR Egger	24	-0.0585	0.05926	0.3343	0.943178	0.839751	1.05934
		Weighted median	24	-0.0428	0.02416	0.07646	0.958103	0.913791	1.00456
		IVW	24	-0.03527	0.01738	0.04239	0.965345	0.933014	0.998796
		Weighted mode	24	-0.02999	0.03387	0.3852	0.970455	0.908123	1.03707
Low malignant potential mucinous ovarian cancer	class Betaproteobacteria	Maximum likelihood	19	0.02712	0.01087	0.01259	1.02749	1.00583	1.04962
		MR Egger	19	0.01699	0.04551	0.7135	1.01714	0.930336	1.11203
		Weighted median	19	0.02102	0.01559	0.1777	1.02124	0.990509	1.05293
		IVW	19	0.02664	0.01066	0.01244	1.027	1.00576	1.04868
		Weighted mode	19	0.021	0.02096	0.3295	1.02122	0.980119	1.06405
Low malignant potential mucinous ovarian cancer	family Alcaligenaceae	Maximum likelihood	19	0.02393	0.01096	0.02904	1.02422	1.00245	1.04646
		MR Egger	19	0.0004772	0.04597	0.9918	1.00048	0.914275	1.09481
		Weighted median	19	0.02183	0.01567	0.1636	1.02207	0.991156	1.05395
		IVW	19	0.02349	0.01077	0.02909	1.02377	1.00238	1.04561
		Weighted mode	19	0.01963	0.02216	0.3873	1.01982	0.976477	1.06509
Low malignant potential mucinous ovarian cancer	family Family XIII	Maximum likelihood	19	-0.0382	0.01121	0.0006577	0.96252	0.941603	0.983903
		MR Egger	19	-0.0748	0.05397	0.1837	0.927929	0.834785	1.03147
		Weighted median	19	-0.04461	0.01694	0.008448	0.95637	0.925138	0.988657
		IVW	19	-0.0367	0.01249	0.003303	0.963965	0.940654	0.987855
		Weighted mode	19	-0.04548	0.02295	0.06295	0.955539	0.913509	0.999502
Low malignant potential mucinous ovarian cancer	genus Anaerotruncus	Maximum likelihood	19	-0.03266	0.01106	0.003153	0.967868	0.947112	0.989078
		MR Egger	19	-0.008089	0.04624	0.8632	0.991944	0.905997	1.08604
		Weighted median	19	-0.02807	0.01561	0.07224	0.97232	0.943022	1.00253
		IVW	19	-0.03266	0.01084	0.002586	0.967868	0.947521	0.988651
		Weighted mode	19	-0.02326	0.02115	0.2859	0.977008	0.937336	1.01836
Low malignant potential mucinous ovarian cancer	genus Erysipelatoclostridium	Maximum likelihood	19	-0.03779	0.01432	0.008327	0.962915	0.936265	0.990324
		MR Egger	19	-0.04886	0.05989	0.4259	0.952314	0.846839	1.07093
		Weighted median	19	-0.04477	0.02055	0.02938	0.956217	0.918468	0.995518
		IVW	19	-0.03789	0.01406	0.007021	0.962819	0.936648	0.989721
		Weighted mode	19	-0.04401	0.02636	0.1123	0.956944	0.908759	1.00768
Low malignant potential mucinous ovarian cancer	genus Eubacterium oxidoreducens group	Maximum likelihood	19	-0.0411	0.01956	0.03561	0.959733	0.923636	0.997241
		MR Egger	19	-0.005886	0.08337	0.9445	0.994131	0.844263	1.1706
		Weighted median	19	-0.02866	0.02719	0.2919	0.971747	0.921316	1.02494
		IVW	19	-0.04021	0.01923	0.03651	0.960588	0.925056	0.997484
		Weighted mode	19	-0.02101	0.03771	0.5843	0.979209	0.909444	1.05433
Low malignant potential mucinous ovarian cancer	genus Family XIII AD3011 group	Maximum likelihood	19	-0.03495	0.01207	0.003777	0.965654	0.943077	0.988771
		MR Egger	19	-0.1127	0.05737	0.06615	0.893419	0.7984	0.999745
		Weighted median	19	-0.03738	0.01695	0.02743	0.96331	0.931833	0.995851
		IVW	19	-0.03477	0.01381	0.01179	0.965828	0.940036	0.992327
		Weighted mode	19	-0.07038	0.02745	0.0195	0.93204	0.883219	0.983559
Low malignant potential mucinous ovarian cancer	genus Parasutterella	Maximum likelihood	19	0.03102	0.01334	0.02007	1.03151	1.00489	1.05883
		MR Egger	19	0.05354	0.05565	0.3495	1.055	0.94598	1.17658
		Weighted median	19	0.04259	0.01947	0.02873	1.04351	1.00444	1.0841
		IVW	19	0.03035	0.01306	0.02013	1.03082	1.00476	1.05754
		Weighted mode	19	0.04399	0.02778	0.1307	1.04497	0.989596	1.10345
Low malignant potential mucinous ovarian cancer	order Burkholderiales	Maximum likelihood	19	0.02578	0.01088	0.0178	1.02612	1.00447	1.04823
		MR Egger	19	0.01111	0.04558	0.8104	1.01117	0.924755	1.10566
		Weighted median	19	0.01961	0.01526	0.1985	1.0198	0.989753	1.05077
		IVW	19	0.02532	0.01067	0.01769	1.02564	1.00442	1.04732
		Weighted mode	19	0.02065	0.02066	0.331	1.02086	0.980352	1.06305
Low malignant potential mucinous ovarian cancer	phylum Proteobacteria	Maximum likelihood	19	0.02482	0.01057	0.01887	1.02513	1.00411	1.04659
		MR Egger	19	0.04227	0.04412	0.3514	1.04318	0.956758	1.1374
		Weighted median	19	0.02873	0.01513	0.05753	1.02915	0.999076	1.06012
		IVW	19	0.02434	0.01033	0.01848	1.02464	1.0041	1.0456
		Weighted mode	19	0.03157	0.02199	0.1684	1.03207	0.988536	1.07753
Invasive mucinous ovarian cancer	class Verrucomicrobiae	Maximum likelihood	12	-0.03819	0.01828	0.03669	0.96253	0.928654	0.997642
		MR Egger	12	-0.1622	0.118	0.1993	0.850271	0.674705	1.07152
		Weighted median	12	-0.03982	0.02427	0.1009	0.960962	0.91632	1.00778
		IVW	12	-0.03809	0.01785	0.03284	0.962626	0.92953	0.996901
		Weighted mode	12	-0.07491	0.04456	0.1209	0.927827	0.850231	1.01251
Invasive mucinous ovarian cancer	family Verrucomicrobiaceae	Maximum likelihood	12	-0.03801	0.01826	0.03742	0.962703	0.928858	0.997782
		MR Egger	12	-0.1626	0.118	0.1982	0.849931	0.674435	1.07109
		Weighted median	12	-0.03979	0.0246	0.1058	0.960991	0.915755	1.00846
		IVW	12	-0.03808	0.01785	0.03284	0.962636	0.929539	0.996911
		Weighted mode	12	-0.07486	0.04554	0.1284	0.927873	0.848642	1.0145
Invasive mucinous ovarian cancer	genus Akkermansia	Maximum likelihood	12	-0.03866	0.01821	0.03378	0.962078	0.928345	0.997036
		MR Egger	12	-0.1627	0.118	0.198	0.849846	0.674368	1.07099
		Weighted median	12	-0.04003	0.02431	0.09969	0.960761	0.916056	1.00765
		IVW	12	-0.03799	0.01785	0.03327	0.962723	0.929623	0.997001
		Weighted mode	12	-0.07401	0.04619	0.1374	0.928662	0.848282	1.01666
Invasive mucinous ovarian cancer	genus Alistipes	Maximum likelihood	12	-0.03937	0.01512	0.009202	0.961395	0.933322	0.990312
		MR Egger	12	-0.0161	0.09742	0.872	0.984029	0.812985	1.19106
		Weighted median	12	-0.04007	0.02046	0.05025	0.960722	0.922958	1.00003
		IVW	12	-0.03867	0.01473	0.008655	0.962068	0.93469	0.990249
		Weighted mode	12	-0.01784	0.03391	0.6093	0.982318	0.919152	1.04983
Invasive mucinous ovarian cancer	genus Intestinibacter	Maximum likelihood	12	-0.03659	0.01791	0.04109	0.964071	0.930816	0.998515
		MR Egger	12	-0.03216	0.1161	0.7874	0.968352	0.771271	1.21579
		Weighted median	12	-0.03691	0.02417	0.1267	0.963763	0.919171	1.01052
		IVW	12	-0.03628	0.01757	0.03888	0.96437	0.931725	0.998159
		Weighted mode	12	-0.05286	0.03992	0.2123	0.948513	0.877127	1.02571
Invasive mucinous ovarian cancer	genus Parasutterella	Maximum likelihood	12	0.042	0.01873	0.02491	1.04289	1.0053	1.08189
		MR Egger	12	0.1047	0.1207	0.406	1.11038	0.876453	1.40674
		Weighted median	12	0.04529	0.02401	0.05926	1.04633	0.998232	1.09675
		IVW	12	0.04123	0.01827	0.02402	1.04209	1.00544	1.08008
		Weighted mode	12	0.04529	0.04418	0.3273	1.04633	0.959539	1.14097
Invasive mucinous ovarian cancer	genus Ruminiclostridium6	Maximum likelihood	12	0.03518	0.01737	0.04287	1.03581	1.00114	1.07168
		MR Egger	12	0.03178	0.1217	0.7993	1.03229	0.813221	1.31037
		Weighted median	12	0.02647	0.02335	0.2569	1.02682	0.980889	1.07491
		IVW	12	0.0346	0.01757	0.04896	1.03521	1.00016	1.07148
		Weighted mode	12	0.002083	0.03793	0.9572	1.00209	0.930289	1.07942
Invasive mucinous ovarian cancer	genus Sutterella	Maximum likelihood	12	-0.03739	0.01736	0.03128	0.9633	0.931075	0.996641
		MR Egger	12	-0.026	0.1124	0.8218	0.974335	0.781685	1.21447
		Weighted median	12	-0.0526	0.02237	0.0187	0.948759	0.90806	0.991283
		IVW	12	-0.03673	0.01698	0.03053	0.963936	0.932384	0.996557
		Weighted mode	12	-0.07326	0.04134	0.1041	0.929359	0.857027	1.0078
Invasive mucinous ovarian cancer	order Verrucomicrobiales	Maximum likelihood	12	-0.03819	0.01828	0.03669	0.96253	0.928654	0.997642
		MR Egger	12	-0.1622	0.118	0.1993	0.850271	0.674705	1.07152
		Weighted median	12	-0.03982	0.02407	0.09802	0.960962	0.91668	1.00738
		IVW	12	-0.03809	0.01785	0.03284	0.962626	0.92953	0.996901
		Weighted mode	12	-0.07491	0.04259	0.1064	0.927827	0.85352	1.0086
Invasive mucinous ovarian cancer	phylum Verrucomicrobia	Maximum likelihood	12	-0.04069	0.01785	0.02263	0.960127	0.927117	0.994312
		MR Egger	12	-0.1836	0.1156	0.1434	0.832269	0.663533	1.04391
		Weighted median	12	-0.05855	0.0236	0.01311	0.943131	0.900499	0.987781
		IVW	12	-0.03962	0.01749	0.02349	0.961155	0.928764	0.994675
		Weighted mode	12	-0.07241	0.04176	0.1108	0.930149	0.85705	1.00948
Endometrial cancer	genus Blautia	Maximum likelihood	2	-0.2432	0.1007	0.01567	0.784115	0.643668	0.955206
		IVW	2	-0.239	0.1002	0.01704	0.787415	0.647011	0.958287
Endometrial cancer	genus Flavonifractor	Maximum likelihood	32	0.06109	0.02828	0.03074	1.06299	1.00568	1.12358
		MR Egger	32	0.02711	0.1199	0.8227	1.02748	0.812293	1.29967
		Weighted median	32	0.03515	0.03934	0.3716	1.03578	0.958912	1.1188
		IVW	32	0.06006	0.02784	0.03098	1.0619	1.00551	1.12145
		Weighted mode	32	-0.008169	0.06769	0.9047	0.991864	0.868627	1.13259
Endometrial cancer	genus Lachnospiraceae UCG010	Maximum likelihood	33	-0.06317	0.02562	0.01368	0.938784	0.892807	0.987129
		MR Egger	33	-0.09189	0.1271	0.4753	0.912205	0.711055	1.17026
		Weighted median	33	-0.06348	0.0383	0.09741	0.938493	0.870621	1.01166
		IVW	33	-0.06315	0.02989	0.03461	0.938803	0.885383	0.995445
		Weighted mode	33	-0.1625	0.0682	0.02331	0.850016	0.74366	0.971584
Endometrial cancer (Endometrioid histology)	genus Eisenbergiella	Maximum likelihood	41	0.07594	0.03198	0.01755	1.0789	1.01335	1.14869
		MR Egger	41	0.001275	0.1374	0.9926	1.00128	0.764886	1.31072
		Weighted median	41	0.08479	0.04471	0.05791	1.08849	0.997162	1.18818
		IVW	41	0.07373	0.03138	0.01879	1.07652	1.0123	1.14481
		Weighted mode	41	0.1096	0.09554	0.2582	1.11583	0.92528	1.34562
Endometrial cancer (Endometrioid histology)	genus Fusicatenibacter	Maximum likelihood	43	-0.05335	0.0181	0.003198	0.948048	0.915005	0.982285
		MR Egger	43	-0.03587	0.08176	0.6632	0.964766	0.821914	1.13245
		Weighted median	43	-0.04558	0.02524	0.0709	0.955443	0.909327	1.0039
		IVW	43	-0.05303	0.01897	0.005171	0.948352	0.913738	0.984276
		Weighted mode	43	-0.04266	0.05584	0.4491	0.958237	0.858897	1.06907
Endometrial cancer (Endometrioid histology)	genus Lachnospiraceae UCG010	Maximum likelihood	43	-0.06756	0.02082	0.001174	0.934672	0.897298	0.973602
		MR Egger	43	-0.06074	0.09575	0.5294	0.941068	0.78004	1.13534
		Weighted median	43	-0.0493	0.02969	0.09677	0.951896	0.898083	1.00893
		IVW	43	-0.06593	0.02239	0.003235	0.936196	0.896	0.978196
		Weighted mode	43	-0.03301	0.0625	0.6002	0.967529	0.855979	1.09362
Endometrial cancer (Non-endometrioid histology)	class Erysipelotrichia	Maximum likelihood	11	0.03484	0.01619	0.03137	1.03545	1.00311	1.06884
		MR Egger	11	0.004658	0.07696	0.9531	1.00467	0.863999	1.16824
		Weighted median	11	0.02591	0.02107	0.2188	1.02625	0.984731	1.06952
		IVW	11	0.0342	0.01587	0.03114	1.03479	1.0031	1.06748
		Weighted mode	11	0.02031	0.03137	0.532	1.02052	0.959661	1.08523
Endometrial cancer (Non-endometrioid histology)	family Erysipelotrichaceae	Maximum likelihood	11	0.03484	0.01619	0.03137	1.03545	1.00311	1.06884
		MR Egger	11	0.004658	0.07696	0.9531	1.00467	0.863999	1.16824
		Weighted median	11	0.02591	0.02191	0.237	1.02625	0.983111	1.07128
		IVW	11	0.0342	0.01587	0.03114	1.03479	1.0031	1.06748
		Weighted mode	11	0.02031	0.03361	0.5592	1.02052	0.955457	1.09001
Endometrial cancer (Non-endometrioid histology)	genus Coprococcus2	Maximum likelihood	11	-0.04647	0.02041	0.02279	0.954593	0.91716	0.993554
		MR Egger	11	-0.06472	0.09699	0.5213	0.93733	0.775056	1.13358
		Weighted median	11	-0.02764	0.02602	0.2881	0.972738	0.924373	1.02363
		IVW	11	-0.04587	0.01998	0.02171	0.955166	0.918484	0.993313
		Weighted mode	11	-0.01111	0.0466	0.8164	0.988951	0.902627	1.08353
Endometrial cancer (Non-endometrioid histology)	order Erysipelotrichales	Maximum likelihood	11	0.03484	0.01619	0.03137	1.03545	1.00311	1.06884
		MR Egger	11	0.004658	0.07696	0.9531	1.00467	0.863999	1.16824
		Weighted median	11	0.02591	0.0201	0.1973	1.02625	0.986605	1.06749
		IVW	11	0.0342	0.01587	0.03114	1.03479	1.0031	1.06748
		Weighted mode	11	0.02031	0.032	0.5399	1.02052	0.958477	1.08657
Cervical cancer	family Bacteroidales S24 7group	Maximum likelihood	11	18.28	7.726	0.01797
		MR Egger	11	15.27	60.02	0.8049
		Weighted median	11	13.72	10.23	0.1798
		IVW	11	17.41	7.528	0.02075
		Weighted mode	11	2.739	17.12	0.8761
Cervical cancer	genus Barnesiella	Maximum likelihood	11	-16.21	5.858	0.005663
		MR Egger	11	-70.31	48.97	0.1849
		Weighted median	11	-16.51	8.111	0.04179
		IVW	11	-16.36	6.134	0.007662
		Weighted mode	11	-23.84	12.43	0.08398
Cervical cancer	genus Haemophilus	Maximum likelihood	11	-14.32	7.237	0.04779
		MR Egger	11	-6.739	57.41	0.9091
		Weighted median	11	-14.36	9.77	0.1416
		IVW	11	-14.15	7.077	0.04553
		Weighted mode	11	-1.158	16.76	0.9463
Cervical cancer	genus Lachnospiraceae FCS020 group	Maximum likelihood	11	-12.24	5.93	0.03906
		MR Egger	11	-69.46	48.15	0.1831
		Weighted median	11	-9.227	7.971	0.247
		IVW	11	-12.1	6.06	0.04595
		Weighted mode	11	-6.11	13.8	0.6673
Cervical cancer	genus Lachnospiraceae UCG001	Maximum likelihood	11	-17.65	6.857	0.01006
		MR Egger	11	-66.17	53.64	0.2485
		Weighted median	11	-12.48	9.039	0.1675
		IVW	11	-17.48	6.661	0.008665
		Weighted mode	11	-7.945	16.85	0.6475
Cervical cancer	genus Ruminiclostridium5	Maximum likelihood	11	11.77	5.191	0.02342
		MR Egger	11	32.19	41.23	0.4549
		Weighted median	11	14.47	6.729	0.03156
		IVW	11	11.56	5.109	0.0236
		Weighted mode	11	17.59	9.707	0.1001
Cervical cancer	genus Ruminiclostridium9	Maximum likelihood	11	15.24	5.395	0.004733
		MR Egger	11	44.1	43.75	0.3398
		Weighted median	11	11.97	7.252	0.09884
		IVW	11	14.68	5.275	0.005381
		Weighted mode	11	17.19	10.98	0.1484
