# Supplementary material for: Associations between gut microbiota and gynecological cancers: A bi-directional two-sample Mendelian randomization study
Source: Medicine (Baltimore). 2024 Mar 29;103(13):e37628. doi: 10.1097/MD.0000000000037628 (PMC10977594; doi:10.1097/MD.0000000000037628)
Supplement: Supplementary file 7 [file medi-103-e37628-s007.xlsx]

## Sheet: Sheet1
Supplementary Table S6. Heterogeneity and pleiotropy analyses (reverse)
Exposure	Bacterial taxa (Outcome）	Heterogeneity				Horizontal pleiotropy
		method	Q	Q_df	Q_pval	Intercept	SE	p-value
Ovarian cancer	family Oxalobacteraceae	MR Egger	31.63	33	0.5353	0.0017	0.0071	0.809
		IVW	31.69	34	0.5814
Ovarian cancer	family Pasteurellaceae	MR Egger	22.4	33	0.9184	-0.00059	0.0094	0.951
		IVW	22.4	34	0.9364
Ovarian cancer	genus Christensenellaceae R 7group	MR Egger	32.98	33	0.468	0.003	0.0077	0.695
		IVW	33.14	34	0.5096
Ovarian cancer	genus Coprococcus1	MR Egger	42.24	33	0.13	0.00028	0.0079	0.972
		IVW	42.24	34	0.1567
Ovarian cancer	genus Family XIII AD3011 group	MR Egger	38.5	31	0.1664	-0.0096	0.017	0.583
		IVW	38.89	32	0.1873
Ovarian cancer	genus Ruminococcaceae UCG014	MR Egger	22.4	33	0.9184	-0.00059	0.0094	0.951
		IVW	22.4	34	0.9364
Ovarian cancer	order Pasteurellales	MR Egger	33.65	33	0.4357	0.00049	0.0076	0.948
		IVW	33.66	34	0.4843
Endometrioid ovarian cancer	family Family XI	MR Egger	3.311	3	0.3461	-0.043	0.1	0.7
		IVW	3.509	4	0.4765
Endometrioid ovarian cancer	genus Eubacterium fissicatena group	MR Egger	3.806	3	0.2832	0.077	0.099	0.497
		IVW	4.558	4	0.3358
Endometrioid ovarian cancer	genus Prevotella9	MR Egger	3.369	3	0.3382	0.019	0.058	0.759
		IVW	3.496	4	0.4785
Endometrioid ovarian cancer	genus Ruminococcaceae UCG014	MR Egger	2.653	3	0.4483	0.048	0.045	0.367
		IVW	3.776	4	0.4372
Endometrioid ovarian cancer	genus Ruminococcus1	MR Egger	2.204	3	0.5312	0.047	0.042	0.348
		IVW	3.434	4	0.488
Endometrioid ovarian cancer	genus Slackia	MR Egger	3.456	3	0.3266	-0.02	0.074	0.804
		IVW	3.54	4	0.4718
Clear cell ovarian cancer	genus Adlercreutzia	MR Egger	9.123	10	0.5204	-0.0071	0.02	0.727
		IVW	9.253	11	0.5986
Clear cell ovarian cancer	genus Anaerofilum	MR Egger	9.123	10	0.5204	-0.011	0.029	0.708
		IVW	9.253	11	0.5986
Clear cell ovarian cancer	genus Ruminococcus torques group	MR Egger	11.14	11	0.4317	0.0039	0.012	0.754
		IVW	11.24	12	0.5082
Serous ovarian cancer	genus Eubacterium ruminantium group	MR Egger	20.11	27	0.8262	-0.0085	0.0088	0.342
		IVW	21.04	28	0.8235
Serous ovarian cancer	genus Family XIII AD3011 group	MR Egger	20.87	27	0.7923	0.002	0.0066	0.758
		IVW	20.97	28	0.8267
Serous ovarian cancer	genus Ruminococcaceae UCG004	MR Egger	37.1	27	0.09316	0.00091	0.0093	0.923
		IVW	37.12	28	0.1163
Serous ovarian cancer	genus Ruminococcaceae UCG011	MR Egger	32.94	24	0.1054	0.0079	0.016	0.633
		IVW	33.26	25	0.1248
Serous ovarian cancer	genus Veillonella	MR Egger	27.69	27	0.4273	-0.0095	0.0083	0.263
		IVW	29.03	28	0.4112
Low grade serous ovarian cancer	class Verrucomicrobiae	MR Egger	13.16	13	0.4359	-0.0066	0.02	0.751
		IVW	13.26	14	0.5061
Low grade serous ovarian cancer	family Verrucomicrobiaceae	MR Egger	13.19	13	0.4331	-0.0066	0.02	0.75
		IVW	13.3	14	0.5031
Low grade serous ovarian cancer	genus Akkermansia	MR Egger	13.19	13	0.4334	-0.0071	0.02	0.733
		IVW	13.31	14	0.5022
Low grade serous ovarian cancer	order Rhodospirillales	MR Egger	12.26	13	0.5066	-0.022	0.024	0.364
		IVW	13.14	14	0.5154
Low grade serous ovarian cancer	order Verrucomicrobiales	MR Egger	13.16	13	0.4359	-0.0066	0.02	0.751
		IVW	13.26	14	0.5061
Low grade serous ovarian cancer	phylum Verrucomicrobia	MR Egger	13.28	13	0.4262	0.0049	0.02	0.809
		IVW	13.35	14	0.4995
High grade serous ovarian cancer	family Bifidobacteriaceae	MR Egger	20.85	28	0.8316	-0.0023	0.0066	0.732
		IVW	20.97	29	0.8603
High grade serous ovarian cancer	family Christensenellaceae	MR Egger	1.796	5	0.8765	-0.0018	0.0098	0.865
		IVW	1.828	6	0.9348
High grade serous ovarian cancer	family Bifidobacteriaceae	MR Egger	24.34	28	0.6635	0.0028	0.006	0.644
		IVW	24.56	29	0.701
High grade serous ovarian cancer	family Christensenellaceae	MR Egger	18.18	28	0.9216	-0.0025	0.0067	0.715
		IVW	18.31	29	0.9376
High grade serous ovarian cancer	genus Lachnospiraceae UCG010	MR Egger	28.04	28	0.4621	0.0072	0.0071	0.319
		IVW	29.07	29	0.4612
High grade serous ovarian cancer	genus Odoribacter	MR Egger	30	28	0.3633	-0.008	0.0069	0.257
		IVW	31.43	29	0.3452
High grade serous ovarian cancer	genus Ruminococcaceae UCG002	MR Egger	22.66	28	0.7499	-0.0011	0.0062	0.862
		IVW	22.69	29	0.7905
High grade serous ovarian cancer	genus Ruminococcaceae UCG010	MR Egger	14.29	28	0.985	-0.011	0.007	0.146
		IVW	16.53	29	0.969
High grade serous ovarian cancer	genus Slackia	MR Egger	29.83	27	0.3217	-0.0049	0.01	0.642
		IVW	30.08	28	0.3595
High grade serous ovarian cancer	phylum Firmicutes	MR Egger	25.56	28	0.5974	-0.0006	0.006	0.92
		IVW	25.57	29	0.6485
Mucinous ovarian cancer	family Defluviitaleaceae	MR Egger	12.24	21	0.9329	0.0038	0.013	0.777
		IVW	12.32	22	0.9503
Mucinous ovarian cancer	family Rikenellaceae	MR Egger	22	22	0.4597	0.0041	0.0089	0.651
		IVW	22.21	23	0.5073
Mucinous ovarian cancer	genus Alistipes	MR Egger	23.23	22	0.389	0.0076	0.0092	0.415
		IVW	23.96	23	0.4063
Mucinous ovarian cancer	genus Coprococcus1	MR Egger	15.83	22	0.8241	0.0055	0.0092	0.552
		IVW	16.2	23	0.8468
Mucinous ovarian cancer	genus Defluviitaleaceae UCG011	MR Egger	11.97	21	0.9405	0.0055	0.013	0.681
		IVW	12.14	22	0.9544
Mucinous ovarian cancer	genus Eubacterium hallii group	MR Egger	21.7	22	0.4778	0.0092	0.0092	0.33
		IVW	22.69	23	0.4788
Mucinous ovarian cancer	genus Lachnoclostridium	MR Egger	33.15	22	0.05975	0.0081	0.011	0.465
		IVW	33.99	23	0.06533
Mucinous ovarian cancer	genus Oscillospira	MR Egger	22.52	22	0.4291	0.0049	0.012	0.685
		IVW	22.7	23	0.4787
Mucinous ovarian cancer	genus Ruminococcus gauvreauii group	MR Egger	15.4	22	0.8446	0.018	0.01	0.0947
		IVW	18.45	23	0.7327
Low malignant potential mucinous ovarian cancer	class Betaproteobacteria	MR Egger	12.74	17	0.7531	0.0027	0.012	0.83
		IVW	12.79	18	0.8038
Low malignant potential mucinous ovarian cancer	family Alcaligenaceae	MR Egger	12.41	17	0.7748	0.0065	0.013	0.613
		IVW	12.67	18	0.8106
Low malignant potential mucinous ovarian cancer	family Family XIII	MR Egger	23.44	17	0.1354	0.011	0.015	0.478
		IVW	24.17	18	0.1495
Low malignant potential mucinous ovarian cancer	genus Anaerotruncus	MR Egger	12.94	17	0.7399	-0.0069	0.013	0.592
		IVW	13.24	18	0.777
Low malignant potential mucinous ovarian cancer	genus Erysipelatoclostridium	MR Egger	13.49	17	0.703	0.0031	0.016	0.853
		IVW	13.52	18	0.7596
Low malignant potential mucinous ovarian cancer	genus Eubacterium oxidoreducens group	MR Egger	13.17	17	0.725	-0.0096	0.023	0.678
		IVW	13.35	18	0.7707
Low malignant potential mucinous ovarian cancer	genus Family XIII AD3011 group	MR Egger	22.44	17	0.1684	0.022	0.016	0.181
		IVW	25.01	18	0.1245
Low malignant potential mucinous ovarian cancer	genus Parasutterella	MR Egger	15.43	17	0.5646	-0.0065	0.015	0.673
		IVW	15.61	18	0.6195
Low malignant potential mucinous ovarian cancer	order Burkholderiales	MR Egger	12.92	17	0.7416	0.004	0.012	0.752
		IVW	13.02	18	0.7903
Low malignant potential mucinous ovarian cancer	order Mollicutes RF9	MR Egger	17.99	17	0.3893	-0.011	0.016	0.526
		IVW	18.44	18	0.4273
Low malignant potential mucinous ovarian cancer	phylum Proteobacteria	MR Egger	16.28	17	0.5042	-0.005	0.012	0.681
		IVW	16.45	18	0.5609
Invasive mucinous ovarian cancer	class Verrucomicrobiae	MR Egger	6.534	10	0.7686	0.034	0.032	0.312
		IVW	7.667	11	0.7428
Invasive mucinous ovarian cancer	family Verrucomicrobiaceae	MR Egger	6.516	10	0.7702	0.034	0.032	0.311
		IVW	7.656	11	0.7437
Invasive mucinous ovarian cancer	genus Akkermansia	MR Egger	6.489	10	0.7727	0.034	0.032	0.31
		IVW	7.632	11	0.7458
Invasive mucinous ovarian cancer	genus Alistipes	MR Egger	8.153	10	0.6139	-0.0062	0.026	0.819
		IVW	8.208	11	0.6945
Invasive mucinous ovarian cancer	genus Eubacterium brachy group	MR Egger	5.01	10	0.8905	-0.078	0.055	0.184
		IVW	7.044	11	0.7955
Invasive mucinous ovarian cancer	genus Intestinibacter	MR Egger	6.905	10	0.7343	-0.0011	0.031	0.972
		IVW	6.907	11	0.8066
Invasive mucinous ovarian cancer	genus Parasutterella	MR Egger	7.789	10	0.6495	-0.017	0.033	0.606
		IVW	8.072	11	0.7068
Invasive mucinous ovarian cancer	genus Ruminiclostridium6	MR Egger	11.97	10	0.2868	0.00077	0.033	0.982
		IVW	11.97	11	0.3656
Invasive mucinous ovarian cancer	genus Sutterella	MR Egger	9.767	10	0.4612	-0.0029	0.03	0.925
		IVW	9.776	11	0.5506
Invasive mucinous ovarian cancer	order Verrucomicrobiales	MR Egger	6.534	10	0.7686	0.034	0.032	0.312
		IVW	7.667	11	0.7428
Invasive mucinous ovarian cancer	phylum Verrucomicrobia	MR Egger	5.648	10	0.8439	0.039	0.031	0.236
		IVW	7.235	11	0.7797
Endometrial cancer	genus Coprococcus3	MR Egger	20.69	31	0.9199	-0.013	0.0097	0.198
		IVW	22.42	32	0.8958
Endometrial cancer	genus Faecalibacterium	MR Egger	26.66	32	0.7339	-0.018	0.009	0.0519
		IVW	30.73	33	0.5805
Endometrial cancer	genus Flavonifractor	MR Egger	27.47	30	0.5984	0.0034	0.012	0.78
		IVW	27.55	31	0.6442
Endometrial cancer	genus Lachnospiraceae UCG010	MR Egger	45.5	31	0.04501	0.003	0.013	0.817
		IVW	45.58	32	0.05661
Endometrial cancer (Endometrioid histology)	genus Eisenbergiella	MR Egger	37.79	39	0.5248	0.0082	0.015	0.591
		IVW	38.09	40	0.5566
Endometrial cancer (Endometrioid histology)	genus Fusicatenibacter	MR Egger	48.23	41	0.2036	-0.002	0.0091	0.83
		IVW	48.29	42	0.2337
Endometrial cancer (Endometrioid histology)	genus Lachnospiraceae UCG010	MR Egger	51.19	41	0.1322	-0.00059	0.011	0.956
		IVW	51.19	42	0.1563
Endometrial cancer (Non-endometrioid histology)	class Erysipelotrichia	MR Egger	5.945	9	0.7454	0.0081	0.021	0.704
		IVW	6.099	10	0.8069
Endometrial cancer (Non-endometrioid histology)	family Bacteroidales S24 7group	MR Egger	15.03	9	0.09025	-0.03	0.04	0.48
		IVW	15.93	10	0.1017
Endometrial cancer (Non-endometrioid histology)	family Erysipelotrichaceae	MR Egger	5.945	9	0.7454	0.0081	0.021	0.704
		IVW	6.099	10	0.8069
Endometrial cancer (Non-endometrioid histology)	genus Coprococcus2	MR Egger	6.244	9	0.7153	0.0052	0.026	0.847
		IVW	6.284	10	0.7909
Endometrial cancer (Non-endometrioid histology)	genus Dorea	MR Egger	12.5	9	0.1864	0.017	0.025	0.497
		IVW	13.2	10	0.2128
Endometrial cancer (Non-endometrioid histology)	genus Lachnospiraceae UCG004	MR Egger	6.151	9	0.7247	0.017	0.023	0.493
		IVW	6.663	10	0.7569
Endometrial cancer (Non-endometrioid histology)	genus Lachnospiraceae UCG010	MR Egger	4.411	9	0.8823	0.034	0.024	0.196
		IVW	6.366	10	0.7836
Endometrial cancer (Non-endometrioid histology)	genus Ruminiclostridium9	MR Egger	4.191	9	0.8984	-0.017	0.022	0.456
		IVW	4.797	10	0.9043
Endometrial cancer (Non-endometrioid histology)	order Erysipelotrichales	MR Egger	5.945	9	0.7454	0.0081	0.021	0.704
		IVW	6.099	10	0.8069
Cervical cancer	family Bacteroidales S24 7group	MR Egger	7.215	9	0.6147	0.0015	0.042	0.972
		IVW	7.217	10	0.7049
Cervical cancer	genus Barnesiella	MR Egger	10.38	9	0.3206	0.038	0.034	0.296
		IVW	11.8	10	0.2985
Cervical cancer	genus Haemophilus	MR Egger	8.504	9	0.4843	-0.0052	0.04	0.899
		IVW	8.521	10	0.5781
Cervical cancer	genus Lachnospiraceae FCS020 group	MR Egger	9.572	9	0.3862	0.04	0.034	0.261
		IVW	11.1	10	0.3494
Cervical cancer	genus Lachnospiraceae UCG001	MR Egger	7.518	9	0.5833	0.034	0.038	0.384
		IVW	8.355	10	0.5942
Cervical cancer	genus Marvinbryantia	MR Egger	7.985	9	0.5356	0.035	0.035	0.35
		IVW	8.957	10	0.5362
Cervical cancer	genus Prevotella9	MR Egger	8.678	9	0.4676	-0.041	0.038	0.299
		IVW	9.891	10	0.4501
Cervical cancer	genus Ruminiclostridium5	MR Egger	5.308	9	0.8067	-0.015	0.029	0.626
		IVW	5.562	10	0.8506
Cervical cancer	genus Ruminiclostridium9	MR Egger	9.758	9	0.3704	-0.021	0.031	0.515
		IVW	10.26	10	0.4184
Cervical cancer	genus Ruminococcaceae UCG002	MR Egger	9.286	9	0.4113	0.05	0.03	0.126
		IVW	12.22	10	0.2706
